# Supplementary material for: Development and psychometric properties of short form of central sensitization inventory in participants with musculoskeletal pain: A cross-sectional study
Source: PLoS One. 2018 Jul 5;13(7):e0200152. doi: 10.1371/journal.pone.0200152 (PMC6033441; doi:10.1371/journal.pone.0200152)
Supplement: S1 Data — (ZIP) [file pone.0200152.s002.zip]

Archive with 17 entries (14 files):
- CSI data for PS/
- CSI data for PS/25cate.txt
- __MACOSX/
- __MACOSX/CSI data for PS/
- __MACOSX/CSI data for PS/._25cate.txt
- CSI data for PS/25sum.txt
- __MACOSX/CSI data for PS/._25sum.txt
- CSI data for PS/25unidimensionality.txt
- __MACOSX/CSI data for PS/._25unidimensionality.txt
- CSI data for PS/9cate.txt
- __MACOSX/CSI data for PS/._9cate.txt
- CSI data for PS/9sum.txt
- __MACOSX/CSI data for PS/._9sum.txt
- CSI data for PS/9unidimensionality.txt
- __MACOSX/CSI data for PS/._9unidimensionality.txt
- CSI data for PS/Data.xlsx
- __MACOSX/CSI data for PS/._Data.xlsx
