# Supplementary material for: Development and psychometric properties of short form of central sensitization inventory in participants with musculoskeletal pain: A cross-sectional study
Source: PLoS One. 2018 Jul 5;13(7):e0200152. doi: 10.1371/journal.pone.0200152 (PMC6033441; doi:10.1371/journal.pone.0200152)
Supplement: S1 Data — (ZIP) [file pone.0200152.s002.zip › CSI data for PS/25cate.txt]

TABLE 3.2 data-name                              ZOU223WS.TXT  Oct 16 2017 12:31
INPUT: 505 PERSON  25 ITEM  REPORTED: 505 PERSON  25 ITEM  5 CATS WINSTEPS 3.91.2
---------------------------------------------------------------------------------
 
 
SUMMARY OF CATEGORY STRUCTURE.  Model="R"
-------------------------------------------------------------------
|CATEGORY   OBSERVED|OBSVD SAMPLE|INFIT OUTFIT|| ANDRICH |CATEGORY|
|LABEL SCORE COUNT %|AVRGE EXPECT|  MNSQ  MNSQ||THRESHOLD| MEASURE|
|-------------------+------------+------------++---------+--------|
|  0   0    6461  51| -2.00 -1.96|   .95   .97||  NONE   |( -2.29)| 0
|  1   1    3187  25| -1.13 -1.22|   .96   .75||    -.88 |   -.87 | 1
|  2   2    1702  13|  -.58  -.64|   .94   .93||    -.30 |    .00 | 2
|  3   3     848   7|  -.16  -.10|  1.11  1.26||     .32 |    .88 | 3
|  4   4     427   3|   .20   .44|  1.35  1.65||     .85 |(  2.27)| 4
-------------------------------------------------------------------
OBSERVED AVERAGE is mean of measures in category. It is not a parameter estimate.
 
----------------------------------------------------------------------------------
|CATEGORY    STRUCTURE   |  SCORE-TO-MEASURE   | 50% CUM.| COHERENCE       |ESTIM|
| LABEL    MEASURE  S.E. | AT CAT. ----ZONE----|PROBABLTY| M->C C->M  RMSR |DISCR|
|------------------------+---------------------+---------+-----------------+-----|
|   0      NONE          |( -2.29) -INF   -1.60|         |  81%  65%  .6238|     | 0
|   1        -.88    .02 |   -.87  -1.60   -.40|   -1.26 |  37%  60%  .5725| 1.14| 1
|   2        -.30    .03 |    .00   -.40    .41|    -.35 |  33%  32%  .9345|  .96| 2
|   3         .32    .04 |    .88    .41   1.59|     .36 |  36%  24% 1.4301|  .75| 3
|   4         .85    .06 |(  2.27)  1.59  +INF |    1.25 |  63%   4% 2.0012|  .60| 4
----------------------------------------------------------------------------------
M->C = Does Measure imply Category?
C->M = Does Category imply Measure?
 
-------------------------------------------------------------------------------------------
| Category Matrix : Confusion Matrix : Matching Matrix                                    |
|             Predicted Scored-Category Frequency                                         |
|Obs Cat Freq|           0           1           2           3           4 |        Total |
|------------+-------------------------------------------------------------+--------------|
|          0 |     4334.13     1464.62      489.16      137.67       35.43 |      6461.00 |
|          1 |     1416.44      958.35      522.93      215.13       74.15 |      3187.00 |
|          2 |      491.69      485.80      384.62      227.45      112.44 |      1702.00 |
|          3 |      164.48      200.05      204.89      165.58      113.00 |       848.00 |
|          4 |       56.96       80.36       99.90      100.17       89.62 |       427.00 |
|------------+-------------------------------------------------------------+--------------|
|      Total |     6463.70     3189.17     1701.50      845.99      424.64 |     12625.00 |
-------------------------------------------------------------------------------------------
 
        CATEGORY PROBABILITIES: MODES - Andrich thresholds at intersections
P      -+---------+---------+---------+---------+---------+---------+-
R  1.0 +                                                             +
O      |                                                             |
B      |0                                                          44|
A      | 0000                                                   444  |
B   .8 +     000                                             444     +
I      |        00                                         44        |
L      |          00                                     44          |
I      |            00                                 44            |
T   .6 +              00                             44              +
Y      |                0                           4                |
    .5 +                 00                       44                 +
O      |                   0                     4                   |
F   .4 +                    0                   4                    +
       |                 1111**111         333**3333                 |
R      |             1111      0 2***222***2 4      3333             |
E      |          111          2*0   1*3   4*2          333          |
S   .2 +      1111          222   0 33 11 4   222          333       +
P      |  1111            22      3*0   4*11     22           3333   |
O      |11            2222     333   ***    11     2222           333|
N      |       2222222    33333  4444   0000  111111   2222222       |
S   .0 +******************4444444           00000000*****************+
E      -+---------+---------+---------+---------+---------+---------+-
       -3        -2        -1         0         1         2         3
        PERSON [MINUS] ITEM MEASURE
 
