# Supplementary material for: Development and psychometric properties of short form of central sensitization inventory in participants with musculoskeletal pain: A cross-sectional study
Source: PLoS One. 2018 Jul 5;13(7):e0200152. doi: 10.1371/journal.pone.0200152 (PMC6033441; doi:10.1371/journal.pone.0200152)
Supplement: S1 Data — (ZIP) [file pone.0200152.s002.zip › CSI data for PS/25sum.txt]

TABLE 3.1 data-name                              ZOU223WS.TXT  Oct 16 2017 12:31
INPUT: 505 PERSON  25 ITEM  REPORTED: 505 PERSON  25 ITEM  5 CATS WINSTEPS 3.91.2
---------------------------------------------------------------------------------
 
     SUMMARY OF 501 MEASURED (NON-EXTREME) PERSON
-------------------------------------------------------------------------------
|          TOTAL                         MODEL         INFIT        OUTFIT    |
|          SCORE     COUNT     MEASURE    S.E.      MNSQ   ZSTD   MNSQ   ZSTD |
|-----------------------------------------------------------------------------|
| MEAN      21.6      25.0       -1.39     .28      1.02     .0   1.02     .1 |
| P.SD      12.8        .0         .83     .11       .46    1.3    .53    1.3 |
| S.SD      12.8        .0         .83     .11       .46    1.3    .53    1.3 |
| MAX.      80.0      25.0        1.30    1.00      3.91    4.6   3.63    5.8 |
| MIN.       1.0      25.0       -4.38     .19       .31   -3.1    .22   -2.8 |
|-----------------------------------------------------------------------------|
| REAL RMSE    .32 TRUE SD     .77  SEPARATION  2.38  PERSON RELIABILITY  .85 |
|MODEL RMSE    .30 TRUE SD     .78  SEPARATION  2.60  PERSON RELIABILITY  .87 |
| S.E. OF PERSON MEAN = .04                                                   |
-------------------------------------------------------------------------------
  MINIMUM EXTREME SCORE:      4 PERSON .8%
 
     SUMMARY OF 505 MEASURED (EXTREME AND NON-EXTREME) PERSON
-------------------------------------------------------------------------------
|          TOTAL                         MODEL         INFIT        OUTFIT    |
|          SCORE     COUNT     MEASURE    S.E.      MNSQ   ZSTD   MNSQ   ZSTD |
|-----------------------------------------------------------------------------|
| MEAN      21.5      25.0       -1.42     .29                                |
| P.SD      12.9        .0         .91     .18                                |
| S.SD      12.9        .0         .91     .18                                |
| MAX.      80.0      25.0        1.30    1.83                                |
| MIN.        .0      25.0       -5.58     .19                                |
|-----------------------------------------------------------------------------|
| REAL RMSE    .36 TRUE SD     .83  SEPARATION  2.32  PERSON RELIABILITY  .84 |
|MODEL RMSE    .34 TRUE SD     .84  SEPARATION  2.49  PERSON RELIABILITY  .86 |
| S.E. OF PERSON MEAN = .04                                                   |
-------------------------------------------------------------------------------
PERSON RAW SCORE-TO-MEASURE CORRELATION = .91
CRONBACH ALPHA (KR-20) PERSON RAW SCORE "TEST" RELIABILITY = .89  SEM = 4.23
 
     SUMMARY OF 25 MEASURED (NON-EXTREME) ITEM
-------------------------------------------------------------------------------
|          TOTAL                         MODEL         INFIT        OUTFIT    |
|          SCORE     COUNT     MEASURE    S.E.      MNSQ   ZSTD   MNSQ   ZSTD |
|-----------------------------------------------------------------------------|
| MEAN     433.7     505.0         .00     .06      1.09     .5   1.02    -.1 |
| P.SD     251.0        .0         .72     .01       .27    3.8    .27    3.3 |
| S.SD     256.1        .0         .74     .02       .28    3.8    .27    3.4 |
| MAX.    1087.0     505.0        1.57     .11      1.41    5.7   1.53    6.1 |
| MIN.      88.0     505.0       -1.53     .04       .61   -6.5    .57   -5.7 |
|-----------------------------------------------------------------------------|
| REAL RMSE    .07 TRUE SD     .72  SEPARATION 10.69  ITEM   RELIABILITY  .99 |
|MODEL RMSE    .06 TRUE SD     .72  SEPARATION 11.79  ITEM   RELIABILITY  .99 |
| S.E. OF ITEM MEAN = .15                                                     |
-------------------------------------------------------------------------------
ITEM RAW SCORE-TO-MEASURE CORRELATION = -.97
Global statistics: please see Table 44.
UMEAN=.0000 USCALE=1.0000
