# Supplementary material for: Development and psychometric properties of short form of central sensitization inventory in participants with musculoskeletal pain: A cross-sectional study
Source: PLoS One. 2018 Jul 5;13(7):e0200152. doi: 10.1371/journal.pone.0200152 (PMC6033441; doi:10.1371/journal.pone.0200152)
Supplement: S1 Data — (ZIP) [file pone.0200152.s002.zip › CSI data for PS/25unidimensionality.txt]

TABLE 23.0 data-name                             ZOU068WS.TXT  Apr 11 2018 10:20
INPUT: 505 PERSON  25 ITEM  REPORTED: 505 PERSON  25 ITEM  5 CATS WINSTEPS 3.91.2
---------------------------------------------------------------------------------
 
     Table of STANDARDIZED RESIDUAL variance in Eigenvalue units = ITEM information units
                                           Eigenvalue   Observed   Expected
Total raw variance in observations     =      44.5880 100.0%         100.0%
  Raw variance explained by measures   =      19.5880  43.9%          46.1%
    Raw variance explained by persons  =       4.1778   9.4%           9.8%
    Raw Variance explained by items    =      15.4103  34.6%          36.3%
  Raw unexplained variance (total)     =      25.0000  56.1% 100.0%   53.9%
    Unexplned variance in 1st contrast =       2.2693   5.1%   9.1%
    Unexplned variance in 2nd contrast =       1.8826   4.2%   7.5%
    Unexplned variance in 3rd contrast =       1.6350   3.7%   6.5%
    Unexplned variance in 4th contrast =       1.3907   3.1%   5.6%
    Unexplned variance in 5th contrast =       1.2946   2.9%   5.2%
 
       STANDARDIZED RESIDUAL VARIANCE SCREE PLOT
 
        VARIANCE COMPONENT SCREE PLOT
       +--+--+--+--+--+--+--+--+--+--+--+
   100%+  T                             +
       |                                |
  V 63%+                                +
  A    |              U                 |
  R 40%+     M                          +
  I    |           I                    |
  A 25%+                                +
  N    |                                |
  C 16%+                                +
  E    |                                |
    10%+                                +
  L    |        P                       |
  O  6%+                                +
  G    |                 1              |
  |  4%+                    2           +
  S    |                       3        |
  C  3%+                          4  5  +
  A    |                                |
  L  2%+                                +
  E    |                                |
  D  1%+                                +
       |                                |
   0.5%+                                +
       +--+--+--+--+--+--+--+--+--+--+--+
          TV MV PV IV UV U1 U2 U3 U4 U5
         VARIANCE COMPONENTS
 
Approximate relationships between the PERSON measures
 PCA      ITEM      Pearson       Disattenuated Pearson+Extr  Disattenuated+Extr
Contrast  Clusters  Correlation   Correlation   Correlation   Correlation
 1        1 - 3      0.5208        0.8647        0.5426        0.8984
 1        1 - 2      0.6809        1.0000        0.6935        1.0000
 1        2 - 3      0.5604        0.8536        0.5949        0.9032
 2        1 - 3      0.5140        0.8877        0.5323        0.9241
 2        1 - 2      0.6066        1.0000        0.6197        1.0000
 2        2 - 3      0.7222        1.0000        0.7465        1.0000
 3        1 - 3      0.5382        0.8472        0.5669        0.8937
 3        1 - 2      0.7462        1.0000        0.7636        1.0000
 3        2 - 3      0.5933        0.9361        0.6153        0.9741
 4        1 - 3      0.5629        (1.00)        0.5699        (1.00)
 4        1 - 2      0.6789        (1.00)        0.6712        (1.00)
 4        2 - 3      0.7054        1.0000        0.7280        1.0000
 5        1 - 3      0.4899        1.0000        0.5036        1.0000
 5        1 - 2      0.4986        1.0000        0.5131        1.0000
 5        2 - 3      0.6939        1.0000        0.7036        1.0000
 
TABLE 23.1 data-name                             ZOU068WS.TXT  Apr 11 2018 10:20
INPUT: 505 PERSON  25 ITEM  REPORTED: 505 PERSON  25 ITEM  5 CATS WINSTEPS 3.91.2
---------------------------------------------------------------------------------
 
     Table of STANDARDIZED RESIDUAL variance in Eigenvalue units = ITEM information units
                                           Eigenvalue   Observed   Expected
Total raw variance in observations     =      44.5880 100.0%         100.0%
  Raw variance explained by measures   =      19.5880  43.9%          46.1%
    Raw variance explained by persons  =       4.1778   9.4%           9.8%
    Raw Variance explained by items    =      15.4103  34.6%          36.3%
  Raw unexplained variance (total)     =      25.0000  56.1% 100.0%   53.9%
    Unexplned variance in 1st contrast =       2.2693   5.1%   9.1%
 
       STANDARDIZED RESIDUAL CONTRAST 1 PLOT
 
      -5       -4       -3       -2       -1        0        1        2
      -+--------+--------+--------+--------+--------+--------+--------+- COUNT  CLUSTER
      |                                             |                  |
   .6 +                                            B|A                 + 2      1
      |                                             |                  |
C  .5 +                                             |                  +
O     |                                             |                  |
N  .4 +                                             C             D    + 2      1
T     |                                             |                  |
R  .3 +                                             E F                + 2      1
A     |                                             |     G            | 1      1
S  .2 +                                        I    |    H             + 2      1
T     |                                             |                  |
   .1 +                                             K    L    J        + 3      2
1     |                                             | l      M         | 2      2
   .0 +-----------------------------------------kj--|------------------+ 2      2
L     |                                             |                  |
O -.1 +                                        i    |                  + 1      2
A     |                                         h   gf     e           | 4      2
D -.2 +                                             |                  +
I     |                                           d |                  | 1      3
N -.3 +                                   c         |                  + 1      3
G     |                                             |                  |
  -.4 +                                             |                  +
      |                                             |                  |
  -.5 +                                b            |                  + 1      3
      |                               a             |                  | 1      3
      -+--------+--------+--------+--------+--------+--------+--------+-
      -5       -4       -3       -2       -1        0        1        2
                                ITEM MEASURE
 COUNT:                               11  1    22111512  211 11   1
 
                           1    111223143222222111 1
PERSON 4     5     3  7  7 6 8895260405149766275056071321  12   1
                       T       S       M       S        T
%TILE  0                     10  20 30 50 70 80 90    99
 
Approximate relationships between the PERSON measures
 PCA      ITEM      Pearson       Disattenuated Pearson+Extr  Disattenuated+Extr
Contrast  Clusters  Correlation   Correlation   Correlation   Correlation
 1        1 - 3      0.5208        0.8647        0.5426        0.8984
 1        1 - 2      0.6809        1.0000        0.6935        1.0000
 1        2 - 3      0.5604        0.8536        0.5949        0.9032
 
TABLE 23.2 data-name                             ZOU068WS.TXT  Apr 11 2018 10:20
INPUT: 505 PERSON  25 ITEM  REPORTED: 505 PERSON  25 ITEM  5 CATS WINSTEPS 3.91.2
---------------------------------------------------------------------------------
 
 CONTRAST 1 FROM PRINCIPAL COMPONENT ANALYSIS
  STANDARDIZED RESIDUAL LOADINGS FOR ITEM (SORTED BY LOADING)
 
----------------------------------------------- ----------------------------------------
|CON-  |       |       INFIT OUTFIT| ENTRY    | |       |       INFIT OUTFIT| ENTRY    |
| TRAST|LOADING|MEASURE  MNSQ MNSQ |NUMBER IT | |LOADING|MEASURE  MNSQ MNSQ |NUMBER IT |
|------+-------+-------------------+----------| |-------+-------------------+----------|
|  1   |   .61 |     .14  .65  .57 |A   16 16 | |  -.54 |   -1.53  .94 1.03 |a    2 2  |
|  1   |   .59 |    -.08  .61  .59 |B   17 17 | |  -.52 |   -1.46 1.19 1.20 |b   18 18 |
|  1   |   .42 |    -.04  .72  .66 |C   13 13 | |  -.32 |   -1.10  .72  .72 |c    1 1  |
|  1   |   .41 |    1.57 1.37  .93 |D   24 24 | |  -.27 |    -.23  .94  .98 |d   10 10 |
|  1   |   .28 |    -.04  .78  .73 |E   15 15 | |  -.17 |     .79 1.40 1.10 |e   19 19 |
|  1   |   .28 |     .21  .97  .98 |F   23 23 | |  -.16 |    -.02 1.00  .93 |f    9 9  |
|  1   |   .25 |     .70 1.22  .97 |G    3 3  | |  -.15 |    -.04 1.37 1.45 |g    4 4  |
|  1   |   .22 |     .52 1.33 1.18 |H    7 7  | |  -.13 |    -.45 1.40 1.43 |h   25 25 |
|  1   |   .22 |    -.50  .67  .65 |I    8 8  | |  -.10 |    -.50  .85  .84 |i   12 12 |
|  1   |   .10 |    1.13 1.29 1.03 |J   11 11 | |  -.02 |    -.31 1.26 1.26 |j   14 14 |
|  1   |   .10 |     .01 1.15 1.00 |K   22 22 | |  -.01 |    -.41 1.35 1.53 |k    5 5  |
|  1   |   .08 |     .51 1.41 1.25 |L   20 20 | |       |                   |          |
|  1   |   .06 |     .96 1.29 1.25 |M    6 6  | |       |                   |          |
|  1   |   .05 |     .18 1.27 1.27 |l   21 21 | |       |                   |          |
----------------------------------------------- ----------------------------------------
 
-----------------------------------------------
|CON-  |       |       INFIT OUTFIT| ENTRY    |
| TRAST|LOADING|MEASURE  MNSQ MNSQ |NUMBER IT |
|------+-------+-------------------+----------|
|  1 1 |   .61 |     .14  .65  .57 |A   16 16 |
|  1 1 |   .59 |    -.08  .61  .59 |B   17 17 |
|  1 1 |   .42 |    -.04  .72  .66 |C   13 13 |
|  1 1 |   .41 |    1.57 1.37  .93 |D   24 24 |
|  1 1 |   .28 |    -.04  .78  .73 |E   15 15 |
|  1 1 |   .28 |     .21  .97  .98 |F   23 23 |
|  1 1 |   .25 |     .70 1.22  .97 |G    3 3  |
|  1 1 |   .22 |     .52 1.33 1.18 |H    7 7  |
|  1 1 |   .22 |    -.50  .67  .65 |I    8 8  |
|  1 2 |   .10 |    1.13 1.29 1.03 |J   11 11 |
|  1 2 |   .10 |     .01 1.15 1.00 |K   22 22 |
|  1 2 |   .08 |     .51 1.41 1.25 |L   20 20 |
|  1 2 |   .06 |     .96 1.29 1.25 |M    6 6  |
|  1 2 |   .05 |     .18 1.27 1.27 |l   21 21 |
|      |-------+-------------------+----------|
|  1 3 |  -.54 |   -1.53  .94 1.03 |a    2 2  |
|  1 3 |  -.52 |   -1.46 1.19 1.20 |b   18 18 |
|  1 3 |  -.32 |   -1.10  .72  .72 |c    1 1  |
|  1 3 |  -.27 |    -.23  .94  .98 |d   10 10 |
|  1 2 |  -.17 |     .79 1.40 1.10 |e   19 19 |
|  1 2 |  -.16 |    -.02 1.00  .93 |f    9 9  |
|  1 2 |  -.15 |    -.04 1.37 1.45 |g    4 4  |
|  1 2 |  -.13 |    -.45 1.40 1.43 |h   25 25 |
|  1 2 |  -.10 |    -.50  .85  .84 |i   12 12 |
|  1 2 |  -.02 |    -.31 1.26 1.26 |j   14 14 |
|  1 2 |  -.01 |    -.41 1.35 1.53 |k    5 5  |
-----------------------------------------------
 
TABLE 23.3 data-name                             ZOU068WS.TXT  Apr 11 2018 10:20
INPUT: 505 PERSON  25 ITEM  REPORTED: 505 PERSON  25 ITEM  5 CATS WINSTEPS 3.91.2
---------------------------------------------------------------------------------
 
 ITEM CONTRAST 1 CONTRASTING RESPONSES BY PERSON
 
-----------------------------------
|        PERSON FAVORS TOP        |
| TOP 4 ITEM     | BOTTOM 4 ITEM  |
| HIGH  EXP. LOW | HIGH  EXP. LOW |
|----------------+----------------|
|    3    1    0 |    0    0    4 | 136  2810
|    4    0    0 |    0    1    3 | 162  1080
|    4    0    0 |    0    1    3 | 239  1370
|    4    0    0 |    0    1    3 | 420  4800
|    4    0    0 |    0    1    3 | 476  3340
|    3    1    0 |    0    1    3 | 372  1660
|    2    2    0 |    0    0    4 | 456  2290
|    3    1    0 |    1    0    3 | 18   1961
|    3    1    0 |    1    0    3 | 37   5031
|    3    1    0 |    0    2    2 | 170  2880
|    2    2    0 |    0    1    3 | 195  5580
|    3    1    0 |    0    2    2 | 238  1360
|    2    2    0 |    0    1    3 | 322  1100
|    3    1    0 |    0    2    2 | 333  2080
|    2    2    0 |    0    1    3 | 334  2140
|    1    3    0 |    0    0    4 | 343  2750
|    3    1    0 |    0    2    2 | 431  5790
|    2    2    0 |    0    1    3 | 471  3090
-----------------------------------
-----------------------------------
|        PERSON FAVORS BOTTOM     |
| TOP 4 ITEM     | BOTTOM 4 ITEM  |
| HIGH  EXP. LOW | HIGH  EXP. LOW |
|----------------+----------------|
|    0    1    3 |    3    1    0 | 79   1291
|    0    1    3 |    3    1    0 | 87   2761
|    0    2    2 |    4    0    0 | 249  2130
|    0    2    2 |    4    0    0 | 268  3500
|    0    1    3 |    3    1    0 | 357  4090
|    0    1    3 |    2    2    0 | 5    1161
|    0    1    3 |    2    2    0 | 13   1561
|    0    2    2 |    3    1    0 | 24   1811
|    1    0    3 |    3    1    0 | 31   3521
|    0    2    2 |    3    1    0 | 54   2931
|    0    3    1 |    4    0    0 | 82   2121
|    0    1    3 |    2    2    0 | 95   4631
|    0    1    3 |    2    2    0 | 104  5801
|    0    1    3 |    3    0    1 | 163  1270
|    0    2    2 |    3    1    0 | 267  3400
|    0    3    1 |    4    0    0 | 440  1410
|    0    1    3 |    3    0    1 | 479  3550
|    0    2    2 |    3    1    0 | 496  4910
|    0    1    3 |    2    2    0 | 503  5360
-----------------------------------
 
TABLE 23.4 data-name                             ZOU068WS.TXT  Apr 11 2018 10:20
INPUT: 505 PERSON  25 ITEM  REPORTED: 505 PERSON  25 ITEM  5 CATS WINSTEPS 3.91.2
---------------------------------------------------------------------------------
 
 CONTRAST 1 FROM PRINCIPAL COMPONENT ANALYSIS
  STANDARDIZED RESIDUAL LOADINGS FOR ITEM (SORTED BY MEASURE)
 
-----------------------------------------------
|CON-  |       |       INFIT OUTFIT| ENTRY    |
| TRAST|LOADING|MEASURE  MNSQ MNSQ |NUMBER IT |
|------+-------+-------------------+----------|
|  1 1 |   .41 |    1.57 1.37  .93 |D   24 24 |
|  1 2 |   .10 |    1.13 1.29 1.03 |J   11 11 |
|  1 2 |   .06 |     .96 1.29 1.25 |M    6 6  |
|  1 2 |  -.17 |     .79 1.40 1.10 |e   19 19 |
|  1 1 |   .25 |     .70 1.22  .97 |G    3 3  |
|  1 1 |   .22 |     .52 1.33 1.18 |H    7 7  |
|  1 2 |   .08 |     .51 1.41 1.25 |L   20 20 |
|  1 1 |   .28 |     .21  .97  .98 |F   23 23 |
|  1 2 |   .05 |     .18 1.27 1.27 |l   21 21 |
|  1 1 |   .61 |     .14  .65  .57 |A   16 16 |
|  1 2 |   .10 |     .01 1.15 1.00 |K   22 22 |
|  1 2 |  -.16 |    -.02 1.00  .93 |f    9 9  |
|  1 1 |   .28 |    -.04  .78  .73 |E   15 15 |
|  1 2 |  -.15 |    -.04 1.37 1.45 |g    4 4  |
|  1 1 |   .42 |    -.04  .72  .66 |C   13 13 |
|  1 1 |   .59 |    -.08  .61  .59 |B   17 17 |
|  1 3 |  -.27 |    -.23  .94  .98 |d   10 10 |
|  1 2 |  -.02 |    -.31 1.26 1.26 |j   14 14 |
|  1 2 |  -.01 |    -.41 1.35 1.53 |k    5 5  |
|  1 2 |  -.13 |    -.45 1.40 1.43 |h   25 25 |
|  1 1 |   .22 |    -.50  .67  .65 |I    8 8  |
|  1 2 |  -.10 |    -.50  .85  .84 |i   12 12 |
|  1 3 |  -.32 |   -1.10  .72  .72 |c    1 1  |
|  1 3 |  -.52 |   -1.46 1.19 1.20 |b   18 18 |
|  1 3 |  -.54 |   -1.53  .94 1.03 |a    2 2  |
-----------------------------------------------
 
TABLE 23.5 data-name                             ZOU068WS.TXT  Apr 11 2018 10:20
INPUT: 505 PERSON  25 ITEM  REPORTED: 505 PERSON  25 ITEM  5 CATS WINSTEPS 3.91.2
---------------------------------------------------------------------------------
 
 CONTRAST 1 FROM PRINCIPAL COMPONENT ANALYSIS
  STANDARDIZED RESIDUAL LOADINGS FOR ITEM (SORTED BY ENTRY)
 
-----------------------------------------------
|CON-  |       |       INFIT OUTFIT| ENTRY    |
| TRAST|LOADING|MEASURE  MNSQ MNSQ |NUMBER IT |
|------+-------+-------------------+----------|
|  1 3 |  -.32 |   -1.10  .72  .72 |c    1 1  |
|  1 3 |  -.54 |   -1.53  .94 1.03 |a    2 2  |
|  1 1 |   .25 |     .70 1.22  .97 |G    3 3  |
|  1 2 |  -.15 |    -.04 1.37 1.45 |g    4 4  |
|  1 2 |  -.01 |    -.41 1.35 1.53 |k    5 5  |
|  1 2 |   .06 |     .96 1.29 1.25 |M    6 6  |
|  1 1 |   .22 |     .52 1.33 1.18 |H    7 7  |
|  1 1 |   .22 |    -.50  .67  .65 |I    8 8  |
|  1 2 |  -.16 |    -.02 1.00  .93 |f    9 9  |
|  1 3 |  -.27 |    -.23  .94  .98 |d   10 10 |
|  1 2 |   .10 |    1.13 1.29 1.03 |J   11 11 |
|  1 2 |  -.10 |    -.50  .85  .84 |i   12 12 |
|  1 1 |   .42 |    -.04  .72  .66 |C   13 13 |
|  1 2 |  -.02 |    -.31 1.26 1.26 |j   14 14 |
|  1 1 |   .28 |    -.04  .78  .73 |E   15 15 |
|  1 1 |   .61 |     .14  .65  .57 |A   16 16 |
|  1 1 |   .59 |    -.08  .61  .59 |B   17 17 |
|  1 3 |  -.52 |   -1.46 1.19 1.20 |b   18 18 |
|  1 2 |  -.17 |     .79 1.40 1.10 |e   19 19 |
|  1 2 |   .08 |     .51 1.41 1.25 |L   20 20 |
|  1 2 |   .05 |     .18 1.27 1.27 |l   21 21 |
|  1 2 |   .10 |     .01 1.15 1.00 |K   22 22 |
|  1 1 |   .28 |     .21  .97  .98 |F   23 23 |
|  1 1 |   .41 |    1.57 1.37  .93 |D   24 24 |
|  1 2 |  -.13 |    -.45 1.40 1.43 |h   25 25 |
-----------------------------------------------
 
TABLE 23.6 data-name                             ZOU068WS.TXT  Apr 11 2018 10:20
INPUT: 505 PERSON  25 ITEM  REPORTED: 505 PERSON  25 ITEM  5 CATS WINSTEPS 3.91.2
---------------------------------------------------------------------------------
 
--------------------------------------------------------------------------
|                         CONTRAST 1  CLUSTER MEASURES                   |
|                 |   CLUSTER 1   |   CLUSTER 2   |   CLUSTER 3   |      |
|  PERSON  STATUS | MEASURE  S.E. | MEASURE  S.E. | MEASURE  S.E. | PERSO|
|-----------------+---------------+---------------+---------------+------|
|       1     1   |    -.14   .32 |    -.38   .28 |    -.64   .49 | 4961 |
|       2     1   |   -1.34   .45 |    -.63   .30 |    -.12   .55 | 1461 |
|       3     1   |    -.98   .39 |   -1.02   .33 |   -1.32   .47 | 5401 |
|       4     1   |    -.70   .36 |    -.30   .28 |     .21   .61 | 5941 |
|       5     1   |    -.98   .39 |     .68   .29 |     .21   .61 | 1161 |
|       6     1   |   -2.26   .70 |   -1.98   .50 |   -2.36   .60 | 4921 |
|       7     1   |    -.24   .32 |    -.82   .31 |   -1.10   .47 | 3131 |
|       8     1   |   -1.34   .45 |   -1.14   .35 |   -1.10   .47 | 4251 |
|       9     1   |   -2.95   .99 |   -1.41   .39 |   -1.54   .48 | 4511 |
|      10     1   |    -.83   .37 |    -.72   .30 |   -2.05   .54 | 4941 |
|      11     1   |   -1.85   .58 |   -1.75   .45 |   -2.05   .54 | 1631 |
|      12     1   |   -1.15   .42 |    -.46   .29 |     .21   .61 | 3021 |
|      13     1   |   -2.26   .70 |   -1.02   .33 |    -.87   .47 | 1561 |
|      14     1   |     .66   .32 |     .07   .27 |    -.39   .51 | 1131 |
|      15     1   |   -2.95   .99 |   -3.35   .99 |   -1.54   .48 | 1141 |
|      16     1   |    -.04   .32 |    -.38   .28 |    -.87   .47 | 1281 |
|      17     1   |   -1.15   .42 |   -1.41   .38 |    -.87   .47 | 1651 |
|      18     1   |    -.24   .32 |   -1.14   .35 |   -1.78   .50 | 1961 |
|      19     1   |     .16   .31 |    -.55   .29 |    -.12   .55 | 5051 |
|      20     1   |    -.98   .39 |   -2.66   .70 |   -2.36   .60 | 5201 |
|      21     1   |   -1.15   .42 |    -.82   .31 |   -1.78   .50 | 5831 |
|      22     1   |   -2.95   .99 |    -.92   .32 |   -1.32   .47 | 1421 |
|      23     1   |   -1.85   .58 |    -.63   .30 |   -1.78   .50 | 1571 |
|      24     1   |   -2.95   .99 |   -1.57   .41 |    -.87   .47 | 1811 |
|      25     1   |   -1.15   .42 |   -1.57   .41 |   -2.05   .54 | 2551 |
|      26     1   |    -.83   .37 |   -1.02   .33 |   -1.78   .50 | 2851 |
|      27     1   |    -.57   .35 |    -.82   .31 |    -.87   .47 | 2971 |
|      28     1   |    -.46   .34 |    -.23   .28 |   -1.32   .47 | 3081 |
|      29     1   |    -.98   .39 |    -.72   .30 |    -.39   .51 | 3201 |
|      30     1   |   -1.57   .50 |   -1.57   .41 |   -2.05   .54 | 3411 |
|      31     1   |     .06   .31 |    -.08   .27 |    1.34   .99 | 3521 |
|      32     1   |   -1.34   .45 |    -.46   .29 |   -1.78   .50 | 3681 |
|      33     1   |   -1.85   .58 |    -.92   .32 |    -.39   .51 | 3871 |
|      34     1   |   -2.26   .70 |   -1.41   .39 |   -1.32   .47 | 4181 |
|      35     1   |    -.14   .32 |    -.30   .28 |    -.87   .47 | 4391 |
|      36     1   |   -1.85   .58 |   -1.41   .39 |   -1.54   .48 | 4831 |
|      37     1   |    -.24   .32 |   -1.27   .36 |   -1.54   .48 | 5031 |
|      38     1   |    -.70   .36 |     .00   .27 |   -1.78   .50 | 5741 |
|      39     1   |   -1.57   .50 |   -1.57   .41 |   -1.32   .47 | 5821 |
|      40     1   |   -1.85   .58 |    -.55   .29 |   -1.10   .47 | 3901 |
|      41     1   |   -1.15   .42 |   -1.27   .36 |    -.64   .49 | 2221 |
|      42     1   |    -.83   .37 |   -1.57   .41 |   -1.54   .48 | 1261 |
|      43     1   |    -.35   .33 |    -.23   .28 |    -.64   .49 | 1311 |
|      44     1   |   -2.26   .70 |   -1.98   .50 |   -1.32   .47 | 3351 |
|      45     1   |   -2.95   .99 |   -2.26   .58 |   -1.78   .50 | 3851 |
|      46     1   |    -.70   .36 |    -.55   .29 |   -1.10   .47 | 5461 |
|      47     1   |   -1.15   .42 |   -2.66   .70 |   -1.54   .48 | 5191 |
|      48     1   |     .16   .31 |    -.46   .29 |    -.87   .47 | 3141 |
|      49     1   |   -1.15   .42 |    -.72   .30 |   -1.10   .47 | 4761 |
|      50     1   |   -1.34   .45 |   -1.27   .36 |    -.12   .55 | 5701 |
|      51     1   |    -.35   .33 |    -.55   .29 |   -1.10   .47 | 1801 |
|      52     1   |    -.46   .34 |    -.46   .29 |    -.87   .47 | 2011 |
|      53     1   |    -.35   .33 |    -.46   .29 |    -.87   .47 | 2561 |
|      54     1   |   -1.85   .58 |   -1.14   .35 |    -.39   .51 | 2931 |
|      55     1   |    -.98   .39 |   -1.27   .36 |    -.87   .47 | 3161 |
|      56     1   |    -.98   .39 |    -.82   .31 |    -.39   .51 | 3271 |
|      57     1   |   -1.85   .58 |   -1.27   .36 |   -1.54   .48 | 3301 |
|      58     1   |   -1.57   .50 |    -.63   .30 |   -2.36   .60 | 3471 |
|      59     1   |    -.83   .37 |    -.72   .30 |    -.87   .47 | 4151 |
|      60     1   |    -.46   .34 |   -1.02   .33 |    -.87   .47 | 4191 |
|      61     1   |   -2.95   .99 |   -2.26   .58 |   -1.10   .47 | 5251 |
|      62     1   |    -.83   .37 |   -1.41   .38 |   -1.10   .47 | 5811 |
|      63     1   |   -4.12  1.79 |   -2.67   .70 |   -2.05   .54 | 5921 |
|      64     1   |   -1.34   .45 |    -.72   .30 |   -1.32   .47 | 5931 |
|      65     1   |   -1.86   .58 |   -2.66   .70 |   -2.05   .54 | 4811 |
|      66     1   |    -.70   .36 |    -.55   .29 |    -.12   .55 | 1741 |
|      67     1   |    -.46   .34 |    -.92   .32 |   -1.10   .47 | 3621 |
|      68     1   |   -2.26   .70 |   -1.98   .50 |   -1.78   .50 | 1491 |
|      69     1   |    -.57   .35 |    -.55   .29 |   -1.32   .47 | 3451 |
|      70     1   |    -.98   .39 |   -1.75   .45 |   -1.78   .50 | 2051 |
|      71    -1   |   -4.12  1.80 |   -4.53  1.80 |   -4.66  1.81 | 2581 |
|      72     1   |   -2.95   .99 |   -1.75   .45 |   -2.36   .60 | 5731 |
|      73     1   |     .66   .32 |     .15   .27 |    -.12   .55 | 3721 |
|      74     1   |   -1.85   .58 |   -1.98   .50 |   -1.10   .47 | 5781 |
|      75     1   |    -.70   .36 |   -1.02   .33 |    -.12   .55 | 4611 |
|      76     1   |   -4.12  1.80 |   -4.53  1.80 |   -3.48  1.00 | 1011 |
|      77     1   |   -1.34   .45 |   -2.66   .70 |   -2.36   .60 | 1171 |
|      78     1   |   -2.95   .99 |   -2.66   .70 |   -2.79   .71 | 1241 |
|      79     1   |   -1.57   .50 |   -1.98   .50 |     .21   .61 | 1291 |
|      80     1   |   -2.26   .70 |   -1.41   .39 |   -2.05   .54 | 1351 |
|      81     1   |   -4.12  1.79 |   -2.26   .58 |   -1.78   .50 | 1441 |
|      82     1   |    -.98   .39 |    -.82   .31 |     .21   .61 | 2121 |
|      83     1   |   -1.34   .45 |   -1.14   .35 |   -1.10   .47 | 2341 |
|      84     1   |   -4.12  1.79 |   -1.98   .50 |   -2.05   .54 | 2661 |
|      85     1   |    -.46   .34 |   -1.75   .45 |   -1.10   .47 | 2701 |
|      86     1   |   -4.12  1.80 |   -4.53  1.80 |   -2.36   .60 | 2711 |
|      87     1   |    -.57   .35 |    -.15   .27 |     .65   .72 | 2761 |
|      88     1   |   -1.34   .45 |   -1.41   .38 |   -1.54   .48 | 2861 |
|      89     1   |   -1.15   .42 |   -2.26   .57 |    -.64   .49 | 2951 |
|      90     1   |   -1.15   .42 |   -1.57   .41 |   -2.05   .54 | 3321 |
|      91     1   |   -1.34   .45 |    -.72   .30 |   -1.32   .47 | 3631 |
|      92     1   |    -.98   .39 |   -1.41   .38 |    -.39   .51 | 3841 |
|      93     1   |   -1.57   .50 |    -.92   .32 |   -1.54   .48 | 4201 |
|      94     1   |   -1.57   .50 |   -1.41   .39 |    -.87   .47 | 4321 |
|      95     1   |   -2.95   .99 |   -1.27   .36 |    -.64   .49 | 4631 |
|      96     1   |   -1.85   .58 |   -1.14   .35 |   -1.54   .48 | 4721 |
|      97     1   |   -2.26   .70 |   -1.57   .41 |   -2.36   .60 | 4791 |
|      98     1   |    -.83   .37 |   -1.57   .41 |   -2.05   .54 | 4851 |
|      99     1   |   -2.95   .99 |   -2.26   .58 |   -2.79   .71 | 5451 |
|     100     1   |    -.98   .39 |    -.55   .29 |   -1.32   .47 | 5601 |
|     101     1   |   -1.85   .58 |    -.92   .32 |   -1.32   .47 | 5611 |
|     102     1   |   -2.95   .99 |   -1.75   .45 |   -1.54   .48 | 5631 |
|     103     1   |    -.98   .39 |   -1.41   .38 |    -.87   .47 | 5661 |
|     104     1   |    -.70   .36 |     .29   .27 |     .21   .61 | 5801 |
|     105     1   |    -.35   .33 |    -.92   .32 |    -.12   .55 | 5881 |
|     106     1   |     .66   .32 |    1.89   .41 |    2.51  1.79 | 3740 |
|     107     1   |   -2.26   .70 |   -1.41   .39 |   -2.36   .60 | 4530 |
|     108     1   |    1.11   .36 |     .60   .28 |    2.51  1.79 | 1060 |
|     109     1   |   -2.95   .99 |   -2.66   .70 |   -1.32   .47 | 1640 |
|     110     1   |   -4.12  1.80 |   -4.53  1.80 |    -.87   .47 | 1720 |
|     111     1   |   -2.26   .70 |   -1.75   .45 |   -1.32   .47 | 2110 |
|     112     1   |   -2.95   .99 |   -1.14   .35 |   -1.10   .47 | 2310 |
|     113     1   |    -.14   .32 |     .60   .28 |    -.12   .55 | 3330 |
|     114     1   |   -2.26   .70 |   -1.75   .45 |   -2.05   .54 | 3650 |
|     115     1   |    -.57   .35 |   -1.41   .38 |   -1.10   .47 | 5890 |
|     116     1   |   -1.57   .50 |    -.82   .31 |   -2.05   .54 | 4660 |
|     117     1   |   -4.12  1.79 |   -2.26   .58 |   -4.66  1.80 | 1590 |
|     118     1   |   -1.57   .50 |   -1.75   .45 |   -1.78   .50 | 3110 |
|     119     1   |   -2.95   .99 |   -2.66   .70 |   -3.48  1.00 | 3570 |
|     120     1   |    -.98   .39 |    -.72   .30 |    -.12   .55 | 3670 |
|     121     1   |   -2.95   .99 |   -2.66   .70 |   -1.78   .50 | 3730 |
|     122     1   |    -.98   .39 |   -1.75   .45 |    -.12   .55 | 4160 |
|     123     1   |    -.98   .39 |   -1.75   .45 |   -1.10   .47 | 5130 |
|     124     1   |   -1.57   .50 |   -2.66   .70 |   -2.36   .60 | 5550 |
|     125     1   |     .06   .31 |    -.15   .27 |     .21   .61 | 5640 |
|     126     1   |   -4.12  1.79 |   -2.26   .58 |   -2.05   .54 | 6000 |
|     127     1   |   -1.15   .42 |   -1.41   .38 |    -.64   .49 | 2170 |
|     128     1   |    -.83   .37 |    -.46   .29 |    -.64   .49 | 4130 |
|     129     1   |   -4.12  1.79 |   -3.35  1.00 |   -2.79   .71 | 1670 |
|     130     1   |   -4.12  1.79 |   -1.41   .39 |   -2.05   .54 | 1680 |
|     131     1   |   -4.12  1.79 |   -2.67   .70 |   -2.36   .60 | 1710 |
|     132     1   |   -4.12  1.80 |   -4.53  1.80 |   -2.36   .60 | 1930 |
|     133     1   |   -2.26   .70 |   -1.75   .45 |   -1.32   .47 | 2440 |
|     134     1   |    -.35   .33 |    -.15   .27 |    -.12   .55 | 2510 |
|     135     1   |   -1.15   .42 |   -1.57   .41 |    -.64   .49 | 2800 |
|     136     1   |     .26   .31 |    -.38   .28 |   -2.05   .54 | 2810 |
|     137     1   |   -1.57   .50 |    -.92   .32 |   -1.10   .47 | 2940 |
|     138     1   |   -4.12  1.79 |   -2.67   .70 |   -1.54   .48 | 3430 |
|     139     1   |   -1.15   .42 |    -.92   .32 |   -1.32   .47 | 3510 |
|     140     1   |   -2.26   .70 |   -2.26   .57 |   -3.48  1.00 | 3750 |
|     141     1   |   -1.15   .42 |    -.72   .30 |    -.39   .51 | 3790 |
|     142     1   |     .35   .31 |    -.46   .29 |    -.39   .51 | 3820 |
|     143     1   |   -1.15   .42 |   -1.75   .45 |   -1.10   .47 | 3910 |
|     144     1   |   -1.15   .42 |   -2.26   .57 |    -.39   .51 | 4000 |
|     145     1   |     .16   .31 |    -.72   .30 |    -.12   .55 | 4350 |
|     146     1   |   -2.95   .99 |   -3.35   .99 |   -2.36   .60 | 4570 |
|     147     1   |    -.24   .32 |    -.30   .28 |   -1.10   .47 | 4650 |
|     148     1   |   -1.86   .58 |   -3.35   .99 |   -2.36   .60 | 4740 |
|     149     1   |   -1.34   .45 |   -1.14   .35 |   -1.54   .48 | 4950 |
|     150     1   |   -2.26   .70 |   -3.35   .99 |   -2.79   .71 | 5260 |
|     151     1   |    -.70   .36 |     .07   .27 |    -.87   .47 | 5290 |
|     152     1   |    -.46   .34 |    -.63   .30 |    -.87   .47 | 5410 |
|     153     1   |   -4.12  1.79 |   -3.35  1.00 |    -.87   .47 | 5500 |
|     154     1   |   -1.57   .50 |   -1.57   .41 |   -1.10   .47 | 5520 |
|     155     1   |   -1.34   .45 |   -2.26   .57 |   -1.78   .50 | 5850 |
|     156     1   |   -1.85   .58 |   -1.27   .36 |   -1.78   .50 | 5960 |
|     157     1   |    -.98   .39 |   -1.98   .50 |   -1.54   .48 | 2830 |
|     158     1   |    -.35   .33 |    -.72   .30 |   -1.10   .47 | 4470 |
|     159     1   |    -.83   .37 |    -.82   .31 |   -1.78   .50 | 4590 |
|     160     1   |   -4.12  1.79 |    -.82   .31 |   -2.05   .54 | 2030 |
|     161     1   |   -4.12  1.79 |   -2.67   .70 |   -2.05   .54 | 1040 |
|     162     1   |    -.04   .32 |    -.46   .29 |   -1.54   .48 | 1080 |
|     163     1   |   -2.95   .99 |   -1.57   .41 |    -.39   .51 | 1270 |
|     164     1   |   -1.15   .42 |   -1.75   .45 |   -1.10   .47 | 1320 |
|     165     1   |    -.98   .39 |    -.92   .32 |    -.87   .47 | 1330 |
|     166     1   |   -1.34   .45 |   -1.14   .35 |   -2.79   .71 | 2040 |
|     167     1   |   -2.95   .99 |   -1.57   .41 |   -1.32   .47 | 2090 |
|     168     1   |    -.46   .34 |    -.72   .30 |   -1.78   .50 | 2350 |
|     169    -1   |   -4.12  1.80 |   -4.53  1.80 |   -4.66  1.81 | 2840 |
|     170     1   |     .35   .31 |     .22   .27 |    -.39   .51 | 2880 |
|     171     1   |   -4.12  1.79 |   -2.26   .58 |   -1.54   .48 | 3040 |
|     172     1   |    -.57   .35 |    -.23   .28 |    -.39   .51 | 3190 |
|     173     1   |   -2.95   .99 |   -2.26   .58 |    -.87   .47 | 3210 |
|     174     1   |   -1.34   .45 |   -1.98   .50 |   -1.10   .47 | 3220 |
|     175     1   |    -.57   .35 |    -.46   .29 |   -1.10   .47 | 3230 |
|     176     1   |   -1.57   .50 |   -1.75   .45 |   -1.10   .47 | 3370 |
|     177     1   |    -.98   .39 |   -2.66   .70 |   -1.78   .50 | 3440 |
|     178     1   |   -1.15   .42 |   -1.14   .35 |   -1.54   .48 | 3880 |
|     179     1   |    -.83   .37 |    -.82   .31 |    -.64   .49 | 3890 |
|     180     1   |    -.98   .39 |    -.46   .29 |    -.12   .55 | 4220 |
|     181     1   |   -2.26   .70 |   -2.26   .57 |   -1.78   .50 | 4580 |
|     182     1   |   -4.12  1.79 |   -1.57   .41 |   -1.54   .48 | 4620 |
|     183     1   |   -4.12  1.79 |   -3.35  1.00 |   -2.36   .60 | 4780 |
|     184     1   |   -1.34   .46 |   -3.35   .99 |   -2.05   .54 | 4870 |
|     185     1   |   -4.12  1.79 |   -2.26   .58 |   -2.05   .54 | 4930 |
|     186     1   |   -1.34   .45 |    -.72   .30 |   -2.36   .60 | 4980 |
|     187     1   |   -2.95   .99 |   -1.98   .50 |    -.87   .47 | 4990 |
|     188     1   |    -.14   .32 |    -.63   .30 |    -.87   .47 | 5010 |
|     189     1   |    -.46   .34 |    -.72   .30 |   -1.32   .47 | 5080 |
|     190     1   |   -1.57   .50 |    -.72   .30 |   -4.66  1.80 | 5120 |
|     191     1   |   -1.34   .45 |   -1.14   .35 |   -1.10   .47 | 5150 |
|     192     1   |   -1.57   .50 |    -.92   .32 |    -.64   .49 | 5380 |
|     193     1   |   -1.15   .42 |   -1.02   .33 |    -.64   .49 | 5430 |
|     194     1   |   -2.26   .70 |   -1.57   .41 |   -1.78   .50 | 5470 |
|     195     1   |   -1.15   .42 |   -1.75   .45 |   -2.79   .71 | 5580 |
|     196     1   |    -.83   .37 |   -1.02   .33 |    -.87   .47 | 5650 |
|     197     1   |    -.83   .37 |   -1.02   .33 |    -.39   .51 | 5860 |
|     198     1   |   -1.34   .45 |   -1.27   .36 |   -2.05   .54 | 5950 |
|     199     1   |   -2.26   .70 |   -1.14   .35 |   -1.78   .50 | 6010 |
|     200     1   |   -1.57   .50 |   -1.75   .45 |    -.64   .49 | 1340 |
|     201     1   |    -.98   .39 |   -1.27   .36 |    -.87   .47 | 1620 |
|     202     1   |   -1.15   .42 |    -.23   .28 |    -.87   .47 | 1910 |
|     203     1   |    -.14   .32 |   -1.02   .33 |   -1.10   .47 | 2320 |
|     204     1   |   -1.85   .58 |    -.92   .32 |    -.39   .51 | 3170 |
|     205     1   |    -.98   .39 |   -1.27   .36 |   -2.05   .54 | 3180 |
|     206     1   |   -2.26   .70 |   -1.57   .41 |    -.87   .47 | 3580 |
|     207     1   |   -1.34   .45 |   -1.57   .41 |    -.64   .49 | 4210 |
|     208     1   |    -.70   .36 |   -1.27   .36 |   -1.32   .47 | 4550 |
|     209     1   |   -4.12  1.79 |   -1.98   .50 |   -2.36   .60 | 5560 |
|     210     1   |   -1.15   .42 |   -1.27   .36 |   -1.54   .48 | 1430 |
|     211     1   |   -1.15   .42 |   -1.98   .50 |   -1.32   .47 | 2420 |
|     212     1   |   -2.26   .70 |   -1.57   .41 |   -2.05   .54 | 2460 |
|     213     1   |   -1.57   .50 |   -1.98   .50 |   -1.54   .48 | 2980 |
|     214     1   |   -1.85   .58 |   -1.57   .41 |   -1.78   .50 | 2990 |
|     215     1   |   -1.85   .58 |   -1.41   .39 |    -.87   .47 | 3490 |
|     216     1   |   -1.15   .42 |   -1.27   .36 |   -1.78   .50 | 4050 |
|     217     1   |   -1.34   .45 |   -2.26   .57 |   -1.32   .47 | 4280 |
|     218     1   |   -1.86   .58 |   -2.26   .57 |   -1.54   .48 | 4340 |
|     219     1   |   -2.26   .70 |   -1.27   .36 |   -1.10   .47 | 4440 |
|     220     1   |    -.57   .35 |    -.92   .32 |    -.64   .49 | 4540 |
|     221     1   |    -.98   .39 |   -1.02   .33 |   -1.32   .47 | 4690 |
|     222     1   |   -1.85   .58 |   -1.14   .35 |   -1.54   .48 | 5100 |
|     223     1   |   -1.86   .58 |   -3.35   .99 |   -3.48  1.00 | 5420 |
|     224     1   |    -.83   .37 |   -1.27   .36 |    -.64   .49 | 5530 |
|     225     1   |    -.98   .39 |   -1.57   .41 |   -1.54   .48 | 1180 |
|     226     1   |   -1.86   .58 |   -3.35   .99 |   -1.78   .50 | 1730 |
|     227     1   |   -1.34   .45 |   -1.98   .50 |   -1.10   .47 | 1840 |
|     228     1   |   -1.15   .42 |   -4.53  1.80 |   -1.32   .47 | 2520 |
|     229     1   |   -4.12  1.79 |   -1.98   .50 |   -2.05   .54 | 2530 |
|     230     1   |   -1.57   .50 |   -1.75   .45 |   -1.32   .47 | 2610 |
|     231     1   |   -1.34   .45 |   -1.27   .36 |   -1.78   .50 | 3010 |
|     232     1   |     .55   .32 |    -.82   .31 |     .65   .72 | 3100 |
|     233     1   |   -2.95   .99 |   -2.26   .58 |   -1.54   .48 | 3250 |
|     234     1   |    -.70   .36 |   -1.02   .33 |   -1.78   .50 | 4030 |
|     235     1   |    -.46   .34 |    -.30   .28 |    -.87   .47 | 4260 |
|     236     1   |   -1.57   .50 |   -1.57   .41 |   -1.78   .50 | 1150 |
|     237     1   |    -.57   .35 |    -.30   .28 |     .65   .72 | 1200 |
|     238     1   |    -.35   .33 |    -.82   .31 |   -1.32   .47 | 1360 |
|     239     1   |     .16   .31 |   -1.02   .33 |   -1.32   .47 | 1370 |
|     240     1   |    -.46   .34 |    -.82   .31 |   -1.54   .48 | 1450 |
|     241     1   |   -1.57   .50 |   -2.26   .57 |    -.39   .51 | 1520 |
|     242     1   |    -.83   .37 |   -2.26   .57 |    -.87   .47 | 1540 |
|     243     1   |    -.98   .39 |   -1.98   .50 |   -1.32   .47 | 1700 |
|     244     1   |   -4.12  1.80 |   -4.53  1.80 |   -3.48  1.00 | 1760 |
|     245     1   |   -4.12  1.79 |   -2.67   .70 |   -2.36   .60 | 1770 |
|     246     1   |    -.70   .36 |   -1.14   .35 |    -.64   .49 | 1780 |
|     247     1   |   -2.26   .70 |    -.92   .32 |   -1.54   .48 | 2020 |
|     248     1   |   -1.15   .42 |   -1.41   .38 |   -2.36   .60 | 2100 |
|     249     1   |   -1.15   .42 |    -.38   .28 |    1.34   .99 | 2130 |
|     250     1   |     .45   .32 |    -.55   .29 |   -1.10   .47 | 2180 |
|     251     1   |   -4.12  1.79 |   -3.35  1.00 |   -2.36   .60 | 2190 |
|     252     1   |    -.24   .32 |     .15   .27 |    -.64   .49 | 2270 |
|     253     1   |     .16   .31 |    -.08   .27 |    -.87   .47 | 2370 |
|     254     1   |   -2.26   .70 |   -1.75   .45 |   -2.05   .54 | 2390 |
|     255     1   |   -4.12  1.80 |   -4.53  1.80 |   -2.36   .60 | 2400 |
|     256     1   |    -.98   .39 |   -1.14   .35 |   -1.54   .48 | 2490 |
|     257     1   |    -.83   .37 |    -.63   .30 |   -1.10   .47 | 2570 |
|     258     1   |    -.70   .36 |   -1.57   .41 |   -1.10   .47 | 2650 |
|     259     1   |   -1.57   .50 |   -1.98   .50 |   -2.79   .71 | 2680 |
|     260     1   |   -2.26   .70 |   -1.75   .45 |   -2.36   .60 | 2790 |
|     261     1   |   -1.57   .50 |   -1.41   .39 |   -1.54   .48 | 2820 |
|     262     1   |   -1.85   .58 |   -1.41   .39 |   -2.79   .71 | 2870 |
|     263     1   |    -.70   .36 |   -1.57   .41 |    -.64   .49 | 3000 |
|     264     1   |   -1.15   .42 |   -1.14   .35 |    -.12   .55 | 3050 |
|     265     1   |   -1.34   .45 |   -2.26   .57 |   -2.36   .60 | 3240 |
|     266     1   |   -1.34   .45 |   -1.02   .33 |    -.87   .47 | 3310 |
|     267     1   |    -.98   .39 |    -.72   .30 |     .21   .61 | 3400 |
|     268     1   |   -1.85   .58 |   -1.41   .39 |    -.12   .55 | 3500 |
|     269     1   |   -1.34   .45 |    -.38   .28 |    -.12   .55 | 3660 |
|     270     1   |     .35   .31 |   -1.75   .45 |   -1.32   .47 | 3710 |
|     271     1   |   -2.95   .99 |   -2.26   .58 |   -1.32   .47 | 3780 |
|     272     1   |   -1.85   .58 |   -1.57   .41 |   -2.36   .60 | 3800 |
|     273     1   |   -1.57   .50 |    -.55   .29 |     .21   .61 | 3830 |
|     274     1   |   -1.85   .58 |   -1.75   .45 |   -2.79   .71 | 4020 |
|     275     1   |   -2.26   .70 |   -1.27   .36 |   -2.36   .60 | 4100 |
|     276     1   |   -1.34   .45 |   -1.41   .38 |   -1.78   .50 | 4120 |
|     277     1   |   -1.57   .50 |    -.63   .30 |    -.64   .49 | 4170 |
|     278     1   |    -.98   .39 |   -1.41   .38 |    -.64   .49 | 4290 |
|     279     1   |   -1.85   .58 |    -.82   .31 |   -2.05   .54 | 4380 |
|     280     1   |    -.04   .32 |    -.08   .27 |     .21   .61 | 4560 |
|     281     1   |   -2.26   .70 |   -1.98   .50 |   -2.36   .60 | 4670 |
|     282     1   |    -.70   .36 |    -.82   .31 |    -.12   .55 | 4700 |
|     283     1   |   -1.34   .45 |   -1.27   .36 |   -1.54   .48 | 4710 |
|     284     1   |    -.57   .35 |   -1.41   .38 |    -.64   .49 | 4880 |
|     285     1   |   -4.12  1.79 |   -1.98   .50 |   -2.36   .60 | 4890 |
|     286     1   |   -2.26   .70 |   -3.35   .99 |   -3.48  1.00 | 4970 |
|     287     1   |   -1.57   .50 |    -.15   .27 |     .21   .61 | 5070 |
|     288     1   |   -1.85   .58 |   -1.75   .45 |   -1.78   .50 | 5110 |
|     289     1   |   -1.34   .45 |   -1.98   .50 |   -2.36   .60 | 5160 |
|     290     1   |    -.98   .39 |   -1.14   .35 |    -.64   .49 | 5170 |
|     291     1   |   -1.85   .58 |   -1.75   .45 |   -2.36   .60 | 5230 |
|     292     1   |   -1.85   .58 |   -1.98   .50 |   -1.78   .50 | 5240 |
|     293     1   |   -1.57   .50 |   -1.57   .41 |   -2.79   .71 | 5280 |
|     294     1   |    -.46   .34 |    -.72   .30 |   -2.05   .54 | 5300 |
|     295     1   |   -1.15   .42 |   -1.14   .35 |    -.12   .55 | 5310 |
|     296     1   |   -4.12  1.79 |   -3.35  1.00 |   -1.32   .47 | 5330 |
|     297     1   |   -4.12  1.79 |   -1.98   .50 |   -3.48  1.00 | 5340 |
|     298     1   |   -4.12  1.79 |   -1.98   .50 |   -3.48  1.00 | 5390 |
|     299     1   |   -2.95   .99 |   -1.98   .50 |   -1.32   .47 | 5440 |
|     300     1   |   -2.95   .99 |   -1.02   .33 |   -1.32   .47 | 5480 |
|     301     1   |   -1.15   .42 |   -1.75   .45 |     .21   .61 | 5490 |
|     302     1   |   -2.26   .70 |   -1.98   .50 |   -1.54   .48 | 5510 |
|     303     1   |   -4.12  1.79 |   -2.67   .70 |   -1.10   .47 | 5570 |
|     304    -1   |   -4.12  1.80 |   -4.53  1.80 |   -4.66  1.81 | 5590 |
|     305     1   |   -1.85   .58 |   -1.98   .50 |    -.87   .47 | 5620 |
|     306     1   |   -1.85   .58 |   -1.98   .50 |   -2.05   .54 | 5680 |
|     307     1   |   -1.34   .45 |   -1.41   .38 |   -1.10   .47 | 5690 |
|     308     1   |    -.70   .36 |    -.92   .32 |   -1.54   .48 | 5710 |
|     309     1   |   -2.26   .70 |   -1.98   .50 |   -1.10   .47 | 5720 |
|     310     1   |    -.57   .35 |    -.55   .29 |   -1.78   .50 | 5750 |
|     311     1   |   -1.34   .45 |   -1.27   .36 |   -1.78   .50 | 5760 |
|     312     1   |   -1.34   .45 |   -1.75   .45 |   -1.78   .50 | 5770 |
|     313     1   |    -.70   .36 |    -.46   .29 |   -1.78   .50 | 5870 |
|     314     1   |   -1.57   .50 |   -1.57   .41 |   -2.36   .60 | 5900 |
|     315     1   |   -2.26   .70 |   -3.35   .99 |   -2.36   .60 | 5910 |
|     316     1   |     .45   .32 |     .15   .27 |    1.34   .99 | 5970 |
|     317     1   |   -4.12  1.80 |   -4.53  1.80 |   -2.79   .71 | 5990 |
|     318     1   |   -1.57   .50 |   -1.14   .35 |   -2.05   .54 | 6020 |
|     319     1   |   -4.12  1.79 |   -2.67   .70 |   -2.36   .60 | 6030 |
|     320     1   |   -4.12  1.79 |    -.92   .32 |   -1.10   .47 | 6050 |
|     321     1   |   -1.57   .50 |   -1.02   .33 |    -.87   .47 | 1070 |
|     322     1   |   -1.85   .58 |   -1.27   .36 |   -2.79   .71 | 1100 |
|     323     1   |    -.58   .35 |   -2.66   .70 |   -1.54   .48 | 1250 |
|     324     1   |    -.35   .33 |    -.72   .30 |    -.39   .51 | 1390 |
|     325     1   |   -1.34   .45 |   -1.75   .45 |    -.12   .55 | 1470 |
|     326     1   |   -1.15   .42 |   -1.14   .35 |   -1.78   .50 | 1500 |
|     327     1   |   -4.12  1.79 |   -2.26   .58 |   -1.32   .47 | 1580 |
|     328     1   |   -1.85   .58 |   -1.75   .45 |    -.87   .47 | 1690 |
|     329     1   |    -.83   .37 |    -.72   .30 |   -2.05   .54 | 1940 |
|     330     1   |   -4.12  1.79 |   -2.67   .70 |   -2.36   .60 | 1980 |
|     331     1   |   -4.12  1.79 |   -1.98   .50 |   -1.32   .47 | 2000 |
|     332     1   |   -1.57   .50 |   -1.41   .39 |   -3.48   .99 | 2060 |
|     333     1   |     .16   .31 |   -1.02   .33 |   -1.54   .48 | 2080 |
|     334     1   |    -.57   .35 |    -.30   .28 |   -1.32   .47 | 2140 |
|     335     1   |   -1.15   .42 |   -1.27   .36 |   -1.54   .48 | 2160 |
|     336     1   |   -2.26   .70 |   -2.26   .57 |   -2.79   .71 | 2210 |
|     337     1   |     .06   .31 |   -3.35   .99 |   -1.78   .50 | 2250 |
|     338     1   |    -.83   .37 |    -.92   .32 |   -1.32   .47 | 2360 |
|     339     1   |   -1.15   .42 |   -1.02   .33 |   -1.32   .47 | 2480 |
|     340     1   |   -4.12  1.80 |   -4.53  1.80 |   -3.48  1.00 | 2590 |
|     341     1   |    -.57   .35 |    -.82   .31 |   -1.10   .47 | 2630 |
|     342     1   |    -.35   .33 |   -1.02   .33 |    -.87   .47 | 2730 |
|     343     1   |    -.35   .33 |    -.46   .29 |   -2.36   .60 | 2750 |
|     344     1   |    -.98   .39 |   -1.57   .41 |   -2.36   .60 | 2770 |
|     345     1   |   -1.15   .42 |   -1.14   .35 |   -1.54   .48 | 2780 |
|     346     1   |     .06   .31 |    -.46   .29 |   -1.10   .47 | 2960 |
|     347     1   |   -1.57   .50 |   -4.53  1.80 |    -.87   .47 | 3070 |
|     348     1   |     .06   .31 |     .00   .27 |    -.87   .47 | 3150 |
|     349     1   |   -2.26   .70 |   -1.27   .36 |   -1.32   .47 | 3480 |
|     350     1   |     .35   .31 |    -.38   .28 |    -.64   .49 | 3590 |
|     351     1   |   -2.26   .70 |   -1.98   .50 |   -1.10   .47 | 3810 |
|     352     1   |   -1.85   .58 |    -.46   .29 |   -1.10   .47 | 3930 |
|     353     1   |   -2.95   .99 |   -1.41   .39 |   -1.54   .48 | 3960 |
|     354     1   |   -1.86   .58 |   -2.26   .57 |   -1.10   .47 | 3980 |
|     355     1   |   -2.26   .70 |   -1.41   .39 |   -1.32   .47 | 4070 |
|     356     1   |    -.46   .34 |   -1.02   .33 |    -.87   .47 | 4080 |
|     357     1   |   -2.95   .99 |   -1.57   .41 |    -.39   .51 | 4090 |
|     358     1   |   -2.26   .70 |    -.46   .29 |    -.64   .49 | 4140 |
|     359     1   |   -1.57   .50 |   -2.26   .57 |   -2.05   .54 | 4240 |
|     360     1   |   -1.85   .58 |   -1.98   .50 |   -1.54   .48 | 4330 |
|     361     1   |     .87   .34 |     .77   .29 |     .65   .72 | 4730 |
|     362     1   |   -2.95   .99 |   -2.66   .70 |   -2.05   .54 | 5060 |
|     363     1   |   -1.15   .42 |   -1.75   .45 |   -1.10   .47 | 1020 |
|     364     1   |   -1.15   .42 |   -1.02   .33 |    -.87   .47 | 1050 |
|     365     1   |   -2.26   .70 |   -1.98   .50 |    -.87   .47 | 1120 |
|     366     1   |     .16   .31 |    -.55   .29 |   -1.10   .47 | 1220 |
|     367     1   |   -2.95   .99 |   -2.26   .58 |    -.87   .47 | 1230 |
|     368     1   |    -.98   .39 |    -.72   .30 |   -1.54   .48 | 1300 |
|     369     1   |   -1.34   .45 |   -1.27   .36 |   -2.79   .71 | 1400 |
|     370     1   |    -.98   .39 |    -.92   .32 |    -.87   .47 | 1510 |
|     371     1   |   -2.95   .99 |   -1.41   .39 |   -1.32   .47 | 1600 |
|     372     1   |    -.35   .33 |    -.46   .29 |   -1.32   .47 | 1660 |
|     373     1   |   -4.12  1.79 |   -2.67   .70 |   -2.36   .60 | 1750 |
|     374     1   |   -1.15   .42 |   -1.41   .38 |   -1.78   .50 | 1830 |
|     375     1   |   -4.12  1.79 |   -3.35  1.00 |   -2.36   .60 | 1850 |
|     376     1   |   -4.12  1.79 |   -2.67   .70 |   -4.66  1.80 | 1870 |
|     377     1   |   -2.95   .99 |   -2.66   .70 |   -2.79   .71 | 1880 |
|     378     1   |   -1.85   .58 |   -1.75   .45 |   -1.78   .50 | 1890 |
|     379     1   |   -1.57   .50 |    -.92   .32 |   -1.10   .47 | 1950 |
|     380     1   |   -1.57   .50 |   -1.41   .39 |   -2.05   .54 | 2070 |
|     381     1   |   -1.57   .50 |   -1.27   .36 |   -1.54   .48 | 2150 |
|     382     1   |    -.98   .39 |   -1.27   .36 |   -1.54   .48 | 2200 |
|     383     1   |   -2.95   .99 |   -2.66   .70 |   -2.36   .60 | 2380 |
|     384     1   |   -2.26   .70 |   -1.98   .50 |   -1.32   .47 | 2640 |
|     385     1   |   -2.95   .99 |   -1.57   .41 |   -1.78   .50 | 2670 |
|     386     1   |   -1.15   .42 |   -1.27   .36 |   -1.32   .47 | 2690 |
|     387     1   |   -4.12  1.79 |   -3.35  1.00 |   -2.05   .54 | 2890 |
|     388     1   |     .35   .31 |     .00   .27 |    -.87   .47 | 2900 |
|     389     1   |    -.35   .33 |   -2.26   .57 |   -1.54   .48 | 2920 |
|     390     1   |   -1.34   .45 |   -1.27   .36 |   -1.78   .50 | 3030 |
|     391     1   |    -.83   .37 |    -.72   .30 |   -1.54   .48 | 3360 |
|     392     1   |   -1.34   .45 |   -1.02   .33 |   -2.79   .71 | 3380 |
|     393     1   |   -2.95   .99 |   -2.66   .70 |   -2.79   .71 | 3390 |
|     394     1   |   -1.34   .45 |   -1.02   .33 |   -1.78   .50 | 3420 |
|     395     1   |   -2.95   .99 |   -1.27   .36 |   -1.78   .50 | 3540 |
|     396     1   |   -2.95   .99 |   -1.14   .35 |   -2.05   .54 | 3610 |
|     397     1   |   -1.85   .58 |   -1.75   .45 |   -2.05   .54 | 3640 |
|     398     1   |    -.83   .37 |    -.72   .30 |   -1.78   .50 | 3690 |
|     399     1   |   -2.26   .70 |   -1.41   .39 |   -2.36   .60 | 3700 |
|     400     1   |   -4.12  1.79 |   -1.27   .36 |    -.87   .47 | 3770 |
|     401     1   |    -.98   .39 |   -1.14   .35 |    -.39   .51 | 3860 |
|     402     1   |    -.04   .32 |     .22   .27 |    -.39   .51 | 3950 |
|     403     1   |   -2.26   .70 |   -1.75   .45 |    -.64   .49 | 3970 |
|     404     1   |   -2.95   .99 |   -1.41   .39 |   -1.78   .50 | 3990 |
|     405     1   |   -1.57   .50 |   -2.26   .57 |   -1.54   .48 | 4010 |
|     406     1   |   -1.15   .42 |    -.82   .31 |    -.39   .51 | 4040 |
|     407     1   |   -1.15   .42 |   -1.41   .38 |   -1.54   .48 | 4060 |
|     408     1   |   -1.15   .42 |   -1.98   .50 |   -1.32   .47 | 4110 |
|     409     1   |   -1.57   .50 |   -1.98   .50 |   -1.54   .48 | 4230 |
|     410     1   |   -1.34   .45 |   -1.57   .41 |   -2.05   .54 | 4270 |
|     411     1   |   -1.34   .45 |   -1.41   .38 |    -.64   .49 | 4300 |
|     412     1   |   -2.26   .70 |   -2.26   .57 |   -1.10   .47 | 4310 |
|     413     1   |   -4.12  1.79 |   -2.67   .70 |   -1.32   .47 | 4360 |
|     414     1   |     .26   .31 |    1.58   .37 |     .65   .72 | 4400 |
|     415     1   |   -1.85   .58 |   -1.02   .33 |   -1.54   .48 | 4420 |
|     416     1   |   -2.95  1.00 |   -4.53  1.80 |   -2.79   .71 | 4480 |
|     417     1   |   -2.95   .99 |   -1.75   .45 |   -1.32   .47 | 4490 |
|     418     1   |    -.70   .36 |    -.38   .28 |    -.87   .47 | 4520 |
|     419     1   |   -1.34   .45 |   -1.02   .33 |   -1.10   .47 | 4600 |
|     420     1   |    -.24   .32 |    -.55   .29 |   -1.10   .47 | 4800 |
|     421     1   |   -2.26   .70 |   -1.57   .41 |   -1.78   .50 | 4820 |
|     422     1   |   -1.86   .58 |   -2.66   .70 |   -2.36   .60 | 4860 |
|     423     1   |   -2.26   .70 |   -1.41   .39 |   -2.05   .54 | 4900 |
|     424     1   |    -.70   .36 |   -2.26   .57 |   -1.54   .48 | 5000 |
|     425     1   |    -.46   .34 |    -.63   .30 |    -.87   .47 | 5140 |
|     426     1   |   -1.57   .50 |   -1.98   .50 |   -1.32   .47 | 5210 |
|     427     1   |    -.98   .39 |    -.82   .31 |   -1.54   .48 | 5270 |
|     428     1   |     .16   .31 |    -.72   .30 |    -.39   .51 | 5350 |
|     429     1   |   -4.12  1.80 |   -4.53  1.80 |   -3.48  1.00 | 5370 |
|     430     1   |   -2.95   .99 |   -1.57   .41 |   -1.54   .48 | 5670 |
|     431     1   |    -.04   .32 |    -.82   .31 |    -.87   .47 | 5790 |
|     432     1   |   -4.12  1.79 |   -2.67   .70 |   -1.10   .47 | 5980 |
|     433     1   |   -4.12  1.79 |   -1.98   .50 |   -4.66  1.80 | 6040 |
|     434     1   |    -.04   .32 |   -1.98   .50 |     .65   .72 | 1030 |
|     435     1   |   -2.26   .70 |   -1.27   .36 |    -.39   .51 | 1090 |
|     436     1   |    -.24   .32 |    -.63   .30 |   -1.10   .47 | 1110 |
|     437     1   |   -2.95   .99 |   -3.35   .99 |    -.87   .47 | 1190 |
|     438    -1   |   -4.12  1.80 |   -4.53  1.80 |   -4.66  1.81 | 1210 |
|     439     1   |   -4.12  1.79 |   -1.98   .50 |   -2.05   .54 | 1380 |
|     440     1   |    -.83   .37 |   -1.75   .45 |     .21   .61 | 1410 |
|     441     1   |   -1.15   .42 |    -.46   .29 |    -.39   .51 | 1480 |
|     442     1   |   -1.34   .45 |   -1.14   .35 |   -1.10   .47 | 1530 |
|     443     1   |    -.14   .32 |    -.22   .28 |   -1.10   .47 | 1550 |
|     444     1   |   -1.34   .45 |   -1.75   .45 |    -.87   .47 | 1610 |
|     445     1   |   -1.85   .58 |   -1.75   .45 |   -1.78   .50 | 1790 |
|     446     1   |   -1.57   .50 |    -.92   .32 |    -.87   .47 | 1820 |
|     447     1   |     .45   .32 |    -.38   .28 |    -.39   .51 | 1860 |
|     448     1   |   -2.26   .70 |   -1.75   .45 |   -1.32   .47 | 1900 |
|     449     1   |   -1.86   .58 |   -2.26   .57 |   -1.78   .50 | 1920 |
|     450     1   |    -.98   .39 |   -1.75   .45 |   -1.10   .47 | 1970 |
|     451     1   |    -.70   .36 |    -.63   .30 |   -1.78   .50 | 1990 |
|     452     1   |   -1.85   .58 |   -1.41   .39 |   -1.54   .48 | 2230 |
|     453     1   |   -1.34   .45 |     .15   .27 |     .65   .72 | 2240 |
|     454     1   |   -1.34   .45 |   -1.02   .33 |   -2.05   .54 | 2260 |
|     455     1   |   -1.86   .58 |   -3.35   .99 |   -2.36   .60 | 2280 |
|     456     1   |    -.46   .34 |    -.30   .28 |   -1.54   .48 | 2290 |
|     457     1   |     .16   .31 |    -.63   .30 |    -.87   .47 | 2300 |
|     458     1   |   -2.95  1.00 |   -4.53  1.80 |   -2.79   .71 | 2330 |
|     459     1   |   -4.12  1.79 |   -1.98   .50 |   -2.79   .71 | 2410 |
|     460     1   |   -4.12  1.79 |   -3.35  1.00 |   -2.05   .54 | 2430 |
|     461     1   |   -4.12  1.80 |   -4.53  1.80 |   -3.48  1.00 | 2450 |
|     462     1   |   -2.95   .99 |   -1.41   .39 |   -2.36   .60 | 2470 |
|     463     1   |     .35   .31 |    -.08   .27 |    -.64   .49 | 2500 |
|     464     1   |    -.46   .34 |    -.63   .30 |   -1.10   .47 | 2540 |
|     465     1   |   -4.12  1.79 |   -2.26   .58 |   -1.54   .48 | 2600 |
|     466     1   |   -1.57   .50 |   -1.27   .36 |    -.64   .49 | 2620 |
|     467     1   |   -1.86   .58 |   -2.26   .57 |   -2.36   .60 | 2720 |
|     468     1   |   -1.15   .42 |   -1.57   .41 |   -1.78   .50 | 2740 |
|     469     1   |   -1.86   .58 |   -2.66   .70 |   -2.05   .54 | 2910 |
|     470     1   |   -2.95   .99 |   -1.27   .36 |   -2.36   .60 | 3060 |
|     471     1   |   -2.26   .70 |   -1.02   .33 |   -2.79   .71 | 3090 |
|     472     1   |    -.57   .35 |    -.92   .32 |   -1.32   .47 | 3120 |
|     473     1   |    -.46   .34 |    -.63   .30 |   -1.10   .47 | 3260 |
|     474     1   |    -.14   .32 |    -.23   .28 |     .21   .61 | 3280 |
|     475     1   |    -.35   .33 |   -1.41   .38 |    -.87   .47 | 3290 |
|     476     1   |    -.46   .34 |    -.82   .31 |   -1.78   .50 | 3340 |
|     477     1   |    -.70   .36 |    -.46   .29 |    -.87   .47 | 3460 |
|     478     1   |   -2.26   .70 |   -2.26   .57 |   -2.05   .54 | 3530 |
|     479     1   |   -4.12  1.79 |   -1.41   .39 |    -.39   .51 | 3550 |
|     480     1   |   -1.85   .58 |    -.82   .31 |   -1.54   .48 | 3560 |
|     481     1   |     .66   .32 |     .30   .27 |     .65   .72 | 3600 |
|     482     1   |   -2.95   .99 |    -.82   .31 |   -1.10   .47 | 3760 |
|     483     1   |    -.57   .35 |    -.72   .30 |    -.87   .47 | 3920 |
|     484     1   |    -.98   .39 |   -1.75   .45 |   -1.32   .47 | 3940 |
|     485     1   |   -4.12  1.79 |   -3.35  1.00 |   -2.05   .54 | 4370 |
|     486     1   |    -.83   .37 |    -.38   .28 |   -1.54   .48 | 4410 |
|     487     1   |    -.35   .33 |   -1.02   .33 |    -.64   .49 | 4430 |
|     488     1   |    -.14   .32 |    -.15   .27 |    -.87   .47 | 4450 |
|     489     1   |   -4.12  1.80 |   -4.53  1.80 |   -2.79   .71 | 4460 |
|     490     1   |    -.35   .33 |    -.46   .29 |    -.39   .51 | 4500 |
|     491     1   |     .06   .31 |    -.15   .27 |    -.64   .49 | 4640 |
|     492     1   |    -.98   .39 |    -.55   .29 |    -.39   .51 | 4680 |
|     493     1   |   -2.95   .99 |   -2.26   .58 |   -2.79   .71 | 4750 |
|     494     1   |   -1.85   .58 |   -1.75   .45 |   -3.48   .99 | 4770 |
|     495     1   |    -.35   .33 |   -1.02   .33 |   -2.05   .54 | 4840 |
|     496     1   |   -1.85   .58 |   -1.14   .35 |    -.39   .51 | 4910 |
|     497     1   |    -.83   .37 |   -1.02   .33 |   -1.10   .47 | 5020 |
|     498     1   |    -.83   .37 |   -1.27   .36 |    -.12   .55 | 5040 |
|     499     1   |   -1.85   .58 |   -1.98   .50 |   -2.05   .54 | 5090 |
|     500     1   |   -1.57   .50 |   -1.98   .50 |   -2.36   .60 | 5180 |
|     501     1   |    -.83   .37 |   -1.02   .33 |   -2.05   .54 | 5220 |
|     502     1   |    -.57   .35 |    -.23   .28 |   -1.78   .50 | 5320 |
|     503     1   |   -2.95   .99 |   -1.14   .35 |    -.64   .49 | 5360 |
|     504     1   |   -4.12  1.79 |   -2.26   .58 |   -3.48  1.00 | 5540 |
|     505     1   |     .76   .33 |    -.38   .28 |    -.64   .49 | 5840 |
--------------------------------------------------------------------------
 
TABLE 23.11 data-name                            ZOU068WS.TXT  Apr 11 2018 10:20
INPUT: 505 PERSON  25 ITEM  REPORTED: 505 PERSON  25 ITEM  5 CATS WINSTEPS 3.91.2
---------------------------------------------------------------------------------
 
     Table of STANDARDIZED RESIDUAL variance in Eigenvalue units = ITEM information units
                                           Eigenvalue   Observed   Expected
Total raw variance in observations     =      44.5880 100.0%         100.0%
  Raw variance explained by measures   =      19.5880  43.9%          46.1%
    Raw variance explained by persons  =       4.1778   9.4%           9.8%
    Raw Variance explained by items    =      15.4103  34.6%          36.3%
  Raw unexplained variance (total)     =      25.0000  56.1% 100.0%   53.9%
    Unexplned variance in 1st contrast =       2.2693   5.1%   9.1%
    Unexplned variance in 2nd contrast =       1.8826   4.2%   7.5%
 
       STANDARDIZED RESIDUAL CONTRAST 2 PLOT
 
      -5       -4       -3       -2       -1        0        1        2
      -+--------+--------+--------+--------+--------+--------+--------+- COUNT  CLUSTER
   .6 +                                             | l                + 1      1
C     |                                             |                  |
O  .5 +                                             K                  + 1      1
N     |                                             |         J        | 1      1
T  .4 +                                             |                  +
R     |                                         h   f                  | 2      1
A  .3 +                                             | F                + 1      1
S     |                                             |                  |
T  .2 +                                             |                  +
      |                                             |     G            | 1      2
2  .1 +                                             |                  +
      |                               a        I    |      e M         | 4      2
L  .0 +----------------------------------------i----C------------------+ 2      2
O     |                                             |                  |
A -.1 +                                         kj  |             D    + 3      2
D     |                                            B|    H             | 2      3
I -.2 +                                             |    L             + 1      3
N     |                                   c         |                  | 1      3
G -.3 +                                b          d |A                 + 3      3
      |                                             g                  | 1      3
  -.4 +                                             E                  + 1      3
      -+--------+--------+--------+--------+--------+--------+--------+-
      -5       -4       -3       -2       -1        0        1        2
                                ITEM MEASURE
 COUNT:                               11  1    22111512  211 11   1
 
                           1    111223143222222111 1
PERSON 4     5     3  7  7 6 8895260405149766275056071321  12   1
                       T       S       M       S        T
%TILE  0                     10  20 30 50 70 80 90    99
 
Approximate relationships between the PERSON measures
 PCA      ITEM      Pearson       Disattenuated Pearson+Extr  Disattenuated+Extr
Contrast  Clusters  Correlation   Correlation   Correlation   Correlation
 2        1 - 3      0.5140        0.8877        0.5323        0.9241
 2        1 - 2      0.6066        1.0000        0.6197        1.0000
 2        2 - 3      0.7222        1.0000        0.7465        1.0000
 
TABLE 23.12 data-name                            ZOU068WS.TXT  Apr 11 2018 10:20
INPUT: 505 PERSON  25 ITEM  REPORTED: 505 PERSON  25 ITEM  5 CATS WINSTEPS 3.91.2
---------------------------------------------------------------------------------
 
 CONTRAST 2 FROM PRINCIPAL COMPONENT ANALYSIS
  STANDARDIZED RESIDUAL LOADINGS FOR ITEM (SORTED BY LOADING)
 
----------------------------------------------- ----------------------------------------
|CON-  |       |       INFIT OUTFIT| ENTRY    | |       |       INFIT OUTFIT| ENTRY    |
| TRAST|LOADING|MEASURE  MNSQ MNSQ |NUMBER IT | |LOADING|MEASURE  MNSQ MNSQ |NUMBER IT |
|------+-------+-------------------+----------| |-------+-------------------+----------|
|  2   |   .59 |     .18 1.27 1.27 |l   21 21 | |  -.38 |    -.04  .78  .73 |E   15 15 |
|  2   |   .48 |     .01 1.15 1.00 |K   22 22 | |  -.34 |    -.04 1.37 1.45 |g    4 4  |
|  2   |   .46 |    1.13 1.29 1.03 |J   11 11 | |  -.31 |     .14  .65  .57 |A   16 16 |
|  2   |   .37 |    -.02 1.00  .93 |f    9 9  | |  -.30 |   -1.46 1.19 1.20 |b   18 18 |
|  2   |   .37 |    -.45 1.40 1.43 |h   25 25 | |  -.29 |    -.23  .94  .98 |d   10 10 |
|  2   |   .29 |     .21  .97  .98 |F   23 23 | |  -.24 |   -1.10  .72  .72 |c    1 1  |
|  2   |   .15 |     .70 1.22  .97 |G    3 3  | |  -.19 |     .51 1.41 1.25 |L   20 20 |
|  2   |   .07 |     .96 1.29 1.25 |M    6 6  | |  -.16 |    -.08  .61  .59 |B   17 17 |
|  2   |   .06 |   -1.53  .94 1.03 |a    2 2  | |  -.14 |     .52 1.33 1.18 |H    7 7  |
|  2   |   .04 |     .79 1.40 1.10 |e   19 19 | |  -.12 |    -.31 1.26 1.26 |j   14 14 |
|  2   |   .03 |    -.50  .67  .65 |I    8 8  | |  -.10 |    -.41 1.35 1.53 |k    5 5  |
|      |       |                   |          | |  -.08 |    1.57 1.37  .93 |D   24 24 |
|      |       |                   |          | |  -.02 |    -.50  .85  .84 |i   12 12 |
|      |       |                   |          | |  -.01 |    -.04  .72  .66 |C   13 13 |
----------------------------------------------- ----------------------------------------
 
-----------------------------------------------
|CON-  |       |       INFIT OUTFIT| ENTRY    |
| TRAST|LOADING|MEASURE  MNSQ MNSQ |NUMBER IT |
|------+-------+-------------------+----------|
|  2 1 |   .59 |     .18 1.27 1.27 |l   21 21 |
|  2 1 |   .48 |     .01 1.15 1.00 |K   22 22 |
|  2 1 |   .46 |    1.13 1.29 1.03 |J   11 11 |
|  2 1 |   .37 |    -.02 1.00  .93 |f    9 9  |
|  2 1 |   .37 |    -.45 1.40 1.43 |h   25 25 |
|  2 1 |   .29 |     .21  .97  .98 |F   23 23 |
|  2 2 |   .15 |     .70 1.22  .97 |G    3 3  |
|  2 2 |   .07 |     .96 1.29 1.25 |M    6 6  |
|  2 2 |   .06 |   -1.53  .94 1.03 |a    2 2  |
|  2 2 |   .04 |     .79 1.40 1.10 |e   19 19 |
|  2 2 |   .03 |    -.50  .67  .65 |I    8 8  |
|      |-------+-------------------+----------|
|  2 3 |  -.38 |    -.04  .78  .73 |E   15 15 |
|  2 3 |  -.34 |    -.04 1.37 1.45 |g    4 4  |
|  2 3 |  -.31 |     .14  .65  .57 |A   16 16 |
|  2 3 |  -.30 |   -1.46 1.19 1.20 |b   18 18 |
|  2 3 |  -.29 |    -.23  .94  .98 |d   10 10 |
|  2 3 |  -.24 |   -1.10  .72  .72 |c    1 1  |
|  2 3 |  -.19 |     .51 1.41 1.25 |L   20 20 |
|  2 3 |  -.16 |    -.08  .61  .59 |B   17 17 |
|  2 3 |  -.14 |     .52 1.33 1.18 |H    7 7  |
|  2 3 |  -.12 |    -.31 1.26 1.26 |j   14 14 |
|  2 2 |  -.10 |    -.41 1.35 1.53 |k    5 5  |
|  2 2 |  -.08 |    1.57 1.37  .93 |D   24 24 |
|  2 2 |  -.02 |    -.50  .85  .84 |i   12 12 |
|  2 2 |  -.01 |    -.04  .72  .66 |C   13 13 |
-----------------------------------------------
 
TABLE 23.13 data-name                            ZOU068WS.TXT  Apr 11 2018 10:20
INPUT: 505 PERSON  25 ITEM  REPORTED: 505 PERSON  25 ITEM  5 CATS WINSTEPS 3.91.2
---------------------------------------------------------------------------------
 
 ITEM CONTRAST 2 CONTRASTING RESPONSES BY PERSON
 
-----------------------------------
|        PERSON FAVORS TOP        |
| TOP 3 ITEM     | BOTTOM 3 ITEM  |
| HIGH  EXP. LOW | HIGH  EXP. LOW |
|----------------+----------------|
|    3    0    0 |    0    0    3 | 40   3901
|    3    0    0 |    0    0    3 | 252  2270
|    2    1    0 |    0    0    3 | 32   3681
|    2    1    0 |    0    0    3 | 38   5741
|    2    1    0 |    0    0    3 | 137  2940
|    2    1    0 |    0    0    3 | 202  1910
|    2    1    0 |    0    0    3 | 219  4440
|    2    1    0 |    0    0    3 | 269  3660
|    2    1    0 |    0    0    3 | 352  3930
|    2    1    0 |    0    1    2 | 5    1161
|    2    0    1 |    0    0    3 | 66   1741
|    2    1    0 |    0    1    2 | 122  4160
|    2    0    1 |    0    0    3 | 186  4980
|    2    1    0 |    0    1    2 | 236  1150
|    3    0    0 |    0    2    1 | 318  6020
|    2    1    0 |    0    1    2 | 345  2780
|    1    2    0 |    0    0    3 | 414  4400
|    1    2    0 |    0    0    3 | 446  1820
|    2    1    0 |    0    1    2 | 480  3560
-----------------------------------
-----------------------------------
|        PERSON FAVORS BOTTOM     |
| TOP 3 ITEM     | BOTTOM 3 ITEM  |
| HIGH  EXP. LOW | HIGH  EXP. LOW |
|----------------+----------------|
|    0    0    3 |    3    0    0 | 505  5840
|    0    0    3 |    2    1    0 | 250  2180
|    0    1    2 |    3    0    0 | 253  2370
|    0    1    2 |    3    0    0 | 420  4800
|    0    1    2 |    3    0    0 | 484  3940
|    0    0    3 |    2    0    1 | 19   5051
|    1    0    2 |    3    0    0 | 73   3721
|    0    0    3 |    2    0    1 | 142  3820
|    0    1    2 |    2    1    0 | 145  4350
|    0    2    1 |    3    0    0 | 189  5080
|    0    0    3 |    1    2    0 | 237  1200
|    0    1    2 |    2    1    0 | 295  5310
|    0    1    2 |    2    1    0 | 388  2900
|    0    2    1 |    3    0    0 | 392  3380
|    0    1    2 |    2    1    0 | 434  1030
|    0    1    2 |    2    1    0 | 440  1410
|    0    1    2 |    2    1    0 | 447  1860
-----------------------------------
 
TABLE 23.14 data-name                            ZOU068WS.TXT  Apr 11 2018 10:20
INPUT: 505 PERSON  25 ITEM  REPORTED: 505 PERSON  25 ITEM  5 CATS WINSTEPS 3.91.2
---------------------------------------------------------------------------------
 
 CONTRAST 2 FROM PRINCIPAL COMPONENT ANALYSIS
  STANDARDIZED RESIDUAL LOADINGS FOR ITEM (SORTED BY MEASURE)
 
-----------------------------------------------
|CON-  |       |       INFIT OUTFIT| ENTRY    |
| TRAST|LOADING|MEASURE  MNSQ MNSQ |NUMBER IT |
|------+-------+-------------------+----------|
|  2 2 |  -.08 |    1.57 1.37  .93 |D   24 24 |
|  2 1 |   .46 |    1.13 1.29 1.03 |J   11 11 |
|  2 2 |   .07 |     .96 1.29 1.25 |M    6 6  |
|  2 2 |   .04 |     .79 1.40 1.10 |e   19 19 |
|  2 2 |   .15 |     .70 1.22  .97 |G    3 3  |
|  2 3 |  -.14 |     .52 1.33 1.18 |H    7 7  |
|  2 3 |  -.19 |     .51 1.41 1.25 |L   20 20 |
|  2 1 |   .29 |     .21  .97  .98 |F   23 23 |
|  2 1 |   .59 |     .18 1.27 1.27 |l   21 21 |
|  2 3 |  -.31 |     .14  .65  .57 |A   16 16 |
|  2 1 |   .48 |     .01 1.15 1.00 |K   22 22 |
|  2 1 |   .37 |    -.02 1.00  .93 |f    9 9  |
|  2 3 |  -.38 |    -.04  .78  .73 |E   15 15 |
|  2 3 |  -.34 |    -.04 1.37 1.45 |g    4 4  |
|  2 2 |  -.01 |    -.04  .72  .66 |C   13 13 |
|  2 3 |  -.16 |    -.08  .61  .59 |B   17 17 |
|  2 3 |  -.29 |    -.23  .94  .98 |d   10 10 |
|  2 3 |  -.12 |    -.31 1.26 1.26 |j   14 14 |
|  2 2 |  -.10 |    -.41 1.35 1.53 |k    5 5  |
|  2 1 |   .37 |    -.45 1.40 1.43 |h   25 25 |
|  2 2 |   .03 |    -.50  .67  .65 |I    8 8  |
|  2 2 |  -.02 |    -.50  .85  .84 |i   12 12 |
|  2 3 |  -.24 |   -1.10  .72  .72 |c    1 1  |
|  2 3 |  -.30 |   -1.46 1.19 1.20 |b   18 18 |
|  2 2 |   .06 |   -1.53  .94 1.03 |a    2 2  |
-----------------------------------------------
 
TABLE 23.15 data-name                            ZOU068WS.TXT  Apr 11 2018 10:20
INPUT: 505 PERSON  25 ITEM  REPORTED: 505 PERSON  25 ITEM  5 CATS WINSTEPS 3.91.2
---------------------------------------------------------------------------------
 
 CONTRAST 2 FROM PRINCIPAL COMPONENT ANALYSIS
  STANDARDIZED RESIDUAL LOADINGS FOR ITEM (SORTED BY ENTRY)
 
-----------------------------------------------
|CON-  |       |       INFIT OUTFIT| ENTRY    |
| TRAST|LOADING|MEASURE  MNSQ MNSQ |NUMBER IT |
|------+-------+-------------------+----------|
|  2 3 |  -.24 |   -1.10  .72  .72 |c    1 1  |
|  2 2 |   .06 |   -1.53  .94 1.03 |a    2 2  |
|  2 2 |   .15 |     .70 1.22  .97 |G    3 3  |
|  2 3 |  -.34 |    -.04 1.37 1.45 |g    4 4  |
|  2 2 |  -.10 |    -.41 1.35 1.53 |k    5 5  |
|  2 2 |   .07 |     .96 1.29 1.25 |M    6 6  |
|  2 3 |  -.14 |     .52 1.33 1.18 |H    7 7  |
|  2 2 |   .03 |    -.50  .67  .65 |I    8 8  |
|  2 1 |   .37 |    -.02 1.00  .93 |f    9 9  |
|  2 3 |  -.29 |    -.23  .94  .98 |d   10 10 |
|  2 1 |   .46 |    1.13 1.29 1.03 |J   11 11 |
|  2 2 |  -.02 |    -.50  .85  .84 |i   12 12 |
|  2 2 |  -.01 |    -.04  .72  .66 |C   13 13 |
|  2 3 |  -.12 |    -.31 1.26 1.26 |j   14 14 |
|  2 3 |  -.38 |    -.04  .78  .73 |E   15 15 |
|  2 3 |  -.31 |     .14  .65  .57 |A   16 16 |
|  2 3 |  -.16 |    -.08  .61  .59 |B   17 17 |
|  2 3 |  -.30 |   -1.46 1.19 1.20 |b   18 18 |
|  2 2 |   .04 |     .79 1.40 1.10 |e   19 19 |
|  2 3 |  -.19 |     .51 1.41 1.25 |L   20 20 |
|  2 1 |   .59 |     .18 1.27 1.27 |l   21 21 |
|  2 1 |   .48 |     .01 1.15 1.00 |K   22 22 |
|  2 1 |   .29 |     .21  .97  .98 |F   23 23 |
|  2 2 |  -.08 |    1.57 1.37  .93 |D   24 24 |
|  2 1 |   .37 |    -.45 1.40 1.43 |h   25 25 |
-----------------------------------------------
 
TABLE 23.16 data-name                            ZOU068WS.TXT  Apr 11 2018 10:20
INPUT: 505 PERSON  25 ITEM  REPORTED: 505 PERSON  25 ITEM  5 CATS WINSTEPS 3.91.2
---------------------------------------------------------------------------------
 
--------------------------------------------------------------------------
|                         CONTRAST 2  CLUSTER MEASURES                   |
|                 |   CLUSTER 1   |   CLUSTER 2   |   CLUSTER 3   |      |
|  PERSON  STATUS | MEASURE  S.E. | MEASURE  S.E. | MEASURE  S.E. | PERSO|
|-----------------+---------------+---------------+---------------+------|
|       1     1   |    -.27   .39 |    -.23   .34 |    -.45   .31 | 4961 |
|       2     1   |    -.27   .39 |   -1.33   .42 |    -.65   .31 | 1461 |
|       3     1   |    -.97   .47 |   -1.16   .40 |   -1.07   .34 | 5401 |
|       4     1   |    -.12   .38 |    -.59   .36 |    -.36   .30 | 5941 |
|       5     1   |     .61   .39 |     .24   .34 |    -.45   .31 | 1161 |
|       6     1   |   -1.51   .58 |   -2.27   .59 |   -2.52   .58 | 4921 |
|       7     1   |    -.59   .41 |    -.59   .36 |    -.74   .32 | 3131 |
|       8     1   |    -.97   .47 |   -1.97   .52 |    -.85   .33 | 4251 |
|       9     1   |   -1.51   .58 |   -1.72   .47 |   -1.79   .43 | 4511 |
|      10     1   |    -.27   .39 |   -1.33   .42 |   -1.32   .37 | 4941 |
|      11     1   |   -1.51   .58 |   -1.72   .47 |   -2.22   .51 | 1631 |
|      12     1   |   -1.51   .58 |    -.11   .34 |    -.55   .31 | 3021 |
|      13     1   |   -1.92   .70 |   -1.33   .42 |    -.96   .33 | 1561 |
|      14     1   |     .31   .38 |     .47   .34 |     .00   .30 | 1131 |
|      15     1   |   -1.92   .71 |   -2.27   .59 |   -2.52   .58 | 1141 |
|      16     1   |    -.42   .40 |    -.35   .35 |    -.27   .30 | 1281 |
|      17     1   |   -1.51   .58 |   -1.33   .42 |    -.96   .33 | 1651 |
|      18     1   |    -.27   .39 |   -1.33   .42 |   -1.07   .34 | 1961 |
|      19     1   |    -.42   .40 |     .01   .34 |    -.27   .30 | 5051 |
|      20     1   |   -2.61   .99 |   -1.51   .44 |   -1.99   .46 | 5201 |
|      21     1   |    -.27   .39 |   -1.16   .40 |   -1.79   .43 | 5831 |
|      22     1   |    -.77   .44 |   -1.72   .47 |   -1.46   .38 | 1421 |
|      23     1   |    -.97   .47 |   -1.16   .40 |   -1.32   .37 | 1571 |
|      24     1   |   -1.92   .70 |   -1.51   .44 |   -1.46   .38 | 1811 |
|      25     1   |   -1.51   .58 |   -1.97   .52 |   -1.32   .37 | 2551 |
|      26     1   |    -.59   .41 |   -1.16   .40 |   -1.46   .38 | 2851 |
|      27     1   |    -.27   .39 |   -1.00   .39 |    -.85   .33 | 2971 |
|      28     1   |    -.27   .39 |     .12   .34 |   -1.19   .35 | 3081 |
|      29     1   |    -.27   .39 |    -.72   .36 |   -1.07   .34 | 3201 |
|      30     1   |   -1.92   .70 |   -1.72   .47 |   -1.62   .40 | 3411 |
|      31     1   |     .17   .38 |     .35   .34 |    -.18   .30 | 3521 |
|      32     1   |     .03   .38 |   -1.00   .39 |   -1.79   .43 | 3681 |
|      33     1   |   -1.21   .51 |   -1.16   .40 |    -.85   .33 | 3871 |
|      34     1   |   -1.21   .51 |   -1.72   .47 |   -1.62   .40 | 4181 |
|      35     1   |     .17   .38 |   -1.00   .39 |    -.18   .30 | 4391 |
|      36     1   |   -1.92   .70 |   -1.51   .44 |   -1.46   .38 | 4831 |
|      37     1   |   -1.51   .58 |    -.86   .37 |    -.75   .32 | 5031 |
|      38     1   |     .17   .38 |    -.72   .36 |    -.85   .32 | 5741 |
|      39     1   |    -.97   .47 |   -1.33   .42 |   -1.99   .46 | 5821 |
|      40     1   |     .03   .38 |   -1.33   .42 |   -1.46   .38 | 3901 |
|      41     1   |   -1.51   .58 |   -1.00   .39 |    -.96   .33 | 2221 |
|      42     1   |   -1.51   .58 |   -1.16   .40 |   -1.32   .37 | 1261 |
|      43     1   |    -.59   .41 |    -.23   .34 |    -.27   .30 | 1311 |
|      44     1   |   -1.92   .70 |   -1.72   .47 |   -1.79   .43 | 3351 |
|      45     1   |   -2.61   .99 |   -1.97   .52 |   -2.22   .51 | 3851 |
|      46     1   |    -.27   .39 |    -.72   .36 |    -.96   .33 | 5461 |
|      47     1   |   -3.78  1.80 |   -1.97   .52 |   -1.19   .35 | 5191 |
|      48     1   |    -.12   .38 |     .01   .34 |    -.65   .31 | 3141 |
|      49     1   |    -.77   .44 |    -.72   .36 |   -1.19   .35 | 4761 |
|      50     1   |   -2.61   .99 |    -.72   .36 |    -.85   .33 | 5701 |
|      51     1   |    -.42   .40 |    -.47   .35 |    -.74   .32 | 1801 |
|      52     1   |    -.12   .38 |   -1.00   .39 |    -.45   .31 | 2011 |
|      53     1   |     .31   .38 |    -.72   .36 |    -.85   .32 | 2561 |
|      54     1   |    -.77   .44 |   -1.33   .42 |   -1.19   .35 | 2931 |
|      55     1   |   -1.51   .58 |   -1.33   .42 |    -.75   .32 | 3161 |
|      56     1   |    -.77   .44 |   -1.33   .42 |    -.45   .31 | 3271 |
|      57     1   |   -1.92   .70 |   -1.72   .47 |   -1.19   .35 | 3301 |
|      58     1   |     .17   .38 |   -2.27   .59 |   -1.79   .43 | 3471 |
|      59     1   |    -.97   .47 |    -.72   .36 |    -.75   .32 | 4151 |
|      60     1   |    -.97   .47 |    -.86   .37 |    -.65   .31 | 4191 |
|      61     1   |   -2.61   .99 |   -1.97   .52 |   -1.62   .40 | 5251 |
|      62     1   |   -3.78  1.80 |   -1.16   .40 |    -.65   .31 | 5811 |
|      63     1   |   -1.92   .71 |   -3.38  1.00 |   -2.52   .58 | 5921 |
|      64     1   |    -.59   .41 |    -.72   .36 |   -1.62   .40 | 5931 |
|      65     1   |   -2.61   .99 |   -1.51   .44 |   -2.92   .70 | 4811 |
|      66     1   |    -.12   .38 |    -.23   .34 |   -1.07   .34 | 1741 |
|      67     1   |   -1.21   .51 |    -.35   .35 |    -.96   .33 | 3621 |
|      68     1   |   -1.92   .70 |   -1.72   .47 |   -2.22   .51 | 1491 |
|      69     1   |    -.42   .40 |    -.59   .36 |    -.96   .33 | 3451 |
|      70     1   |   -1.51   .58 |   -1.33   .42 |   -1.62   .40 | 2051 |
|      71    -1   |   -3.79  1.80 |   -4.56  1.80 |   -4.79  1.80 | 2581 |
|      72     1   |   -1.92   .71 |   -1.97   .52 |   -2.52   .58 | 5731 |
|      73     1   |     .46   .39 |     .35   .34 |     .18   .30 | 3721 |
|      74     1   |   -3.78  1.80 |   -1.00   .39 |   -1.79   .43 | 5781 |
|      75     1   |   -1.92   .70 |   -1.00   .39 |    -.18   .30 | 4611 |
|      76     1   |   -3.79  1.80 |   -3.38  1.00 |   -4.79  1.80 | 1011 |
|      77     1   |   -3.78  1.80 |   -2.69   .71 |   -1.46   .38 | 1171 |
|      78     1   |   -3.78  1.80 |   -2.69   .71 |   -2.52   .58 | 1241 |
|      79     1   |   -3.78  1.80 |    -.86   .37 |   -1.07   .34 | 1291 |
|      80     1   |   -1.21   .51 |   -1.51   .44 |   -2.52   .58 | 1351 |
|      81     1   |   -1.92   .71 |   -1.97   .52 |   -2.92   .70 | 1441 |
|      82     1   |    -.97   .47 |    -.47   .35 |    -.75   .32 | 2121 |
|      83     1   |   -2.61   .99 |    -.11   .34 |   -1.99   .46 | 2341 |
|      84     1   |   -3.78  1.80 |   -2.69   .71 |   -1.79   .43 | 2661 |
|      85     1   |    -.97   .47 |    -.72   .36 |   -1.46   .38 | 2701 |
|      86     1   |   -3.78  1.80 |   -2.69   .71 |   -3.61  1.00 | 2711 |
|      87     1   |     .17   .38 |    -.23   .34 |    -.45   .31 | 2761 |
|      88     1   |   -1.92   .70 |    -.72   .36 |   -1.99   .46 | 2861 |
|      89     1   |   -1.51   .58 |   -1.51   .44 |   -1.19   .35 | 2951 |
|      90     1   |   -1.21   .51 |   -1.00   .39 |   -2.52   .58 | 3321 |
|      91     1   |    -.12   .38 |   -1.16   .40 |   -1.62   .40 | 3631 |
|      92     1   |   -1.21   .51 |   -1.16   .40 |    -.85   .33 | 3841 |
|      93     1   |   -1.51   .58 |   -1.51   .44 |    -.96   .33 | 4201 |
|      94     1   |    -.97   .47 |   -1.00   .39 |   -1.79   .43 | 4321 |
|      95     1   |   -1.51   .58 |   -2.27   .59 |    -.85   .33 | 4631 |
|      96     1   |    -.97   .47 |   -1.97   .52 |   -1.32   .37 | 4721 |
|      97     1   |   -1.21   .51 |   -3.38  1.00 |   -1.79   .43 | 4791 |
|      98     1   |   -1.51   .58 |   -1.33   .42 |   -1.46   .38 | 4851 |
|      99     1   |   -3.78  1.80 |   -1.97   .52 |   -2.92   .71 | 5451 |
|     100     1   |    -.42   .40 |   -1.00   .39 |    -.96   .33 | 5601 |
|     101     1   |    -.77   .44 |   -1.33   .42 |   -1.46   .38 | 5611 |
|     102     1   |   -1.21   .51 |   -2.27   .59 |   -1.99   .46 | 5631 |
|     103     1   |   -1.21   .51 |   -1.16   .40 |   -1.07   .34 | 5661 |
|     104     1   |     .46   .39 |    -.11   .34 |    -.36   .30 | 5801 |
|     105     1   |    -.77   .44 |   -1.33   .42 |     .00   .30 | 5881 |
|     106     1   |    1.58   .52 |     .84   .36 |    1.75   .50 | 3740 |
|     107     1   |   -1.92   .70 |   -1.51   .44 |   -2.22   .51 | 4530 |
|     108     1   |     .77   .41 |    1.39   .39 |     .57   .32 | 1060 |
|     109     1   |   -2.61   .99 |   -1.97   .52 |   -1.99   .46 | 1640 |
|     110     1   |   -3.78  1.80 |   -3.38  1.00 |   -1.46   .38 | 1720 |
|     111     1   |   -2.61   .99 |   -1.72   .48 |   -1.46   .38 | 2110 |
|     112     1   |   -1.51   .58 |   -1.16   .40 |   -1.62   .40 | 2310 |
|     113     1   |     .61   .39 |     .71   .35 |    -.36   .30 | 3330 |
|     114     1   |   -1.92   .71 |   -1.33   .42 |   -2.92   .70 | 3650 |
|     115     1   |    -.97   .47 |   -1.72   .47 |    -.65   .31 | 5890 |
|     116     1   |    -.97   .47 |   -1.33   .42 |   -1.46   .38 | 4660 |
|     117     1   |   -3.78  1.80 |   -4.56  1.79 |   -2.52   .58 | 1590 |
|     118     1   |   -1.92   .71 |   -1.00   .39 |   -2.52   .58 | 3110 |
|     119     1   |   -3.78  1.80 |   -2.27   .59 |   -3.61  1.00 | 3570 |
|     120     1   |    -.27   .39 |    -.59   .36 |   -1.07   .34 | 3670 |
|     121     1   |   -2.61   .99 |   -2.27   .59 |   -2.22   .51 | 3730 |
|     122     1   |    -.77   .44 |   -1.33   .42 |   -1.07   .34 | 4160 |
|     123     1   |   -1.92   .70 |   -1.00   .39 |   -1.32   .37 | 5130 |
|     124     1   |   -2.61   .99 |   -3.38  1.00 |   -1.62   .40 | 5550 |
|     125     1   |    -.27   .39 |     .12   .34 |     .00   .30 | 5640 |
|     126     1   |   -3.78  1.80 |   -1.97   .52 |   -2.52   .58 | 6000 |
|     127     1   |   -1.51   .58 |   -1.16   .40 |    -.96   .33 | 2170 |
|     128     1   |    -.42   .40 |    -.72   .36 |    -.65   .31 | 4130 |
|     129     1   |   -2.61   .99 |   -3.38  1.00 |   -3.61   .99 | 1670 |
|     130     1   |   -3.78  1.80 |   -1.51   .44 |   -1.99   .46 | 1680 |
|     131     1   |   -3.78  1.80 |   -3.38  1.00 |   -2.22   .51 | 1710 |
|     132     1   |   -3.78  1.80 |   -2.69   .71 |   -3.61  1.00 | 1930 |
|     133     1   |   -1.51   .58 |   -1.33   .42 |   -2.22   .51 | 2440 |
|     134     1   |     .03   .38 |    -.11   .34 |    -.45   .31 | 2510 |
|     135     1   |   -2.61   .99 |   -1.33   .42 |    -.75   .32 | 2800 |
|     136     1   |    -.42   .40 |     .01   .34 |    -.74   .32 | 2810 |
|     137     1   |     .03   .38 |   -1.16   .40 |   -2.22   .51 | 2940 |
|     138     1   |   -3.78  1.80 |   -2.27   .59 |   -1.99   .46 | 3430 |
|     139     1   |    -.77   .44 |   -1.00   .39 |   -1.32   .37 | 3510 |
|     140     1   |   -2.61   .99 |   -3.38  1.00 |   -2.22   .51 | 3750 |
|     141     1   |   -1.21   .51 |    -.86   .37 |    -.55   .31 | 3790 |
|     142     1   |   -1.51   .58 |     .36   .34 |     .09   .30 | 3820 |
|     143     1   |   -1.51   .58 |   -1.72   .47 |   -1.07   .34 | 3910 |
|     144     1   |   -3.78  1.80 |   -1.97   .52 |    -.55   .31 | 4000 |
|     145     1   |    -.77   .44 |    -.47   .35 |     .09   .30 | 4350 |
|     146     1   |   -3.78  1.80 |   -2.27   .59 |   -2.92   .71 | 4570 |
|     147     1   |    -.12   .38 |    -.59   .36 |    -.45   .31 | 4650 |
|     148     1   |   -1.92   .71 |   -2.69   .71 |   -2.52   .58 | 4740 |
|     149     1   |    -.77   .44 |   -1.16   .40 |   -1.79   .43 | 4950 |
|     150     1   |   -2.61   .99 |   -2.69   .71 |   -2.92   .70 | 5260 |
|     151     1   |     .77   .41 |    -.47   .35 |    -.96   .33 | 5290 |
|     152     1   |    -.77   .44 |    -.72   .36 |    -.45   .31 | 5410 |
|     153     1   |   -3.78  1.80 |   -1.97   .52 |   -1.79   .43 | 5500 |
|     154     1   |   -1.92   .70 |   -1.72   .47 |   -1.07   .34 | 5520 |
|     155     1   |   -1.51   .58 |   -1.72   .47 |   -1.99   .46 | 5850 |
|     156     1   |   -1.51   .58 |   -1.51   .44 |   -1.62   .40 | 5960 |
|     157     1   |   -1.51   .58 |   -1.51   .44 |   -1.46   .38 | 2830 |
|     158     1   |    -.97   .47 |   -1.16   .40 |    -.18   .30 | 4470 |
|     159     1   |    -.59   .41 |   -1.16   .40 |   -1.19   .35 | 4590 |
|     160     1   |    -.77   .44 |   -1.72   .47 |   -1.99   .46 | 2030 |
|     161     1   |   -2.61   .99 |   -3.38  1.00 |   -2.22   .51 | 1040 |
|     162     1   |    -.77   .44 |    -.23   .34 |    -.55   .31 | 1080 |
|     163     1   |   -1.21   .51 |   -1.51   .44 |   -1.46   .38 | 1270 |
|     164     1   |   -1.21   .51 |   -1.16   .40 |   -1.62   .40 | 1320 |
|     165     1   |    -.97   .47 |   -1.33   .42 |    -.65   .31 | 1330 |
|     166     1   |    -.77   .44 |   -2.27   .59 |   -1.62   .40 | 2040 |
|     167     1   |   -3.78  1.80 |   -1.51   .44 |   -1.46   .38 | 2090 |
|     168     1   |    -.59   .41 |    -.47   .35 |   -1.32   .37 | 2350 |
|     169    -1   |   -3.79  1.80 |   -4.56  1.80 |   -4.79  1.80 | 2840 |
|     170     1   |     .31   .38 |     .35   .34 |     .00   .30 | 2880 |
|     171     1   |   -3.78  1.80 |   -1.72   .48 |   -2.22   .51 | 3040 |
|     172     1   |     .03   .38 |    -.86   .37 |    -.27   .30 | 3190 |
|     173     1   |   -3.78  1.80 |   -1.33   .42 |   -1.79   .43 | 3210 |
|     174     1   |   -1.92   .70 |   -1.33   .42 |   -1.46   .38 | 3220 |
|     175     1   |    -.97   .47 |   -1.16   .40 |    -.09   .30 | 3230 |
|     176     1   |   -2.61   .99 |   -1.16   .40 |   -1.46   .38 | 3370 |
|     177     1   |   -2.61   .99 |   -1.51   .44 |   -1.62   .40 | 3440 |
|     178     1   |   -1.92   .70 |    -.72   .36 |   -1.46   .38 | 3880 |
|     179     1   |    -.77   .44 |   -1.16   .40 |    -.55   .31 | 3890 |
|     180     1   |    -.97   .47 |    -.47   .35 |    -.45   .31 | 4220 |
|     181     1   |   -1.92   .70 |   -2.27   .59 |   -1.99   .46 | 4580 |
|     182     1   |   -1.92   .70 |   -1.51   .44 |   -2.22   .51 | 4620 |
|     183     1   |   -3.78  1.80 |   -3.38  1.00 |   -2.52   .58 | 4780 |
|     184     1   |   -2.61   .99 |   -2.27   .59 |   -1.79   .43 | 4870 |
|     185     1   |   -3.78  1.80 |   -2.69   .71 |   -1.99   .46 | 4930 |
|     186     1   |     .03   .38 |   -1.72   .47 |   -1.99   .46 | 4980 |
|     187     1   |   -3.78  1.80 |   -1.33   .42 |   -1.62   .40 | 4990 |
|     188     1   |    -.12   .38 |    -.59   .36 |    -.65   .31 | 5010 |
|     189     1   |   -1.51   .58 |    -.72   .36 |    -.45   .31 | 5080 |
|     190     1   |   -2.61   .99 |   -1.33   .42 |   -1.32   .37 | 5120 |
|     191     1   |   -2.61   .99 |   -1.72   .48 |    -.55   .31 | 5150 |
|     192     1   |   -1.21   .51 |    -.47   .35 |   -1.46   .38 | 5380 |
|     193     1   |   -1.51   .58 |    -.72   .36 |    -.96   .33 | 5430 |
|     194     1   |   -1.21   .51 |   -1.97   .52 |   -1.99   .46 | 5470 |
|     195     1   |    -.97   .47 |   -1.51   .44 |   -2.92   .70 | 5580 |
|     196     1   |    -.59   .41 |   -1.16   .40 |    -.96   .33 | 5650 |
|     197     1   |    -.77   .44 |   -1.00   .39 |    -.75   .32 | 5860 |
|     198     1   |    -.97   .47 |   -1.51   .44 |   -1.79   .43 | 5950 |
|     199     1   |   -1.51   .58 |   -1.51   .44 |   -1.62   .40 | 6010 |
|     200     1   |   -1.92   .70 |   -1.33   .42 |   -1.19   .35 | 1340 |
|     201     1   |   -1.51   .58 |    -.72   .36 |   -1.19   .35 | 1620 |
|     202     1   |     .46   .39 |    -.72   .36 |   -1.32   .37 | 1910 |
|     203     1   |    -.97   .47 |    -.86   .37 |    -.45   .31 | 2320 |
|     204     1   |   -1.21   .51 |   -1.33   .42 |    -.75   .32 | 3170 |
|     205     1   |    -.97   .47 |   -1.51   .44 |   -1.46   .38 | 3180 |
|     206     1   |   -2.61   .99 |   -1.00   .39 |   -1.62   .40 | 3580 |
|     207     1   |   -2.61   .99 |   -1.16   .40 |    -.96   .33 | 4210 |
|     208     1   |   -1.21   .51 |   -1.16   .40 |    -.96   .33 | 4550 |
|     209     1   |   -1.92   .71 |   -2.69   .71 |   -2.52   .58 | 5560 |
|     210     1   |   -1.21   .51 |   -1.00   .39 |   -1.62   .40 | 1430 |
|     211     1   |   -2.61   .99 |   -1.33   .42 |   -1.32   .37 | 2420 |
|     212     1   |   -1.21   .51 |   -2.27   .59 |   -1.99   .46 | 2460 |
|     213     1   |   -3.78  1.80 |   -1.33   .42 |   -1.62   .40 | 2980 |
|     214     1   |   -1.92   .70 |   -1.51   .44 |   -1.79   .43 | 2990 |
|     215     1   |   -1.51   .58 |   -1.33   .42 |   -1.32   .37 | 3490 |
|     216     1   |   -1.92   .70 |   -1.72   .47 |    -.96   .33 | 4050 |
|     217     1   |   -1.21   .51 |   -2.27   .59 |   -1.46   .38 | 4280 |
|     218     1   |   -1.51   .58 |   -1.51   .44 |   -2.52   .58 | 4340 |
|     219     1   |   -1.21   .51 |   -1.33   .42 |   -1.62   .40 | 4440 |
|     220     1   |    -.42   .40 |    -.86   .37 |    -.85   .33 | 4540 |
|     221     1   |   -1.21   .51 |   -1.16   .40 |    -.96   .33 | 4690 |
|     222     1   |    -.97   .47 |   -1.97   .52 |   -1.32   .37 | 5100 |
|     223     1   |   -2.61   .99 |   -2.27   .59 |   -3.61   .99 | 5420 |
|     224     1   |   -1.51   .58 |   -1.00   .39 |    -.75   .32 | 5530 |
|     225     1   |   -3.78  1.80 |   -1.33   .42 |    -.96   .33 | 1180 |
|     226     1   |   -3.78  1.80 |   -2.69   .71 |   -1.62   .40 | 1730 |
|     227     1   |   -3.78  1.80 |   -1.00   .39 |   -1.46   .38 | 1840 |
|     228     1   |   -2.61   .99 |   -1.72   .48 |   -1.62   .40 | 2520 |
|     229     1   |   -1.92   .71 |   -1.97   .52 |   -2.92   .70 | 2530 |
|     230     1   |   -1.21   .51 |   -1.51   .44 |   -1.79   .43 | 2610 |
|     231     1   |   -1.92   .70 |   -1.51   .44 |   -1.19   .35 | 3010 |
|     232     1   |   -1.21   .51 |     .59   .35 |    -.09   .30 | 3100 |
|     233     1   |   -2.61   .99 |   -2.69   .71 |   -1.62   .40 | 3250 |
|     234     1   |   -1.92   .70 |   -1.00   .39 |    -.85   .33 | 4030 |
|     235     1   |    -.77   .44 |    -.23   .34 |    -.45   .31 | 4260 |
|     236     1   |    -.97   .47 |   -1.72   .47 |   -1.99   .46 | 1150 |
|     237     1   |   -1.21   .51 |    -.72   .36 |     .46   .32 | 1200 |
|     238     1   |    -.27   .39 |   -1.16   .40 |    -.75   .32 | 1360 |
|     239     1   |   -1.21   .51 |    -.23   .34 |    -.65   .31 | 1370 |
|     240     1   |    -.59   .41 |   -1.16   .40 |    -.75   .32 | 1450 |
|     241     1   |   -1.51   .58 |   -2.27   .59 |    -.96   .33 | 1520 |
|     242     1   |   -1.51   .58 |   -1.16   .40 |   -1.32   .37 | 1540 |
|     243     1   |   -2.61   .99 |   -1.51   .44 |   -1.07   .34 | 1700 |
|     244     1   |   -3.79  1.80 |   -3.38  1.00 |   -4.79  1.80 | 1760 |
|     245     1   |   -2.61   .99 |   -2.69   .71 |   -2.92   .70 | 1770 |
|     246     1   |    -.59   .41 |    -.86   .37 |   -1.07   .34 | 1780 |
|     247     1   |   -1.21   .51 |   -1.33   .42 |   -1.46   .38 | 2020 |
|     248     1   |   -1.51   .58 |   -1.51   .44 |   -1.62   .40 | 2100 |
|     249     1   |     .03   .38 |    -.59   .36 |    -.65   .31 | 2130 |
|     250     1   |   -1.51   .58 |    -.47   .35 |     .46   .32 | 2180 |
|     251     1   |   -3.78  1.80 |   -2.27   .59 |   -3.61  1.00 | 2190 |
|     252     1   |    1.13   .44 |     .24   .34 |   -1.19   .35 | 2270 |
|     253     1   |    -.59   .41 |    -.23   .34 |     .27   .31 | 2370 |
|     254     1   |   -1.51   .58 |   -2.27   .59 |   -1.99   .46 | 2390 |
|     255     1   |   -3.78  1.80 |   -3.38  1.00 |   -2.92   .71 | 2400 |
|     256     1   |   -1.51   .58 |   -1.16   .40 |   -1.07   .34 | 2490 |
|     257     1   |    -.12   .38 |    -.86   .37 |   -1.19   .35 | 2570 |
|     258     1   |   -1.51   .58 |   -1.00   .39 |   -1.07   .34 | 2650 |
|     259     1   |   -3.78  1.80 |   -2.27   .59 |   -1.62   .40 | 2680 |
|     260     1   |   -2.61   .99 |   -1.97   .52 |   -1.99   .46 | 2790 |
|     261     1   |   -1.21   .51 |   -1.51   .44 |   -1.62   .40 | 2820 |
|     262     1   |   -1.21   .51 |   -1.97   .52 |   -2.22   .51 | 2870 |
|     263     1   |   -1.51   .58 |    -.72   .36 |   -1.07   .34 | 3000 |
|     264     1   |    -.97   .47 |   -1.51   .44 |    -.55   .31 | 3050 |
|     265     1   |   -1.92   .70 |   -1.97   .52 |   -1.99   .46 | 3240 |
|     266     1   |   -1.21   .51 |   -1.00   .39 |   -1.07   .34 | 3310 |
|     267     1   |   -3.78  1.80 |    -.47   .35 |    -.18   .30 | 3400 |
|     268     1   |   -2.61   .99 |   -1.00   .39 |    -.96   .33 | 3500 |
|     269     1   |     .17   .38 |    -.59   .36 |   -1.19   .35 | 3660 |
|     270     1   |    -.97   .47 |    -.23   .34 |   -1.07   .34 | 3710 |
|     271     1   |   -2.61   .99 |   -1.97   .52 |   -1.79   .43 | 3780 |
|     272     1   |   -2.61   .99 |   -1.33   .42 |   -2.22   .51 | 3800 |
|     273     1   |    -.59   .41 |    -.59   .36 |    -.85   .32 | 3830 |
|     274     1   |   -1.51   .58 |   -1.97   .52 |   -2.52   .58 | 4020 |
|     275     1   |    -.77   .44 |   -1.97   .52 |   -2.52   .58 | 4100 |
|     276     1   |   -1.51   .58 |   -1.72   .47 |   -1.32   .37 | 4120 |
|     277     1   |   -2.61   .99 |   -1.00   .39 |    -.36   .30 | 4170 |
|     278     1   |   -1.92   .70 |    -.86   .37 |    -.96   .33 | 4290 |
|     279     1   |    -.77   .44 |   -1.72   .47 |   -1.46   .38 | 4380 |
|     280     1   |    -.27   .39 |     .35   .34 |    -.18   .30 | 4560 |
|     281     1   |   -1.51   .58 |   -2.27   .59 |   -2.52   .58 | 4670 |
|     282     1   |    -.42   .40 |    -.47   .35 |    -.96   .33 | 4700 |
|     283     1   |   -1.51   .58 |   -1.16   .40 |   -1.46   .38 | 4710 |
|     284     1   |   -1.21   .51 |    -.86   .37 |    -.85   .33 | 4880 |
|     285     1   |   -1.92   .71 |   -2.69   .71 |   -2.52   .58 | 4890 |
|     286     1   |   -2.61   .99 |   -2.69   .71 |   -3.61   .99 | 4970 |
|     287     1   |    -.42   .40 |    -.86   .37 |    -.27   .30 | 5070 |
|     288     1   |   -1.51   .58 |   -1.72   .47 |   -1.99   .46 | 5110 |
|     289     1   |   -2.61   .99 |   -1.72   .48 |   -1.79   .43 | 5160 |
|     290     1   |    -.97   .47 |   -1.16   .40 |    -.85   .33 | 5170 |
|     291     1   |   -1.21   .51 |   -2.27   .59 |   -2.22   .51 | 5230 |
|     292     1   |   -1.92   .70 |   -1.51   .44 |   -2.22   .51 | 5240 |
|     293     1   |    -.97   .47 |   -1.97   .52 |   -2.52   .58 | 5280 |
|     294     1   |   -1.21   .51 |    -.23   .34 |   -1.32   .37 | 5300 |
|     295     1   |   -2.61   .99 |   -1.00   .39 |    -.45   .31 | 5310 |
|     296     1   |   -3.78  1.80 |   -2.27   .59 |   -1.99   .46 | 5330 |
|     297     1   |   -1.51   .58 |   -4.56  1.79 |   -2.92   .71 | 5340 |
|     298     1   |   -3.79  1.80 |   -1.72   .48 |   -4.79  1.80 | 5390 |
|     299     1   |   -2.61   .99 |   -1.97   .52 |   -1.62   .40 | 5440 |
|     300     1   |    -.97   .47 |   -1.51   .44 |   -1.62   .40 | 5480 |
|     301     1   |   -1.21   .51 |   -1.33   .42 |    -.85   .33 | 5490 |
|     302     1   |   -1.21   .51 |   -1.97   .52 |   -2.22   .51 | 5510 |
|     303     1   |   -2.61   .99 |   -1.97   .52 |   -1.99   .46 | 5570 |
|     304    -1   |   -3.79  1.80 |   -4.56  1.80 |   -4.79  1.80 | 5590 |
|     305     1   |   -1.92   .70 |   -1.33   .42 |   -1.62   .40 | 5620 |
|     306     1   |   -2.61   .99 |   -2.27   .59 |   -1.62   .40 | 5680 |
|     307     1   |    -.97   .47 |   -1.51   .44 |   -1.32   .37 | 5690 |
|     308     1   |   -1.51   .58 |   -1.00   .39 |    -.75   .32 | 5710 |
|     309     1   |   -1.92   .70 |   -1.97   .52 |   -1.46   .38 | 5720 |
|     310     1   |    -.77   .44 |    -.72   .36 |    -.85   .33 | 5750 |
|     311     1   |   -1.51   .58 |   -1.51   .44 |   -1.32   .37 | 5760 |
|     312     1   |   -1.92   .70 |   -1.33   .42 |   -1.79   .43 | 5770 |
|     313     1   |    -.42   .40 |    -.11   .34 |   -1.79   .43 | 5870 |
|     314     1   |   -1.92   .70 |   -1.33   .42 |   -2.22   .51 | 5900 |
|     315     1   |   -2.61   .99 |   -3.38  1.00 |   -2.22   .51 | 5910 |
|     316     1   |    -.77   .44 |     .71   .35 |     .78   .34 | 5970 |
|     317     1   |   -3.79  1.80 |   -2.69   .71 |   -4.79  1.80 | 5990 |
|     318     1   |    -.97   .47 |   -1.97   .52 |   -1.46   .38 | 6020 |
|     319     1   |   -2.61   .99 |   -2.69   .71 |   -2.92   .70 | 6030 |
|     320     1   |   -1.92   .70 |   -1.33   .42 |   -1.19   .35 | 6050 |
|     321     1   |   -3.78  1.80 |   -2.69   .71 |    -.09   .30 | 1070 |
|     322     1   |    -.77   .44 |   -2.27   .59 |   -2.22   .51 | 1100 |
|     323     1   |   -3.78  1.80 |    -.86   .37 |   -1.46   .38 | 1250 |
|     324     1   |    -.77   .44 |    -.59   .36 |    -.36   .30 | 1390 |
|     325     1   |   -2.61   .99 |   -1.51   .44 |    -.65   .31 | 1470 |
|     326     1   |   -2.61   .99 |   -1.51   .44 |    -.85   .33 | 1500 |
|     327     1   |   -2.61   .99 |   -1.72   .48 |   -2.22   .51 | 1580 |
|     328     1   |   -2.61   .99 |   -1.33   .42 |   -1.32   .37 | 1690 |
|     329     1   |    -.77   .44 |   -1.51   .44 |    -.85   .33 | 1940 |
|     330     1   |   -3.78  1.80 |   -3.38  1.00 |   -2.22   .51 | 1980 |
|     331     1   |   -3.78  1.80 |   -1.72   .48 |   -1.79   .43 | 2000 |
|     332     1   |   -3.78  1.80 |   -1.33   .42 |   -1.99   .46 | 2060 |
|     333     1   |    -.42   .40 |    -.47   .35 |    -.96   .33 | 2080 |
|     334     1   |     .17   .38 |   -1.00   .39 |    -.75   .32 | 2140 |
|     335     1   |   -1.51   .58 |   -1.51   .44 |   -1.07   .34 | 2160 |
|     336     1   |   -2.61   .99 |   -2.27   .59 |   -2.52   .58 | 2210 |
|     337     1   |   -1.51   .58 |   -1.72   .47 |    -.75   .32 | 2250 |
|     338     1   |    -.77   .44 |    -.86   .37 |   -1.19   .35 | 2360 |
|     339     1   |    -.77   .44 |   -1.51   .44 |   -1.07   .34 | 2480 |
|     340     1   |   -3.79  1.80 |   -3.38  1.00 |   -4.79  1.80 | 2590 |
|     341     1   |    -.27   .39 |   -1.16   .40 |    -.85   .33 | 2630 |
|     342     1   |    -.77   .44 |    -.59   .36 |    -.85   .33 | 2730 |
|     343     1   |     .46   .39 |    -.72   .36 |   -1.79   .43 | 2750 |
|     344     1   |    -.97   .47 |   -1.51   .44 |   -1.99   .46 | 2770 |
|     345     1   |    -.59   .41 |   -1.33   .42 |   -1.62   .40 | 2780 |
|     346     1   |    -.59   .41 |    -.72   .36 |     .00   .30 | 2960 |
|     347     1   |   -2.61   .99 |   -1.97   .52 |   -1.46   .38 | 3070 |
|     348     1   |     .46   .39 |    -.11   .34 |    -.45   .31 | 3150 |
|     349     1   |   -1.51   .58 |   -1.16   .40 |   -1.79   .43 | 3480 |
|     350     1   |    -.97   .47 |     .59   .35 |    -.27   .30 | 3590 |
|     351     1   |   -1.51   .58 |   -1.72   .47 |   -1.79   .43 | 3810 |
|     352     1   |     .03   .38 |   -1.00   .39 |   -1.62   .40 | 3930 |
|     353     1   |   -1.92   .70 |   -1.72   .47 |   -1.62   .40 | 3960 |
|     354     1   |   -1.92   .70 |   -1.72   .47 |   -1.62   .40 | 3980 |
|     355     1   |   -1.51   .58 |   -1.33   .42 |   -1.79   .43 | 4070 |
|     356     1   |    -.59   .41 |    -.72   .36 |    -.96   .33 | 4080 |
|     357     1   |   -2.61   .99 |   -1.51   .44 |   -1.07   .34 | 4090 |
|     358     1   |    -.42   .40 |   -1.00   .39 |   -1.07   .34 | 4140 |
|     359     1   |   -2.61   .99 |   -1.97   .52 |   -1.79   .43 | 4240 |
|     360     1   |   -2.61   .99 |   -2.69   .71 |   -1.19   .35 | 4330 |
|     361     1   |     .61   .39 |    1.24   .38 |     .57   .32 | 4730 |
|     362     1   |   -2.61   .99 |   -2.27   .59 |   -2.52   .58 | 5060 |
|     363     1   |   -1.92   .70 |   -1.33   .42 |   -1.19   .35 | 1020 |
|     364     1   |   -1.92   .70 |   -1.72   .47 |    -.36   .30 | 1050 |
|     365     1   |   -3.78  1.80 |   -1.51   .44 |   -1.32   .37 | 1120 |
|     366     1   |    -.12   .38 |    -.11   .34 |    -.74   .32 | 1220 |
|     367     1   |   -1.92   .70 |   -1.51   .44 |   -1.99   .46 | 1230 |
|     368     1   |    -.97   .47 |   -1.16   .40 |    -.85   .33 | 1300 |
|     369     1   |    -.77   .44 |   -1.72   .47 |   -2.22   .51 | 1400 |
|     370     1   |    -.59   .41 |   -1.33   .42 |    -.85   .33 | 1510 |
|     371     1   |   -1.92   .70 |   -1.33   .42 |   -1.79   .43 | 1600 |
|     372     1   |   -1.21   .51 |    -.72   .36 |    -.18   .30 | 1660 |
|     373     1   |   -3.78  1.80 |   -2.69   .71 |   -2.52   .58 | 1750 |
|     374     1   |   -2.61   .99 |   -1.00   .39 |   -1.46   .38 | 1830 |
|     375     1   |   -3.78  1.80 |   -3.38  1.00 |   -2.52   .58 | 1850 |
|     376     1   |   -3.79  1.80 |   -2.69   .71 |   -4.79  1.80 | 1870 |
|     377     1   |   -1.51   .58 |   -4.56  1.79 |   -2.92   .71 | 1880 |
|     378     1   |   -1.51   .58 |   -2.27   .59 |   -1.62   .40 | 1890 |
|     379     1   |    -.97   .47 |   -1.33   .42 |   -1.07   .34 | 1950 |
|     380     1   |   -2.61   .99 |   -1.72   .48 |   -1.32   .37 | 2070 |
|     381     1   |   -2.61   .99 |   -1.16   .40 |   -1.32   .37 | 2150 |
|     382     1   |   -2.61   .99 |   -1.00   .39 |   -1.07   .34 | 2200 |
|     383     1   |   -2.61   .99 |   -1.97   .52 |   -3.61   .99 | 2380 |
|     384     1   |   -3.78  1.80 |   -1.51   .44 |   -1.62   .40 | 2640 |
|     385     1   |   -1.92   .70 |   -2.27   .59 |   -1.62   .40 | 2670 |
|     386     1   |   -1.92   .70 |   -1.51   .44 |    -.85   .33 | 2690 |
|     387     1   |   -3.78  1.80 |   -2.69   .71 |   -2.52   .58 | 2890 |
|     388     1   |    -.12   .38 |     .12   .34 |     .00   .30 | 2900 |
|     389     1   |   -1.51   .58 |   -1.16   .40 |   -1.19   .35 | 2920 |
|     390     1   |    -.59   .42 |   -2.27   .59 |   -1.46   .38 | 3030 |
|     391     1   |    -.97   .47 |    -.86   .37 |    -.96   .33 | 3360 |
|     392     1   |   -1.51   .58 |   -1.97   .52 |   -1.19   .35 | 3380 |
|     393     1   |   -1.92   .71 |   -3.38  1.00 |   -2.92   .71 | 3390 |
|     394     1   |   -2.61   .99 |   -1.51   .44 |    -.85   .33 | 3420 |
|     395     1   |   -3.78  1.80 |   -2.69   .71 |    -.96   .33 | 3540 |
|     396     1   |    -.42   .40 |   -2.69   .71 |   -2.22   .51 | 3610 |
|     397     1   |   -1.51   .58 |   -2.27   .59 |   -1.79   .43 | 3640 |
|     398     1   |    -.42   .40 |   -1.16   .40 |   -1.19   .35 | 3690 |
|     399     1   |   -1.21   .51 |   -1.97   .52 |   -2.22   .51 | 3700 |
|     400     1   |   -1.51   .58 |   -1.72   .47 |   -1.32   .37 | 3770 |
|     401     1   |   -1.92   .70 |    -.86   .37 |    -.65   .31 | 3860 |
|     402     1   |    -.12   .38 |     .35   .34 |    -.09   .30 | 3950 |
|     403     1   |   -1.92   .70 |   -1.72   .47 |   -1.19   .35 | 3970 |
|     404     1   |   -3.78  1.80 |   -1.72   .48 |   -1.46   .38 | 3990 |
|     405     1   |   -2.61   .99 |   -1.72   .48 |   -1.62   .40 | 4010 |
|     406     1   |    -.77   .44 |   -1.16   .40 |    -.65   .31 | 4040 |
|     407     1   |    -.42   .40 |   -1.72   .47 |   -1.79   .43 | 4060 |
|     408     1   |   -2.61   .99 |   -1.33   .42 |   -1.32   .37 | 4110 |
|     409     1   |   -1.92   .70 |   -1.51   .44 |   -1.79   .43 | 4230 |
|     410     1   |   -1.21   .51 |   -1.97   .52 |   -1.62   .40 | 4270 |
|     411     1   |   -1.21   .51 |   -1.51   .44 |    -.96   .33 | 4300 |
|     412     1   |   -2.61   .99 |   -2.69   .71 |   -1.19   .35 | 4310 |
|     413     1   |   -1.92   .70 |   -2.27   .59 |   -2.22   .51 | 4360 |
|     414     1   |    1.88   .59 |    1.39   .39 |     .09   .30 | 4400 |
|     415     1   |   -1.92   .70 |    -.86   .37 |   -1.62   .40 | 4420 |
|     416     1   |   -2.61   .99 |   -3.38  1.00 |   -3.61   .99 | 4480 |
|     417     1   |   -2.61   .99 |   -1.97   .52 |   -1.46   .38 | 4490 |
|     418     1   |    -.59   .41 |    -.23   .34 |    -.85   .32 | 4520 |
|     419     1   |   -1.92   .70 |    -.59   .36 |   -1.32   .37 | 4600 |
|     420     1   |   -1.92   .70 |    -.47   .35 |    -.09   .30 | 4800 |
|     421     1   |    -.97   .47 |   -1.97   .52 |   -2.22   .51 | 4820 |
|     422     1   |   -2.61   .99 |   -1.97   .52 |   -2.52   .58 | 4860 |
|     423     1   |   -1.21   .51 |   -2.27   .59 |   -1.79   .43 | 4900 |
|     424     1   |   -2.61   .99 |   -1.33   .42 |   -1.19   .35 | 5000 |
|     425     1   |     .03   .38 |   -1.00   .39 |    -.75   .32 | 5140 |
|     426     1   |   -3.78  1.80 |   -1.33   .42 |   -1.46   .38 | 5210 |
|     427     1   |    -.77   .44 |   -1.00   .39 |   -1.19   .35 | 5270 |
|     428     1   |    -.12   .38 |    -.47   .35 |    -.36   .30 | 5350 |
|     429     1   |   -3.79  1.80 |   -3.38  1.00 |   -4.79  1.80 | 5370 |
|     430     1   |   -1.21   .51 |   -1.97   .52 |   -1.99   .46 | 5670 |
|     431     1   |    -.27   .39 |    -.72   .36 |    -.55   .31 | 5790 |
|     432     1   |   -3.78  1.80 |   -2.69   .71 |   -1.46   .38 | 5980 |
|     433     1   |   -3.79  1.80 |   -1.97   .52 |   -4.79  1.80 | 6040 |
|     434     1   |   -2.61   .99 |    -.59   .36 |    -.18   .30 | 1030 |
|     435     1   |   -1.92   .70 |   -1.33   .42 |    -.96   .33 | 1090 |
|     436     1   |    -.97   .47 |    -.72   .36 |    -.27   .30 | 1110 |
|     437     1   |   -3.78  1.80 |   -2.27   .59 |   -1.46   .38 | 1190 |
|     438    -1   |   -3.79  1.80 |   -4.56  1.80 |   -4.79  1.80 | 1210 |
|     439     1   |   -1.51   .58 |   -2.27   .59 |   -2.92   .70 | 1380 |
|     440     1   |   -3.78  1.80 |   -1.00   .39 |    -.45   .31 | 1410 |
|     441     1   |    -.77   .44 |     .12   .34 |   -1.32   .37 | 1480 |
|     442     1   |   -1.92   .70 |   -1.16   .40 |    -.96   .33 | 1530 |
|     443     1   |    -.97   .47 |     .01   .34 |    -.27   .30 | 1550 |
|     444     1   |   -1.92   .70 |   -1.33   .42 |   -1.19   .35 | 1610 |
|     445     1   |   -1.21   .51 |   -2.27   .59 |   -1.79   .43 | 1790 |
|     446     1   |    -.77   .44 |   -1.16   .40 |   -1.19   .35 | 1820 |
|     447     1   |    -.97   .47 |     .01   .34 |     .37   .31 | 1860 |
|     448     1   |   -1.51   .58 |   -1.72   .47 |   -1.79   .43 | 1900 |
|     449     1   |   -2.61   .99 |   -1.97   .52 |   -1.79   .43 | 1920 |
|     450     1   |   -1.92   .70 |   -1.33   .42 |   -1.07   .34 | 1970 |
|     451     1   |    -.27   .39 |   -1.16   .40 |   -1.07   .34 | 1990 |
|     452     1   |   -2.61   .99 |   -2.27   .59 |    -.96   .33 | 2230 |
|     453     1   |     .17   .38 |    -.23   .34 |    -.55   .31 | 2240 |
|     454     1   |   -1.21   .51 |   -1.72   .47 |   -1.19   .35 | 2260 |
|     455     1   |   -3.78  1.80 |   -2.69   .71 |   -1.99   .46 | 2280 |
|     456     1   |     .03   .38 |    -.59   .36 |    -.96   .33 | 2290 |
|     457     1   |     .03   .38 |    -.59   .36 |    -.45   .31 | 2300 |
|     458     1   |   -2.61   .99 |   -3.38  1.00 |   -3.61   .99 | 2330 |
|     459     1   |   -2.61   .99 |   -2.27   .59 |   -2.92   .70 | 2410 |
|     460     1   |   -3.78  1.80 |   -3.38  1.00 |   -2.22   .51 | 2430 |
|     461     1   |   -3.78  1.80 |   -4.56  1.79 |   -3.61  1.00 | 2450 |
|     462     1   |    -.97   .47 |   -2.69   .71 |   -2.22   .51 | 2470 |
|     463     1   |     .02   .38 |     .01   .34 |     .00   .30 | 2500 |
|     464     1   |   -1.21   .51 |    -.47   .35 |    -.55   .31 | 2540 |
|     465     1   |   -1.92   .71 |   -3.38  1.00 |   -1.79   .43 | 2600 |
|     466     1   |   -1.92   .70 |   -1.33   .42 |    -.85   .33 | 2620 |
|     467     1   |   -2.61   .99 |   -2.69   .71 |   -1.79   .43 | 2720 |
|     468     1   |    -.97   .47 |   -1.72   .47 |   -1.62   .40 | 2740 |
|     469     1   |   -2.61   .99 |   -1.97   .52 |   -2.22   .51 | 2910 |
|     470     1   |   -1.92   .70 |   -1.97   .52 |   -1.79   .43 | 3060 |
|     471     1   |    -.27   .39 |   -2.27   .59 |   -2.92   .70 | 3090 |
|     472     1   |   -1.51   .58 |    -.72   .36 |    -.75   .32 | 3120 |
|     473     1   |    -.42   .40 |   -1.16   .40 |    -.45   .31 | 3260 |
|     474     1   |    -.97   .47 |     .24   .34 |     .00   .30 | 3280 |
|     475     1   |    -.77   .44 |    -.59   .36 |   -1.19   .35 | 3290 |
|     476     1   |    -.27   .39 |    -.86   .37 |   -1.32   .37 | 3340 |
|     477     1   |    -.12   .38 |    -.72   .36 |    -.85   .32 | 3460 |
|     478     1   |   -3.78  1.80 |   -1.97   .52 |   -1.99   .46 | 3530 |
|     479     1   |   -3.78  1.80 |   -1.16   .40 |   -1.19   .35 | 3550 |
|     480     1   |    -.77   .44 |   -1.16   .40 |   -1.62   .40 | 3560 |
|     481     1   |    -.12   .38 |     .12   .34 |    1.34   .41 | 3600 |
|     482     1   |    -.27   .39 |   -1.51   .44 |   -1.79   .43 | 3760 |
|     483     1   |   -1.51   .58 |    -.86   .37 |    -.27   .30 | 3920 |
|     484     1   |   -3.78  1.80 |   -1.72   .48 |    -.75   .32 | 3940 |
|     485     1   |   -3.78  1.80 |   -2.27   .59 |   -2.92   .71 | 4370 |
|     486     1   |     .03   .38 |   -1.16   .40 |    -.96   .33 | 4410 |
|     487     1   |   -1.51   .58 |    -.35   .35 |    -.65   .31 | 4430 |
|     488     1   |    -.59   .41 |    -.23   .34 |    -.09   .30 | 4450 |
|     489     1   |   -3.78  1.80 |   -3.38  1.00 |   -3.61  1.00 | 4460 |
|     490     1   |    -.59   .41 |     .01   .34 |    -.65   .31 | 4500 |
|     491     1   |     .31   .38 |     .01   .34 |    -.55   .31 | 4640 |
|     492     1   |     .17   .38 |   -1.16   .40 |    -.85   .33 | 4680 |
|     493     1   |   -1.51   .58 |   -2.69   .71 |   -3.61   .99 | 4750 |
|     494     1   |   -1.21   .51 |   -3.38  1.00 |   -2.22   .51 | 4770 |
|     495     1   |   -1.21   .51 |    -.35   .35 |   -1.46   .38 | 4840 |
|     496     1   |    -.77   .44 |   -1.72   .47 |    -.96   .33 | 4910 |
|     497     1   |   -1.51   .58 |    -.86   .37 |    -.85   .33 | 5020 |
|     498     1   |    -.42   .40 |   -1.16   .40 |    -.96   .33 | 5040 |
|     499     1   |   -1.51   .58 |   -1.97   .52 |   -2.22   .51 | 5090 |
|     500     1   |   -1.21   .51 |   -2.27   .59 |   -2.22   .51 | 5180 |
|     501     1   |    -.59   .41 |   -1.16   .40 |   -1.62   .40 | 5220 |
|     502     1   |    -.12   .38 |    -.47   .35 |   -1.07   .34 | 5320 |
|     503     1   |   -1.51   .58 |   -1.51   .44 |   -1.07   .34 | 5360 |
|     504     1   |   -3.78  1.80 |   -4.56  1.79 |   -2.22   .51 | 5540 |
|     505     1   |   -1.21   .51 |    -.11   .34 |     .78   .34 | 5840 |
--------------------------------------------------------------------------
 
TABLE 23.21 data-name                            ZOU068WS.TXT  Apr 11 2018 10:20
INPUT: 505 PERSON  25 ITEM  REPORTED: 505 PERSON  25 ITEM  5 CATS WINSTEPS 3.91.2
---------------------------------------------------------------------------------
 
     Table of STANDARDIZED RESIDUAL variance in Eigenvalue units = ITEM information units
                                           Eigenvalue   Observed   Expected
Total raw variance in observations     =      44.5880 100.0%         100.0%
  Raw variance explained by measures   =      19.5880  43.9%          46.1%
    Raw variance explained by persons  =       4.1778   9.4%           9.8%
    Raw Variance explained by items    =      15.4103  34.6%          36.3%
  Raw unexplained variance (total)     =      25.0000  56.1% 100.0%   53.9%
    Unexplned variance in 1st contrast =       2.2693   5.1%   9.1%
    Unexplned variance in 2nd contrast =       1.8826   4.2%   7.5%
    Unexplned variance in 3rd contrast =       1.6350   3.7%   6.5%
 
       STANDARDIZED RESIDUAL CONTRAST 3 PLOT
 
      -5       -4       -3       -2       -1        0        1        2
      -+--------+--------+--------+--------+--------+--------+--------+- COUNT  CLUSTER
      |                                             |                  |
C  .5 +                                   c         |                  + 1      1
O     |                                             |                  |
N  .4 +                                        i    |                  + 1      1
T     |                               a             |                  | 1      1
R  .3 +                                            B|                  + 1      1
A     |                                             C                  | 1      1
S  .2 +                                        I    K                  + 2      2
T     |                                             |                  |
   .1 +                                         h   |A       M         + 3      2
3     |                                             f     G            | 2      2
   .0 +--------------------------------b------------|------------------+ 1      2
L     |                                             E                  | 1      2
O -.1 +                                             |    H        D    + 2      2
A     |                                             |         J        | 1      3
D -.2 +                                         k d | F                + 3      3
I     |                                             g l                | 2      3
N -.3 +                                             |                  +
G     |                                             |                  |
  -.4 +                                          j  |    L             + 2      3
      |                                             |      e           | 1      3
      -+--------+--------+--------+--------+--------+--------+--------+-
      -5       -4       -3       -2       -1        0        1        2
                                ITEM MEASURE
 COUNT:                               11  1    22111512  211 11   1
 
                           1    111223143222222111 1
PERSON 4     5     3  7  7 6 8895260405149766275056071321  12   1
                       T       S       M       S        T
%TILE  0                     10  20 30 50 70 80 90    99
 
Approximate relationships between the PERSON measures
 PCA      ITEM      Pearson       Disattenuated Pearson+Extr  Disattenuated+Extr
Contrast  Clusters  Correlation   Correlation   Correlation   Correlation
 3        1 - 3      0.5382        0.8472        0.5669        0.8937
 3        1 - 2      0.7462        1.0000        0.7636        1.0000
 3        2 - 3      0.5933        0.9361        0.6153        0.9741
 
TABLE 23.22 data-name                            ZOU068WS.TXT  Apr 11 2018 10:20
INPUT: 505 PERSON  25 ITEM  REPORTED: 505 PERSON  25 ITEM  5 CATS WINSTEPS 3.91.2
---------------------------------------------------------------------------------
 
 CONTRAST 3 FROM PRINCIPAL COMPONENT ANALYSIS
  STANDARDIZED RESIDUAL LOADINGS FOR ITEM (SORTED BY LOADING)
 
----------------------------------------------- ----------------------------------------
|CON-  |       |       INFIT OUTFIT| ENTRY    | |       |       INFIT OUTFIT| ENTRY    |
| TRAST|LOADING|MEASURE  MNSQ MNSQ |NUMBER IT | |LOADING|MEASURE  MNSQ MNSQ |NUMBER IT |
|------+-------+-------------------+----------| |-------+-------------------+----------|
|  3   |   .51 |   -1.10  .72  .72 |c    1 1  | |  -.43 |     .79 1.40 1.10 |e   19 19 |
|  3   |   .39 |    -.50  .85  .84 |i   12 12 | |  -.39 |    -.31 1.26 1.26 |j   14 14 |
|  3   |   .37 |   -1.53  .94 1.03 |a    2 2  | |  -.39 |     .51 1.41 1.25 |L   20 20 |
|  3   |   .31 |    -.08  .61  .59 |B   17 17 | |  -.27 |    -.04 1.37 1.45 |g    4 4  |
|  3   |   .26 |    -.04  .72  .66 |C   13 13 | |  -.26 |     .18 1.27 1.27 |l   21 21 |
|  3   |   .21 |    -.50  .67  .65 |I    8 8  | |  -.20 |    -.41 1.35 1.53 |k    5 5  |
|  3   |   .19 |     .01 1.15 1.00 |K   22 22 | |  -.20 |    -.23  .94  .98 |d   10 10 |
|  3   |   .12 |     .96 1.29 1.25 |M    6 6  | |  -.18 |     .21  .97  .98 |F   23 23 |
|  3   |   .12 |     .14  .65  .57 |A   16 16 | |  -.16 |    1.13 1.29 1.03 |J   11 11 |
|  3   |   .09 |    -.45 1.40 1.43 |h   25 25 | |  -.11 |     .52 1.33 1.18 |H    7 7  |
|  3   |   .05 |    -.02 1.00  .93 |f    9 9  | |  -.08 |    1.57 1.37  .93 |D   24 24 |
|  3   |   .03 |     .70 1.22  .97 |G    3 3  | |  -.07 |    -.04  .78  .73 |E   15 15 |
|  3   |   .02 |   -1.46 1.19 1.20 |b   18 18 | |       |                   |          |
----------------------------------------------- ----------------------------------------
 
-----------------------------------------------
|CON-  |       |       INFIT OUTFIT| ENTRY    |
| TRAST|LOADING|MEASURE  MNSQ MNSQ |NUMBER IT |
|------+-------+-------------------+----------|
|  3 1 |   .51 |   -1.10  .72  .72 |c    1 1  |
|  3 1 |   .39 |    -.50  .85  .84 |i   12 12 |
|  3 1 |   .37 |   -1.53  .94 1.03 |a    2 2  |
|  3 1 |   .31 |    -.08  .61  .59 |B   17 17 |
|  3 1 |   .26 |    -.04  .72  .66 |C   13 13 |
|  3 1 |   .21 |    -.50  .67  .65 |I    8 8  |
|  3 2 |   .19 |     .01 1.15 1.00 |K   22 22 |
|  3 2 |   .12 |     .96 1.29 1.25 |M    6 6  |
|  3 2 |   .12 |     .14  .65  .57 |A   16 16 |
|  3 2 |   .09 |    -.45 1.40 1.43 |h   25 25 |
|  3 2 |   .05 |    -.02 1.00  .93 |f    9 9  |
|  3 2 |   .03 |     .70 1.22  .97 |G    3 3  |
|  3 2 |   .02 |   -1.46 1.19 1.20 |b   18 18 |
|      |-------+-------------------+----------|
|  3 3 |  -.43 |     .79 1.40 1.10 |e   19 19 |
|  3 3 |  -.39 |    -.31 1.26 1.26 |j   14 14 |
|  3 3 |  -.39 |     .51 1.41 1.25 |L   20 20 |
|  3 3 |  -.27 |    -.04 1.37 1.45 |g    4 4  |
|  3 3 |  -.26 |     .18 1.27 1.27 |l   21 21 |
|  3 3 |  -.20 |    -.41 1.35 1.53 |k    5 5  |
|  3 3 |  -.20 |    -.23  .94  .98 |d   10 10 |
|  3 3 |  -.18 |     .21  .97  .98 |F   23 23 |
|  3 3 |  -.16 |    1.13 1.29 1.03 |J   11 11 |
|  3 2 |  -.11 |     .52 1.33 1.18 |H    7 7  |
|  3 2 |  -.08 |    1.57 1.37  .93 |D   24 24 |
|  3 2 |  -.07 |    -.04  .78  .73 |E   15 15 |
-----------------------------------------------
 
TABLE 23.23 data-name                            ZOU068WS.TXT  Apr 11 2018 10:20
INPUT: 505 PERSON  25 ITEM  REPORTED: 505 PERSON  25 ITEM  5 CATS WINSTEPS 3.91.2
---------------------------------------------------------------------------------
 
 ITEM CONTRAST 3 CONTRASTING RESPONSES BY PERSON
 
-----------------------------------
|        PERSON FAVORS TOP        |
| TOP 3 ITEM     | BOTTOM 3 ITEM  |
| HIGH  EXP. LOW | HIGH  EXP. LOW |
|----------------+----------------|
|    3    0    0 |    0    0    3 | 12   3021
|    3    0    0 |    0    0    3 | 418  4520
|    2    1    0 |    0    0    3 | 48   3141
|    2    1    0 |    0    0    3 | 82   2121
|    2    1    0 |    0    0    3 | 249  2130
|    1    2    0 |    0    0    3 | 7    3131
|    3    0    0 |    0    2    1 | 19   5051
|    1    2    0 |    0    0    3 | 73   3721
|    3    0    0 |    1    0    2 | 87   2761
|    2    1    0 |    0    1    2 | 151  5290
|    3    0    0 |    0    2    1 | 163  1270
|    3    0    0 |    0    2    1 | 173  3210
|    3    0    0 |    0    2    1 | 187  4990
|    3    0    0 |    1    0    2 | 232  3100
|    3    0    0 |    0    2    1 | 273  3830
|    1    2    0 |    0    0    3 | 282  4700
|    2    1    0 |    0    1    2 | 284  4880
|    3    0    0 |    0    2    1 | 305  5620
|    1    2    0 |    0    0    3 | 487  4430
-----------------------------------
-----------------------------------
|        PERSON FAVORS BOTTOM     |
| TOP 3 ITEM     | BOTTOM 3 ITEM  |
| HIGH  EXP. LOW | HIGH  EXP. LOW |
|----------------+----------------|
|    0    0    3 |    3    0    0 | 57   3301
|    0    0    3 |    3    0    0 | 225  1180
|    0    0    3 |    3    0    0 | 505  5840
|    0    0    3 |    2    1    0 | 186  4980
|    0    0    3 |    2    1    0 | 190  5120
|    0    0    3 |    2    1    0 | 318  6020
|    0    0    3 |    2    1    0 | 454  2260
|    0    0    3 |    2    0    1 | 38   5741
|    0    0    3 |    1    2    0 | 98   4851
|    0    0    3 |    1    2    0 | 162  1080
|    0    0    3 |    2    0    1 | 175  3230
|    0    1    2 |    2    1    0 | 204  3170
|    0    1    2 |    2    1    0 | 258  2650
|    0    1    2 |    2    1    0 | 277  4170
|    0    0    3 |    1    2    0 | 310  5750
|    0    1    2 |    2    1    0 | 321  1070
|    0    1    2 |    2    1    0 | 329  1940
|    0    0    3 |    1    2    0 | 374  1830
|    0    0    3 |    1    2    0 | 391  3360
|    0    0    3 |    1    2    0 | 392  3380
|    0    0    3 |    1    2    0 | 502  5320
-----------------------------------
 
TABLE 23.24 data-name                            ZOU068WS.TXT  Apr 11 2018 10:20
INPUT: 505 PERSON  25 ITEM  REPORTED: 505 PERSON  25 ITEM  5 CATS WINSTEPS 3.91.2
---------------------------------------------------------------------------------
 
 CONTRAST 3 FROM PRINCIPAL COMPONENT ANALYSIS
  STANDARDIZED RESIDUAL LOADINGS FOR ITEM (SORTED BY MEASURE)
 
-----------------------------------------------
|CON-  |       |       INFIT OUTFIT| ENTRY    |
| TRAST|LOADING|MEASURE  MNSQ MNSQ |NUMBER IT |
|------+-------+-------------------+----------|
|  3 2 |  -.08 |    1.57 1.37  .93 |D   24 24 |
|  3 3 |  -.16 |    1.13 1.29 1.03 |J   11 11 |
|  3 2 |   .12 |     .96 1.29 1.25 |M    6 6  |
|  3 3 |  -.43 |     .79 1.40 1.10 |e   19 19 |
|  3 2 |   .03 |     .70 1.22  .97 |G    3 3  |
|  3 2 |  -.11 |     .52 1.33 1.18 |H    7 7  |
|  3 3 |  -.39 |     .51 1.41 1.25 |L   20 20 |
|  3 3 |  -.18 |     .21  .97  .98 |F   23 23 |
|  3 3 |  -.26 |     .18 1.27 1.27 |l   21 21 |
|  3 2 |   .12 |     .14  .65  .57 |A   16 16 |
|  3 2 |   .19 |     .01 1.15 1.00 |K   22 22 |
|  3 2 |   .05 |    -.02 1.00  .93 |f    9 9  |
|  3 2 |  -.07 |    -.04  .78  .73 |E   15 15 |
|  3 3 |  -.27 |    -.04 1.37 1.45 |g    4 4  |
|  3 1 |   .26 |    -.04  .72  .66 |C   13 13 |
|  3 1 |   .31 |    -.08  .61  .59 |B   17 17 |
|  3 3 |  -.20 |    -.23  .94  .98 |d   10 10 |
|  3 3 |  -.39 |    -.31 1.26 1.26 |j   14 14 |
|  3 3 |  -.20 |    -.41 1.35 1.53 |k    5 5  |
|  3 2 |   .09 |    -.45 1.40 1.43 |h   25 25 |
|  3 1 |   .21 |    -.50  .67  .65 |I    8 8  |
|  3 1 |   .39 |    -.50  .85  .84 |i   12 12 |
|  3 1 |   .51 |   -1.10  .72  .72 |c    1 1  |
|  3 2 |   .02 |   -1.46 1.19 1.20 |b   18 18 |
|  3 1 |   .37 |   -1.53  .94 1.03 |a    2 2  |
-----------------------------------------------
 
TABLE 23.25 data-name                            ZOU068WS.TXT  Apr 11 2018 10:20
INPUT: 505 PERSON  25 ITEM  REPORTED: 505 PERSON  25 ITEM  5 CATS WINSTEPS 3.91.2
---------------------------------------------------------------------------------
 
 CONTRAST 3 FROM PRINCIPAL COMPONENT ANALYSIS
  STANDARDIZED RESIDUAL LOADINGS FOR ITEM (SORTED BY ENTRY)
 
-----------------------------------------------
|CON-  |       |       INFIT OUTFIT| ENTRY    |
| TRAST|LOADING|MEASURE  MNSQ MNSQ |NUMBER IT |
|------+-------+-------------------+----------|
|  3 1 |   .51 |   -1.10  .72  .72 |c    1 1  |
|  3 1 |   .37 |   -1.53  .94 1.03 |a    2 2  |
|  3 2 |   .03 |     .70 1.22  .97 |G    3 3  |
|  3 3 |  -.27 |    -.04 1.37 1.45 |g    4 4  |
|  3 3 |  -.20 |    -.41 1.35 1.53 |k    5 5  |
|  3 2 |   .12 |     .96 1.29 1.25 |M    6 6  |
|  3 2 |  -.11 |     .52 1.33 1.18 |H    7 7  |
|  3 1 |   .21 |    -.50  .67  .65 |I    8 8  |
|  3 2 |   .05 |    -.02 1.00  .93 |f    9 9  |
|  3 3 |  -.20 |    -.23  .94  .98 |d   10 10 |
|  3 3 |  -.16 |    1.13 1.29 1.03 |J   11 11 |
|  3 1 |   .39 |    -.50  .85  .84 |i   12 12 |
|  3 1 |   .26 |    -.04  .72  .66 |C   13 13 |
|  3 3 |  -.39 |    -.31 1.26 1.26 |j   14 14 |
|  3 2 |  -.07 |    -.04  .78  .73 |E   15 15 |
|  3 2 |   .12 |     .14  .65  .57 |A   16 16 |
|  3 1 |   .31 |    -.08  .61  .59 |B   17 17 |
|  3 2 |   .02 |   -1.46 1.19 1.20 |b   18 18 |
|  3 3 |  -.43 |     .79 1.40 1.10 |e   19 19 |
|  3 3 |  -.39 |     .51 1.41 1.25 |L   20 20 |
|  3 3 |  -.26 |     .18 1.27 1.27 |l   21 21 |
|  3 2 |   .19 |     .01 1.15 1.00 |K   22 22 |
|  3 3 |  -.18 |     .21  .97  .98 |F   23 23 |
|  3 2 |  -.08 |    1.57 1.37  .93 |D   24 24 |
|  3 2 |   .09 |    -.45 1.40 1.43 |h   25 25 |
-----------------------------------------------
 
TABLE 23.26 data-name                            ZOU068WS.TXT  Apr 11 2018 10:20
INPUT: 505 PERSON  25 ITEM  REPORTED: 505 PERSON  25 ITEM  5 CATS WINSTEPS 3.91.2
---------------------------------------------------------------------------------
 
--------------------------------------------------------------------------
|                         CONTRAST 3  CLUSTER MEASURES                   |
|                 |   CLUSTER 1   |   CLUSTER 2   |   CLUSTER 3   |      |
|  PERSON  STATUS | MEASURE  S.E. | MEASURE  S.E. | MEASURE  S.E. | PERSO|
|-----------------+---------------+---------------+---------------+------|
|       1     1   |    -.32   .39 |    -.08   .31 |    -.63   .35 | 4961 |
|       2     1   |    -.91   .39 |    -.38   .33 |   -1.03   .39 | 1461 |
|       3     1   |   -1.41   .43 |   -1.29   .41 |    -.63   .35 | 5401 |
|       4     1   |    -.76   .39 |    -.18   .32 |    -.29   .32 | 5941 |
|       5     1   |    -.01   .40 |    -.08   .31 |     .20   .31 | 1161 |
|       6     1   |   -2.36   .59 |   -1.47   .44 |   -4.17  1.79 | 4921 |
|       7     1   |    -.16   .39 |    -.72   .35 |   -1.03   .39 | 3131 |
|       8     1   |   -1.41   .43 |   -1.13   .39 |   -1.03   .39 | 4251 |
|       9     1   |   -2.36   .59 |   -1.92   .52 |   -1.03   .39 | 4511 |
|      10     1   |   -1.41   .43 |    -.99   .37 |    -.75   .36 | 4941 |
|      11     1   |   -1.81   .48 |   -1.47   .44 |   -2.99   .99 | 1631 |
|      12     1   |    -.01   .40 |    -.85   .36 |    -.75   .36 | 3021 |
|      13     1   |   -1.41   .43 |   -1.92   .52 |    -.63   .35 | 1561 |
|      14     1   |     .55   .47 |    -.08   .31 |     .39   .31 | 1131 |
|      15     1   |   -2.06   .52 |   -2.64   .71 |   -2.31   .70 | 1141 |
|      16     1   |    -.46   .38 |    -.08   .31 |    -.51   .34 | 1281 |
|      17     1   |   -1.07   .40 |   -1.29   .41 |   -1.20   .42 | 1651 |
|      18     1   |   -1.41   .43 |    -.99   .37 |    -.51   .34 | 1961 |
|      19     1   |     .35   .44 |     .02   .31 |    -.88   .37 | 5051 |
|      20     1   |   -1.41   .43 |   -2.23   .59 |   -2.31   .70 | 5201 |
|      21     1   |   -1.23   .41 |    -.99   .37 |   -1.20   .42 | 5831 |
|      22     1   |   -1.81   .48 |    -.85   .36 |   -1.62   .50 | 1421 |
|      23     1   |   -1.60   .45 |    -.99   .37 |   -1.03   .39 | 1571 |
|      24     1   |   -1.81   .48 |   -1.68   .47 |   -1.20   .42 | 1811 |
|      25     1   |   -1.60   .45 |   -2.64   .71 |    -.88   .37 | 2551 |
|      26     1   |   -1.07   .40 |    -.99   .37 |   -1.39   .45 | 2851 |
|      27     1   |    -.46   .38 |    -.85   .36 |    -.88   .37 | 2971 |
|      28     1   |    -.61   .38 |    -.38   .33 |    -.51   .34 | 3081 |
|      29     1   |   -1.07   .40 |    -.72   .35 |    -.51   .34 | 3201 |
|      30     1   |   -1.60   .45 |   -2.64   .71 |   -1.20   .42 | 3411 |
|      31     1   |     .34   .44 |     .21   .31 |    -.19   .32 | 3521 |
|      32     1   |   -1.07   .40 |    -.99   .37 |    -.88   .37 | 3681 |
|      33     1   |   -1.23   .41 |    -.99   .37 |    -.88   .37 | 3871 |
|      34     1   |   -1.60   .45 |   -2.23   .59 |   -1.03   .39 | 4181 |
|      35     1   |    -.91   .39 |    -.08   .31 |    -.19   .32 | 4391 |
|      36     1   |   -1.81   .48 |   -1.47   .44 |   -1.39   .45 | 4831 |
|      37     1   |    -.61   .38 |    -.99   .37 |   -1.20   .42 | 5031 |
|      38     1   |   -1.41   .43 |    -.28   .32 |    -.19   .32 | 5741 |
|      39     1   |   -1.41   .43 |   -2.23   .59 |   -1.03   .39 | 5821 |
|      40     1   |   -1.60   .45 |    -.72   .35 |    -.75   .36 | 3901 |
|      41     1   |    -.76   .39 |   -1.47   .44 |   -1.03   .39 | 2221 |
|      42     1   |   -1.23   .41 |   -1.29   .41 |   -1.39   .45 | 1261 |
|      43     1   |    -.46   .38 |     .12   .31 |    -.75   .36 | 1311 |
|      44     1   |   -1.60   .45 |   -1.68   .47 |   -2.31   .70 | 3351 |
|      45     1   |   -2.36   .59 |   -2.64   .71 |   -1.62   .50 | 3851 |
|      46     1   |    -.61   .38 |    -.72   .35 |    -.75   .36 | 5461 |
|      47     1   |   -1.81   .48 |   -1.68   .47 |   -1.62   .50 | 5191 |
|      48     1   |     .35   .44 |    -.28   .32 |    -.75   .36 | 3141 |
|      49     1   |    -.76   .39 |    -.85   .36 |   -1.20   .42 | 4761 |
|      50     1   |    -.76   .39 |   -1.47   .44 |    -.88   .37 | 5701 |
|      51     1   |    -.61   .38 |    -.28   .32 |    -.88   .37 | 1801 |
|      52     1   |   -1.23   .41 |    -.28   .32 |    -.29   .32 | 2011 |
|      53     1   |    -.76   .39 |    -.38   .33 |    -.40   .33 | 2561 |
|      54     1   |    -.91   .39 |   -1.47   .44 |   -1.03   .39 | 2931 |
|      55     1   |   -1.23   .41 |   -1.13   .39 |    -.88   .37 | 3161 |
|      56     1   |    -.76   .39 |    -.99   .37 |    -.63   .35 | 3271 |
|      57     1   |   -2.36   .59 |   -1.29   .41 |   -1.03   .39 | 3301 |
|      58     1   |   -2.36   .59 |    -.60   .34 |   -1.20   .42 | 3471 |
|      59     1   |    -.76   .39 |    -.85   .36 |    -.75   .36 | 4151 |
|      60     1   |    -.61   .38 |    -.99   .37 |    -.75   .36 | 4191 |
|      61     1   |   -1.23   .41 |   -2.23   .59 |   -2.99   .99 | 5251 |
|      62     1   |   -1.07   .40 |   -1.29   .41 |   -1.03   .39 | 5811 |
|      63     1   |   -2.78   .71 |   -2.64   .71 |   -2.31   .70 | 5921 |
|      64     1   |   -1.07   .40 |    -.85   .36 |   -1.20   .42 | 5931 |
|      65     1   |   -1.60   .45 |   -2.23   .59 |   -4.17  1.79 | 4811 |
|      66     1   |    -.76   .39 |    -.99   .37 |     .01   .31 | 1741 |
|      67     1   |    -.32   .39 |    -.72   .35 |   -1.39   .45 | 3621 |
|      68     1   |   -1.81   .48 |   -2.64   .71 |   -1.62   .50 | 1491 |
|      69     1   |   -1.41   .43 |    -.60   .34 |    -.29   .32 | 3451 |
|      70     1   |   -1.23   .41 |   -1.68   .47 |   -1.62   .50 | 2051 |
|      71    -1   |   -4.65  1.80 |   -4.51  1.80 |   -4.17  1.80 | 2581 |
|      72     1   |   -1.81   .48 |   -4.51  1.80 |   -1.62   .50 | 5731 |
|      73     1   |    1.49   .70 |     .70   .32 |    -.51   .34 | 3721 |
|      74     1   |   -1.07   .40 |   -1.92   .52 |   -2.31   .70 | 5781 |
|      75     1   |   -1.07   .40 |    -.60   .34 |    -.63   .35 | 4611 |
|      76     1   |   -3.47  1.00 |   -4.51  1.80 |   -4.17  1.80 | 1011 |
|      77     1   |   -2.36   .59 |   -1.92   .52 |   -1.90   .58 | 1171 |
|      78     1   |   -2.06   .52 |   -4.51  1.80 |   -3.00  1.00 | 1241 |
|      79     1   |    -.91   .39 |   -1.92   .52 |   -1.03   .39 | 1291 |
|      80     1   |   -1.81   .48 |   -1.68   .47 |   -1.90   .58 | 1351 |
|      81     1   |   -2.36   .59 |   -2.23   .59 |   -2.31   .70 | 1441 |
|      82     1   |    -.61   .38 |    -.18   .32 |   -1.62   .50 | 2121 |
|      83     1   |    -.61   .38 |   -1.68   .47 |   -1.39   .45 | 2341 |
|      84     1   |   -3.47   .99 |   -2.23   .59 |   -1.62   .50 | 2661 |
|      85     1   |   -1.07   .40 |    -.85   .36 |   -1.39   .45 | 2701 |
|      86     1   |   -2.78   .71 |   -3.33  1.00 |   -4.17  1.79 | 2711 |
|      87     1   |    -.01   .40 |    -.49   .33 |    -.09   .31 | 2761 |
|      88     1   |    -.91   .39 |   -1.92   .52 |   -1.62   .50 | 2861 |
|      89     1   |   -1.41   .43 |    -.99   .38 |   -1.90   .58 | 2951 |
|      90     1   |   -1.41   .43 |   -2.23   .59 |   -1.20   .42 | 3321 |
|      91     1   |    -.91   .39 |    -.85   .36 |   -1.39   .45 | 3631 |
|      92     1   |    -.91   .39 |    -.99   .37 |   -1.20   .42 | 3841 |
|      93     1   |   -1.41   .43 |   -1.68   .47 |    -.75   .36 | 4201 |
|      94     1   |    -.76   .39 |   -1.47   .44 |   -1.90   .58 | 4321 |
|      95     1   |   -1.81   .48 |   -1.29   .41 |   -1.03   .39 | 4631 |
|      96     1   |   -1.23   .41 |   -1.13   .39 |   -2.31   .70 | 4721 |
|      97     1   |   -2.77   .71 |   -1.47   .44 |   -1.90   .58 | 4791 |
|      98     1   |   -2.36   .59 |   -1.13   .39 |   -1.03   .39 | 4851 |
|      99     1   |   -2.06   .52 |   -2.64   .71 |   -4.17  1.79 | 5451 |
|     100     1   |   -1.07   .40 |    -.85   .36 |    -.63   .35 | 5601 |
|     101     1   |   -1.41   .43 |   -1.29   .41 |   -1.03   .39 | 5611 |
|     102     1   |   -2.06   .52 |   -1.68   .47 |   -1.90   .58 | 5631 |
|     103     1   |   -1.41   .43 |    -.85   .36 |   -1.20   .42 | 5661 |
|     104     1   |    -.32   .39 |     .02   .31 |     .01   .31 | 5801 |
|     105     1   |    -.61   .38 |    -.38   .33 |    -.75   .36 | 5881 |
|     106     1   |    1.08   .58 |    1.01   .33 |    1.80   .46 | 3740 |
|     107     1   |   -2.36   .59 |   -3.33  1.00 |    -.88   .37 | 4530 |
|     108     1   |    2.17   .99 |    1.38   .37 |     .20   .31 | 1060 |
|     109     1   |   -1.60   .45 |   -1.92   .52 |   -4.17  1.79 | 1640 |
|     110     1   |   -2.06   .52 |   -2.23   .59 |   -2.31   .70 | 1720 |
|     111     1   |   -1.81   .48 |   -1.68   .47 |   -1.62   .50 | 2110 |
|     112     1   |   -1.60   .45 |   -1.47   .44 |   -1.20   .42 | 2310 |
|     113     1   |    -.61   .38 |    1.13   .34 |    -.09   .31 | 3330 |
|     114     1   |   -1.81   .48 |   -1.68   .47 |   -2.99   .99 | 3650 |
|     115     1   |   -1.23   .41 |    -.38   .33 |   -1.90   .58 | 5890 |
|     116     1   |   -1.81   .48 |   -1.13   .39 |   -1.03   .39 | 4660 |
|     117     1   |   -4.65  1.80 |   -4.51  1.80 |   -1.91   .58 | 1590 |
|     118     1   |   -1.23   .41 |   -2.64   .71 |   -1.62   .50 | 3110 |
|     119     1   |   -2.78   .71 |   -3.33  1.00 |   -2.99   .99 | 3570 |
|     120     1   |    -.76   .39 |    -.38   .33 |   -1.03   .39 | 3670 |
|     121     1   |   -1.81   .48 |   -2.64   .71 |   -2.99   .99 | 3730 |
|     122     1   |    -.61   .38 |   -1.13   .39 |   -1.62   .50 | 4160 |
|     123     1   |   -1.07   .40 |    -.99   .38 |   -2.31   .70 | 5130 |
|     124     1   |   -2.77   .71 |   -1.92   .52 |   -1.90   .58 | 5550 |
|     125     1   |     .16   .42 |     .12   .31 |    -.29   .32 | 5640 |
|     126     1   |   -2.06   .52 |   -3.33  1.00 |   -2.31   .70 | 6000 |
|     127     1   |    -.91   .39 |   -1.47   .44 |   -1.03   .39 | 2170 |
|     128     1   |    -.46   .38 |    -.18   .32 |   -1.39   .45 | 4130 |
|     129     1   |   -3.47  1.00 |   -2.64   .71 |   -4.17  1.79 | 1670 |
|     130     1   |   -1.60   .45 |   -4.51  1.80 |   -1.39   .45 | 1680 |
|     131     1   |   -3.47   .99 |   -2.64   .71 |   -2.31   .70 | 1710 |
|     132     1   |   -2.78   .71 |   -3.33  1.00 |   -4.17  1.79 | 1930 |
|     133     1   |   -1.60   .45 |   -1.47   .44 |   -2.31   .70 | 2440 |
|     134     1   |    -.16   .39 |     .21   .31 |    -.75   .36 | 2510 |
|     135     1   |   -1.41   .43 |   -1.13   .39 |   -1.03   .39 | 2800 |
|     136     1   |    -.16   .39 |    -.28   .32 |    -.75   .36 | 2810 |
|     137     1   |   -2.06   .52 |    -.08   .31 |   -2.31   .70 | 2940 |
|     138     1   |   -2.06   .52 |   -2.64   .71 |   -2.31   .70 | 3430 |
|     139     1   |   -1.07   .40 |    -.99   .37 |   -1.20   .42 | 3510 |
|     140     1   |   -3.47   .99 |   -2.23   .59 |   -2.31   .70 | 3750 |
|     141     1   |   -1.23   .41 |    -.99   .37 |    -.29   .32 | 3790 |
|     142     1   |    -.16   .39 |     .02   .31 |    -.29   .32 | 3820 |
|     143     1   |    -.76   .39 |   -1.13   .39 |   -4.17  1.79 | 3910 |
|     144     1   |   -1.41   .43 |   -1.29   .41 |   -1.20   .42 | 4000 |
|     145     1   |    -.16   .39 |    -.18   .32 |    -.51   .34 | 4350 |
|     146     1   |   -2.36   .59 |   -3.33  1.00 |   -2.99   .99 | 4570 |
|     147     1   |    -.46   .38 |    -.49   .33 |    -.29   .32 | 4650 |
|     148     1   |   -3.47   .99 |   -2.23   .59 |   -1.90   .58 | 4740 |
|     149     1   |   -1.07   .40 |   -1.29   .41 |   -1.62   .50 | 4950 |
|     150     1   |   -2.36   .59 |   -3.33  1.00 |   -2.99   .99 | 5260 |
|     151     1   |     .16   .42 |    -.85   .36 |    -.19   .32 | 5290 |
|     152     1   |    -.32   .39 |    -.99   .37 |    -.51   .34 | 5410 |
|     153     1   |   -1.60   .45 |   -2.64   .71 |   -2.31   .70 | 5500 |
|     154     1   |   -1.81   .48 |   -1.13   .39 |   -1.39   .45 | 5520 |
|     155     1   |   -1.41   .43 |   -2.23   .59 |   -1.90   .58 | 5850 |
|     156     1   |   -1.41   .43 |   -1.92   .52 |   -1.39   .45 | 5960 |
|     157     1   |   -1.60   .45 |    -.85   .36 |   -2.99   .99 | 2830 |
|     158     1   |    -.76   .39 |    -.18   .32 |   -1.20   .42 | 4470 |
|     159     1   |    -.91   .39 |   -1.29   .41 |    -.88   .37 | 4590 |
|     160     1   |   -2.06   .52 |   -1.92   .52 |    -.88   .37 | 2030 |
|     161     1   |   -2.78   .71 |   -2.23   .59 |   -2.99   .99 | 1040 |
|     162     1   |   -1.07   .40 |    -.28   .32 |    -.29   .32 | 1080 |
|     163     1   |    -.91   .39 |   -1.92   .52 |   -1.62   .50 | 1270 |
|     164     1   |    -.91   .39 |   -1.13   .39 |   -2.99   .99 | 1320 |
|     165     1   |    -.76   .39 |    -.60   .34 |   -1.62   .50 | 1330 |
|     166     1   |   -2.36   .59 |   -1.47   .44 |   -1.03   .39 | 2040 |
|     167     1   |   -1.81   .48 |   -2.23   .59 |   -1.20   .42 | 2090 |
|     168     1   |    -.61   .38 |    -.60   .34 |   -1.39   .45 | 2350 |
|     169    -1   |   -4.65  1.80 |   -4.51  1.80 |   -4.17  1.80 | 2840 |
|     170     1   |    -.32   .39 |     .50   .31 |     .20   .31 | 2880 |
|     171     1   |   -1.81   .48 |   -3.33  1.00 |   -1.91   .58 | 3040 |
|     172     1   |    -.61   .38 |    -.18   .32 |    -.40   .33 | 3190 |
|     173     1   |    -.91   .39 |   -2.23   .59 |   -4.17  1.79 | 3210 |
|     174     1   |   -1.07   .40 |   -1.92   .52 |   -1.62   .50 | 3220 |
|     175     1   |   -1.41   .43 |   -1.13   .39 |     .30   .31 | 3230 |
|     176     1   |   -1.07   .40 |   -1.68   .47 |   -1.90   .58 | 3370 |
|     177     1   |   -1.41   .43 |   -1.29   .41 |   -4.17  1.79 | 3440 |
|     178     1   |   -1.07   .40 |   -1.13   .39 |   -1.62   .50 | 3880 |
|     179     1   |   -1.07   .40 |    -.72   .35 |    -.63   .35 | 3890 |
|     180     1   |    -.46   .38 |    -.72   .35 |    -.51   .34 | 4220 |
|     181     1   |   -2.06   .52 |   -1.68   .47 |   -2.99   .99 | 4580 |
|     182     1   |   -1.60   .45 |   -2.64   .71 |   -1.62   .50 | 4620 |
|     183     1   |   -2.78   .71 |   -3.33  1.00 |   -2.99   .99 | 4780 |
|     184     1   |   -2.36   .59 |   -1.92   .52 |   -1.90   .58 | 4870 |
|     185     1   |   -3.47   .99 |   -2.23   .59 |   -1.90   .58 | 4930 |
|     186     1   |   -2.77   .71 |    -.99   .38 |    -.63   .35 | 4980 |
|     187     1   |   -1.23   .41 |   -1.92   .52 |   -2.31   .70 | 4990 |
|     188     1   |    -.61   .38 |    -.85   .36 |    -.09   .31 | 5010 |
|     189     1   |    -.91   .39 |    -.49   .33 |    -.88   .37 | 5080 |
|     190     1   |   -3.47   .99 |   -2.64   .71 |    -.19   .32 | 5120 |
|     191     1   |   -1.81   .48 |    -.99   .37 |    -.88   .37 | 5150 |
|     192     1   |    -.46   .38 |    -.85   .36 |   -2.31   .70 | 5380 |
|     193     1   |    -.61   .38 |   -1.13   .39 |   -1.20   .42 | 5430 |
|     194     1   |   -1.60   .45 |   -1.92   .52 |   -1.90   .58 | 5470 |
|     195     1   |   -1.41   .43 |   -1.92   .52 |   -2.31   .70 | 5580 |
|     196     1   |    -.76   .39 |   -1.13   .39 |    -.88   .37 | 5650 |
|     197     1   |    -.76   .39 |    -.99   .37 |    -.75   .36 | 5860 |
|     198     1   |   -1.81   .48 |   -1.47   .44 |   -1.20   .42 | 5950 |
|     199     1   |   -1.41   .43 |   -2.23   .59 |   -1.20   .42 | 6010 |
|     200     1   |    -.91   .39 |   -1.29   .41 |   -2.31   .70 | 1340 |
|     201     1   |    -.76   .39 |    -.85   .36 |   -1.90   .58 | 1620 |
|     202     1   |   -1.07   .40 |    -.72   .35 |    -.19   .32 | 1910 |
|     203     1   |    -.76   .39 |    -.38   .33 |   -1.03   .39 | 2320 |
|     204     1   |   -1.81   .48 |    -.99   .37 |    -.51   .34 | 3170 |
|     205     1   |   -1.60   .45 |   -1.47   .44 |   -1.03   .39 | 3180 |
|     206     1   |   -1.41   .43 |   -2.23   .59 |   -1.03   .39 | 3580 |
|     207     1   |   -1.07   .40 |   -1.68   .47 |   -1.03   .39 | 4210 |
|     208     1   |   -1.07   .40 |    -.99   .37 |   -1.20   .42 | 4550 |
|     209     1   |   -2.78   .71 |   -2.64   .71 |   -1.90   .58 | 5560 |
|     210     1   |    -.91   .39 |   -1.47   .44 |   -1.62   .50 | 1430 |
|     211     1   |    -.91   .39 |   -1.92   .52 |   -1.90   .58 | 2420 |
|     212     1   |   -2.77   .71 |   -1.68   .47 |   -1.39   .45 | 2460 |
|     213     1   |   -1.23   .41 |   -2.64   .71 |   -1.62   .50 | 2980 |
|     214     1   |   -1.23   .41 |   -1.68   .47 |   -2.99   .99 | 2990 |
|     215     1   |   -1.41   .43 |   -1.29   .41 |   -1.39   .45 | 3490 |
|     216     1   |   -1.81   .48 |   -1.47   .44 |    -.88   .37 | 4050 |
|     217     1   |   -1.60   .45 |   -1.68   .47 |   -1.62   .50 | 4280 |
|     218     1   |   -1.23   .41 |   -2.23   .59 |   -2.99   .99 | 4340 |
|     219     1   |   -1.07   .40 |   -1.47   .44 |   -1.90   .58 | 4440 |
|     220     1   |    -.91   .39 |    -.72   .35 |    -.63   .35 | 4540 |
|     221     1   |   -1.07   .40 |   -1.13   .39 |   -1.03   .39 | 4690 |
|     222     1   |   -1.81   .48 |   -1.47   .44 |   -1.03   .39 | 5100 |
|     223     1   |   -2.36   .59 |   -3.33  1.00 |   -2.99   .99 | 5420 |
|     224     1   |   -1.23   .41 |    -.99   .37 |    -.75   .36 | 5530 |
|     225     1   |   -1.23   .41 |   -1.68   .47 |   -1.20   .42 | 1180 |
|     226     1   |   -2.36   .59 |   -1.92   .52 |   -2.31   .70 | 1730 |
|     227     1   |    -.91   .39 |   -1.47   .44 |   -2.99   .99 | 1840 |
|     228     1   |   -1.41   .43 |   -1.68   .47 |   -2.99   .99 | 2520 |
|     229     1   |   -1.81   .48 |   -2.23   .59 |   -4.17  1.79 | 2530 |
|     230     1   |   -1.41   .43 |   -1.29   .41 |   -2.31   .70 | 2610 |
|     231     1   |   -1.60   .45 |   -1.92   .52 |    -.88   .37 | 3010 |
|     232     1   |    1.49   .70 |    -.18   .32 |    -.75   .36 | 3100 |
|     233     1   |   -2.06   .52 |   -2.23   .59 |   -1.90   .58 | 3250 |
|     234     1   |   -1.41   .43 |    -.99   .37 |    -.88   .37 | 4030 |
|     235     1   |    -.32   .39 |    -.38   .33 |    -.63   .35 | 4260 |
|     236     1   |   -1.41   .43 |   -1.47   .44 |   -2.31   .70 | 1150 |
|     237     1   |    -.46   .38 |    -.49   .33 |     .01   .31 | 1200 |
|     238     1   |    -.76   .39 |    -.60   .34 |    -.88   .37 | 1360 |
|     239     1   |    -.32   .39 |    -.49   .33 |   -1.03   .39 | 1370 |
|     240     1   |   -1.23   .41 |    -.85   .36 |    -.51   .34 | 1450 |
|     241     1   |   -1.60   .45 |   -1.13   .39 |   -1.62   .50 | 1520 |
|     242     1   |   -1.07   .40 |    -.72   .35 |   -4.17  1.79 | 1540 |
|     243     1   |   -1.07   .40 |   -1.68   .47 |   -1.62   .50 | 1700 |
|     244     1   |   -3.47  1.00 |   -4.51  1.80 |   -4.17  1.80 | 1760 |
|     245     1   |   -2.78   .71 |   -2.64   .71 |   -2.99   .99 | 1770 |
|     246     1   |    -.76   .39 |    -.72   .35 |   -1.20   .42 | 1780 |
|     247     1   |   -1.81   .48 |   -1.29   .41 |   -1.03   .39 | 2020 |
|     248     1   |   -1.41   .43 |   -2.64   .71 |   -1.03   .39 | 2100 |
|     249     1   |    -.32   .39 |    -.18   .32 |    -.88   .37 | 2130 |
|     250     1   |     .34   .44 |    -.28   .32 |    -.63   .35 | 2180 |
|     251     1   |   -2.36   .59 |   -4.51  1.80 |   -3.00  1.00 | 2190 |
|     252     1   |    -.32   .39 |     .12   .31 |    -.19   .32 | 2270 |
|     253     1   |    -.46   .38 |     .02   .31 |     .01   .31 | 2370 |
|     254     1   |   -2.06   .52 |   -1.68   .47 |   -2.31   .70 | 2390 |
|     255     1   |   -2.78   .71 |   -3.33  1.00 |   -4.17  1.79 | 2400 |
|     256     1   |   -1.41   .43 |   -1.29   .41 |    -.88   .37 | 2490 |
|     257     1   |   -1.23   .41 |    -.85   .36 |    -.40   .33 | 2570 |
|     258     1   |   -1.07   .40 |   -1.47   .44 |    -.88   .37 | 2650 |
|     259     1   |   -2.77   .71 |   -1.92   .52 |   -1.62   .50 | 2680 |
|     260     1   |   -2.06   .52 |   -2.23   .59 |   -1.90   .58 | 2790 |
|     261     1   |   -1.23   .41 |   -1.29   .41 |   -2.31   .70 | 2820 |
|     262     1   |   -1.81   .48 |   -1.68   .47 |   -2.31   .70 | 2870 |
|     263     1   |    -.91   .39 |    -.72   .35 |   -1.62   .50 | 3000 |
|     264     1   |   -1.07   .40 |    -.72   .35 |   -1.03   .39 | 3050 |
|     265     1   |   -1.60   .45 |   -2.23   .59 |   -2.31   .70 | 3240 |
|     266     1   |    -.91   .39 |    -.85   .36 |   -1.62   .50 | 3310 |
|     267     1   |    -.61   .38 |   -1.13   .39 |    -.29   .32 | 3400 |
|     268     1   |   -1.07   .40 |   -1.68   .47 |    -.88   .37 | 3500 |
|     269     1   |    -.61   .38 |    -.85   .36 |    -.40   .33 | 3660 |
|     270     1   |    -.46   .38 |    -.60   .34 |   -1.20   .42 | 3710 |
|     271     1   |   -2.06   .52 |   -1.47   .44 |   -2.99   .99 | 3780 |
|     272     1   |   -1.60   .45 |   -1.92   .52 |   -2.31   .70 | 3800 |
|     273     1   |    -.16   .39 |    -.60   .34 |   -1.39   .45 | 3830 |
|     274     1   |   -2.36   .59 |   -2.23   .59 |   -1.62   .50 | 4020 |
|     275     1   |   -2.06   .52 |   -1.68   .47 |   -1.62   .50 | 4100 |
|     276     1   |   -1.60   .45 |   -1.47   .44 |   -1.39   .45 | 4120 |
|     277     1   |   -1.41   .43 |   -1.47   .44 |    -.09   .31 | 4170 |
|     278     1   |    -.32   .39 |   -1.68   .47 |   -1.39   .45 | 4290 |
|     279     1   |   -1.60   .45 |   -1.47   .44 |   -1.03   .39 | 4380 |
|     280     1   |     .34   .44 |     .12   .31 |    -.40   .33 | 4560 |
|     281     1   |   -1.81   .48 |   -2.23   .59 |   -2.99   .99 | 4670 |
|     282     1   |    -.16   .39 |    -.85   .36 |    -.88   .37 | 4700 |
|     283     1   |   -1.07   .40 |   -1.13   .39 |   -2.31   .70 | 4710 |
|     284     1   |    -.16   .39 |    -.85   .36 |   -2.31   .70 | 4880 |
|     285     1   |   -3.47   .99 |   -2.23   .59 |   -1.90   .58 | 4890 |
|     286     1   |   -3.47  1.00 |   -3.33  1.00 |   -2.31   .70 | 4970 |
|     287     1   |   -1.23   .41 |    -.60   .34 |     .10   .31 | 5070 |
|     288     1   |   -1.60   .45 |   -2.23   .59 |   -1.62   .50 | 5110 |
|     289     1   |   -1.60   .45 |   -1.68   .47 |   -2.99   .99 | 5160 |
|     290     1   |   -1.07   .40 |    -.85   .36 |   -1.03   .39 | 5170 |
|     291     1   |   -2.06   .52 |   -1.29   .41 |   -4.17  1.79 | 5230 |
|     292     1   |   -1.60   .45 |   -2.64   .71 |   -1.62   .50 | 5240 |
|     293     1   |   -1.81   .48 |   -1.92   .52 |   -1.90   .58 | 5280 |
|     294     1   |    -.91   .39 |    -.85   .36 |    -.88   .37 | 5300 |
|     295     1   |    -.91   .39 |   -1.13   .39 |    -.75   .36 | 5310 |
|     296     1   |   -1.81   .48 |   -2.64   .71 |   -2.99   .99 | 5330 |
|     297     1   |   -4.65  1.80 |   -4.51  1.80 |   -1.39   .45 | 5340 |
|     298     1   |   -2.78   .71 |   -4.51  1.80 |   -1.91   .58 | 5390 |
|     299     1   |   -2.36   .59 |   -1.47   .44 |   -1.90   .58 | 5440 |
|     300     1   |   -1.41   .43 |   -1.29   .41 |   -1.62   .50 | 5480 |
|     301     1   |    -.91   .39 |    -.85   .36 |   -1.62   .50 | 5490 |
|     302     1   |   -2.06   .52 |   -1.47   .44 |   -2.31   .70 | 5510 |
|     303     1   |   -1.60   .45 |   -1.92   .52 |   -4.17  1.79 | 5570 |
|     304    -1   |   -4.65  1.80 |   -4.51  1.80 |   -4.17  1.80 | 5590 |
|     305     1   |    -.91   .39 |   -1.92   .52 |   -2.31   .70 | 5620 |
|     306     1   |   -2.77   .71 |   -1.47   .44 |   -1.90   .58 | 5680 |
|     307     1   |   -1.41   .43 |   -1.47   .44 |   -1.03   .39 | 5690 |
|     308     1   |    -.91   .39 |    -.99   .37 |   -1.03   .39 | 5710 |
|     309     1   |   -1.60   .45 |   -1.68   .47 |   -1.90   .58 | 5720 |
|     310     1   |   -1.41   .43 |    -.72   .35 |    -.40   .33 | 5750 |
|     311     1   |   -1.23   .41 |   -2.23   .59 |   -1.03   .39 | 5760 |
|     312     1   |   -1.60   .45 |   -1.47   .44 |   -1.90   .58 | 5770 |
|     313     1   |    -.76   .39 |   -1.13   .39 |    -.51   .34 | 5870 |
|     314     1   |   -1.07   .40 |   -3.33  1.00 |   -1.91   .58 | 5900 |
|     315     1   |   -2.78   .71 |   -3.33  1.00 |   -1.91   .58 | 5910 |
|     316     1   |    1.49   .70 |    -.38   .33 |     .70   .32 | 5970 |
|     317     1   |   -2.78   .71 |   -4.51  1.80 |   -4.17  1.80 | 5990 |
|     318     1   |   -2.36   .59 |   -1.29   .41 |   -1.03   .39 | 6020 |
|     319     1   |   -2.78   .71 |   -2.64   .71 |   -2.99   .99 | 6030 |
|     320     1   |   -1.60   .45 |   -2.64   .71 |    -.51   .34 | 6050 |
|     321     1   |   -2.05   .52 |   -1.29   .41 |    -.40   .33 | 1070 |
|     322     1   |   -1.81   .48 |   -2.23   .59 |   -1.39   .45 | 1100 |
|     323     1   |    -.91   .39 |   -1.29   .41 |   -2.99   .99 | 1250 |
|     324     1   |    -.61   .38 |    -.38   .33 |    -.63   .35 | 1390 |
|     325     1   |    -.76   .39 |   -1.13   .39 |   -1.90   .58 | 1470 |
|     326     1   |   -1.41   .43 |   -1.68   .47 |    -.88   .37 | 1500 |
|     327     1   |   -1.81   .48 |   -1.92   .52 |   -2.99   .99 | 1580 |
|     328     1   |   -1.23   .41 |   -1.47   .44 |   -1.90   .58 | 1690 |
|     329     1   |   -1.81   .48 |    -.60   .34 |    -.88   .37 | 1940 |
|     330     1   |   -2.78   .71 |   -3.33  1.00 |   -2.31   .70 | 1980 |
|     331     1   |   -1.81   .48 |   -2.23   .59 |   -1.90   .58 | 2000 |
|     332     1   |   -1.81   .48 |   -4.51  1.80 |   -1.03   .39 | 2060 |
|     333     1   |    -.76   .39 |    -.72   .35 |    -.51   .34 | 2080 |
|     334     1   |    -.91   .39 |    -.38   .33 |    -.51   .34 | 2140 |
|     335     1   |   -1.60   .45 |   -1.47   .44 |    -.88   .37 | 2160 |
|     336     1   |   -1.81   .48 |   -2.64   .71 |   -4.17  1.79 | 2210 |
|     337     1   |   -1.23   .41 |    -.72   .35 |   -1.90   .58 | 2250 |
|     338     1   |    -.61   .38 |   -1.29   .41 |   -1.03   .39 | 2360 |
|     339     1   |   -1.23   .41 |    -.72   .35 |   -1.62   .50 | 2480 |
|     340     1   |   -3.47  1.00 |   -4.51  1.80 |   -4.17  1.80 | 2590 |
|     341     1   |   -1.23   .41 |    -.28   .32 |   -1.03   .39 | 2630 |
|     342     1   |    -.61   .38 |    -.18   .32 |   -1.90   .58 | 2730 |
|     343     1   |    -.91   .39 |    -.49   .33 |    -.88   .37 | 2750 |
|     344     1   |   -2.05   .52 |   -1.29   .41 |   -1.39   .45 | 2770 |
|     345     1   |    -.76   .39 |   -2.23   .59 |   -1.03   .39 | 2780 |
|     346     1   |    -.76   .39 |     .02   .31 |    -.51   .34 | 2960 |
|     347     1   |   -1.60   .45 |   -1.68   .47 |   -2.31   .70 | 3070 |
|     348     1   |    -.46   .38 |    -.08   .31 |     .10   .31 | 3150 |
|     349     1   |   -1.41   .43 |   -1.29   .41 |   -1.90   .58 | 3480 |
|     350     1   |    -.16   .39 |     .02   .31 |    -.29   .32 | 3590 |
|     351     1   |   -1.23   .41 |   -1.47   .44 |   -4.17  1.79 | 3810 |
|     352     1   |   -1.23   .41 |   -1.13   .39 |    -.51   .34 | 3930 |
|     353     1   |   -1.60   .45 |   -2.64   .71 |   -1.20   .42 | 3960 |
|     354     1   |    -.76   .39 |   -2.64   .71 |   -2.99   .99 | 3980 |
|     355     1   |   -1.60   .45 |   -1.47   .44 |   -1.62   .50 | 4070 |
|     356     1   |    -.61   .38 |    -.85   .36 |    -.88   .37 | 4080 |
|     357     1   |   -1.41   .43 |   -2.23   .59 |    -.88   .37 | 4090 |
|     358     1   |   -1.07   .40 |   -1.13   .39 |    -.51   .34 | 4140 |
|     359     1   |   -1.41   .43 |   -2.23   .59 |   -2.99   .99 | 4240 |
|     360     1   |   -2.06   .52 |   -1.47   .44 |   -1.90   .58 | 4330 |
|     361     1   |     .16   .42 |     .90   .33 |    1.03   .35 | 4730 |
|     362     1   |   -2.36   .59 |   -2.64   .71 |   -2.31   .70 | 5060 |
|     363     1   |   -1.23   .41 |   -1.47   .44 |   -1.39   .45 | 1020 |
|     364     1   |   -1.60   .45 |    -.85   .36 |    -.75   .36 | 1050 |
|     365     1   |   -1.60   .45 |   -1.68   .47 |   -1.62   .50 | 1120 |
|     366     1   |    -.76   .39 |    -.08   .31 |    -.40   .33 | 1220 |
|     367     1   |   -1.41   .43 |   -1.68   .47 |   -2.99   .99 | 1230 |
|     368     1   |   -1.81   .48 |    -.99   .37 |    -.40   .33 | 1300 |
|     369     1   |   -2.36   .59 |   -1.13   .39 |   -1.62   .50 | 1400 |
|     370     1   |   -1.07   .40 |    -.72   .35 |   -1.03   .39 | 1510 |
|     371     1   |   -1.60   .45 |   -1.92   .52 |   -1.39   .45 | 1600 |
|     372     1   |    -.76   .39 |    -.49   .33 |    -.51   .34 | 1660 |
|     373     1   |   -2.36   .59 |   -3.33  1.00 |   -2.99   .99 | 1750 |
|     374     1   |   -1.41   .43 |   -1.47   .44 |   -1.39   .45 | 1830 |
|     375     1   |   -4.64  1.80 |   -1.92   .52 |   -4.17  1.79 | 1850 |
|     376     1   |   -4.65  1.80 |   -4.51  1.80 |   -2.31   .70 | 1870 |
|     377     1   |   -3.47   .99 |   -2.64   .71 |   -2.31   .70 | 1880 |
|     378     1   |   -2.06   .52 |   -1.68   .47 |   -1.62   .50 | 1890 |
|     379     1   |    -.91   .39 |   -1.47   .44 |   -1.03   .39 | 1950 |
|     380     1   |   -1.60   .45 |   -2.23   .59 |   -1.20   .42 | 2070 |
|     381     1   |   -1.41   .43 |   -1.68   .47 |   -1.20   .42 | 2150 |
|     382     1   |   -1.41   .43 |   -1.92   .52 |    -.63   .35 | 2200 |
|     383     1   |   -2.36   .59 |   -3.33  1.00 |   -2.31   .70 | 2380 |
|     384     1   |   -1.07   .40 |   -2.23   .59 |   -2.99   .99 | 2640 |
|     385     1   |   -2.36   .59 |   -1.68   .47 |   -1.62   .50 | 2670 |
|     386     1   |   -1.60   .45 |   -1.47   .44 |    -.75   .36 | 2690 |
|     387     1   |   -2.78   .71 |   -2.64   .71 |   -2.99   .99 | 2890 |
|     388     1   |    -.01   .40 |    -.08   .31 |     .10   .31 | 2900 |
|     389     1   |    -.61   .38 |   -1.29   .41 |   -2.31   .70 | 2920 |
|     390     1   |   -1.81   .48 |   -1.29   .41 |   -1.20   .42 | 3030 |
|     391     1   |   -1.41   .43 |    -.99   .37 |    -.51   .34 | 3360 |
|     392     1   |   -2.77   .71 |   -1.47   .44 |    -.75   .36 | 3380 |
|     393     1   |   -2.78   .71 |   -2.64   .71 |   -2.99   .99 | 3390 |
|     394     1   |   -1.81   .48 |   -1.68   .47 |    -.63   .35 | 3420 |
|     395     1   |   -2.78   .71 |   -2.64   .71 |    -.63   .35 | 3540 |
|     396     1   |   -2.36   .59 |   -1.29   .41 |   -1.62   .50 | 3610 |
|     397     1   |   -1.60   .45 |   -2.64   .71 |   -1.62   .50 | 3640 |
|     398     1   |   -1.60   .45 |    -.60   .34 |    -.88   .37 | 3690 |
|     399     1   |   -2.06   .52 |   -1.92   .52 |   -1.62   .50 | 3700 |
|     400     1   |   -1.60   .45 |   -1.68   .47 |   -1.20   .42 | 3770 |
|     401     1   |    -.61   .38 |    -.99   .37 |   -1.20   .42 | 3860 |
|     402     1   |    -.32   .39 |     .31   .31 |     .01   .31 | 3950 |
|     403     1   |   -2.05   .52 |   -1.47   .44 |   -1.03   .39 | 3970 |
|     404     1   |   -2.77   .71 |   -1.92   .52 |   -1.03   .39 | 3990 |
|     405     1   |   -1.60   .45 |   -2.23   .59 |   -1.62   .50 | 4010 |
|     406     1   |    -.46   .38 |    -.99   .37 |   -1.03   .39 | 4040 |
|     407     1   |   -1.23   .41 |   -1.13   .39 |   -1.90   .58 | 4060 |
|     408     1   |   -1.23   .41 |   -1.47   .44 |   -1.90   .58 | 4110 |
|     409     1   |   -1.23   .41 |   -2.23   .59 |   -1.90   .58 | 4230 |
|     410     1   |   -2.05   .52 |   -1.47   .44 |   -1.39   .45 | 4270 |
|     411     1   |   -1.23   .41 |    -.85   .36 |   -1.62   .50 | 4300 |
|     412     1   |   -2.36   .59 |   -1.47   .44 |   -1.62   .50 | 4310 |
|     413     1   |   -1.81   .48 |   -1.92   .52 |   -4.17  1.79 | 4360 |
|     414     1   |     .55   .47 |     .60   .31 |    1.44   .40 | 4400 |
|     415     1   |   -1.41   .43 |   -1.13   .39 |   -1.62   .50 | 4420 |
|     416     1   |   -2.78   .71 |   -4.51  1.80 |   -3.00  1.00 | 4480 |
|     417     1   |   -2.06   .52 |   -1.92   .52 |   -1.39   .45 | 4490 |
|     418     1   |     .55   .47 |    -.99   .37 |   -1.03   .39 | 4520 |
|     419     1   |   -1.23   .41 |   -1.47   .44 |    -.75   .36 | 4600 |
|     420     1   |    -.61   .38 |    -.49   .33 |    -.51   .34 | 4800 |
|     421     1   |   -1.81   .48 |   -1.47   .44 |   -2.31   .70 | 4820 |
|     422     1   |   -1.60   .45 |   -2.64   .71 |   -4.17  1.79 | 4860 |
|     423     1   |   -2.77   .71 |   -1.47   .44 |   -1.39   .45 | 4900 |
|     424     1   |   -1.07   .40 |   -1.68   .47 |   -1.62   .50 | 5000 |
|     425     1   |   -1.41   .43 |    -.18   .32 |    -.51   .34 | 5140 |
|     426     1   |   -1.41   .43 |   -1.92   .52 |   -1.62   .50 | 5210 |
|     427     1   |   -1.23   .41 |    -.99   .37 |    -.88   .37 | 5270 |
|     428     1   |    -.16   .39 |     .12   .31 |   -1.03   .39 | 5350 |
|     429     1   |   -3.47  1.00 |   -4.51  1.80 |   -4.17  1.80 | 5370 |
|     430     1   |   -1.81   .48 |   -2.23   .59 |   -1.39   .45 | 5670 |
|     431     1   |   -1.07   .40 |     .21   .31 |   -1.03   .39 | 5790 |
|     432     1   |   -2.36   .59 |   -1.92   .52 |   -1.90   .58 | 5980 |
|     433     1   |   -4.65  1.80 |   -4.51  1.80 |   -1.62   .50 | 6040 |
|     434     1   |    -.16   .39 |    -.60   .34 |   -1.20   .42 | 1030 |
|     435     1   |   -1.07   .40 |   -1.29   .41 |   -1.39   .45 | 1090 |
|     436     1   |    -.76   .39 |    -.18   .32 |    -.88   .37 | 1110 |
|     437     1   |   -2.06   .52 |   -1.68   .47 |   -2.31   .70 | 1190 |
|     438    -1   |   -4.65  1.80 |   -4.51  1.80 |   -4.17  1.80 | 1210 |
|     439     1   |   -2.06   .52 |   -1.92   .52 |   -4.17  1.79 | 1380 |
|     440     1   |    -.91   .39 |    -.99   .37 |   -1.03   .39 | 1410 |
|     441     1   |    -.46   .38 |    -.72   .35 |    -.75   .36 | 1480 |
|     442     1   |   -1.60   .45 |   -1.47   .44 |    -.63   .35 | 1530 |
|     443     1   |     .16   .42 |   -1.47   .44 |     .20   .31 | 1550 |
|     444     1   |   -1.23   .41 |   -1.68   .47 |   -1.20   .42 | 1610 |
|     445     1   |   -1.81   .48 |   -1.13   .39 |   -4.17  1.79 | 1790 |
|     446     1   |    -.91   .39 |    -.99   .37 |   -1.39   .45 | 1820 |
|     447     1   |    -.16   .39 |    -.08   .31 |     .01   .31 | 1860 |
|     448     1   |   -1.60   .45 |   -1.68   .47 |   -1.90   .58 | 1900 |
|     449     1   |   -1.81   .48 |   -1.92   .52 |   -2.31   .70 | 1920 |
|     450     1   |   -1.23   .41 |   -1.68   .47 |   -1.03   .39 | 1970 |
|     451     1   |    -.91   .39 |   -1.13   .39 |    -.63   .35 | 1990 |
|     452     1   |   -1.81   .48 |   -1.47   .44 |   -1.39   .45 | 2230 |
|     453     1   |    -.32   .39 |    -.72   .35 |     .20   .31 | 2240 |
|     454     1   |   -1.81   .48 |   -1.68   .47 |    -.75   .36 | 2260 |
|     455     1   |   -2.06   .52 |   -2.64   .71 |   -2.99   .99 | 2280 |
|     456     1   |    -.91   .39 |    -.60   .34 |    -.29   .32 | 2290 |
|     457     1   |    -.61   .38 |     .02   .31 |    -.63   .35 | 2300 |
|     458     1   |   -3.47  1.00 |   -3.33  1.00 |   -2.99   .99 | 2330 |
|     459     1   |   -2.78   .71 |   -4.51  1.80 |   -1.62   .50 | 2410 |
|     460     1   |   -2.78   .71 |   -2.64   .71 |   -2.99   .99 | 2430 |
|     461     1   |   -3.47  1.00 |   -4.51  1.80 |   -4.17  1.80 | 2450 |
|     462     1   |   -2.77   .71 |   -1.92   .52 |   -1.39   .45 | 2470 |
|     463     1   |     .34   .44 |     .12   .31 |    -.29   .32 | 2500 |
|     464     1   |    -.32   .39 |   -1.47   .44 |    -.29   .32 | 2540 |
|     465     1   |   -2.36   .59 |   -2.23   .59 |   -1.90   .58 | 2600 |
|     466     1   |    -.91   .39 |   -1.47   .44 |   -1.20   .42 | 2620 |
|     467     1   |   -2.06   .52 |   -1.92   .52 |   -2.99   .99 | 2720 |
|     468     1   |   -1.23   .41 |   -1.68   .47 |   -1.62   .50 | 2740 |
|     469     1   |   -1.81   .48 |   -3.33  1.00 |   -1.91   .58 | 2910 |
|     470     1   |   -2.06   .52 |   -2.64   .71 |   -1.20   .42 | 3060 |
|     471     1   |   -1.81   .48 |   -1.68   .47 |   -1.62   .50 | 3090 |
|     472     1   |    -.32   .39 |   -2.23   .59 |    -.51   .34 | 3120 |
|     473     1   |   -1.23   .41 |    -.38   .33 |    -.51   .34 | 3260 |
|     474     1   |    -.01   .40 |    -.18   .32 |    -.19   .32 | 3280 |
|     475     1   |    -.61   .38 |    -.60   .34 |   -1.62   .50 | 3290 |
|     476     1   |    -.91   .39 |    -.72   .35 |   -1.03   .39 | 3340 |
|     477     1   |    -.91   .39 |    -.38   .33 |    -.63   .35 | 3460 |
|     478     1   |   -2.77   .71 |   -1.92   .52 |   -1.90   .58 | 3530 |
|     479     1   |   -1.07   .40 |   -1.92   .52 |   -1.39   .45 | 3550 |
|     480     1   |   -1.41   .43 |   -1.47   .44 |    -.88   .37 | 3560 |
|     481     1   |     .55   .47 |     .90   .33 |     .01   .31 | 3600 |
|     482     1   |   -1.41   .43 |    -.85   .36 |   -1.62   .50 | 3760 |
|     483     1   |    -.91   .39 |    -.99   .37 |    -.29   .32 | 3920 |
|     484     1   |   -1.41   .43 |   -1.29   .41 |   -1.39   .45 | 3940 |
|     485     1   |   -2.36   .59 |   -3.33  1.00 |   -2.99   .99 | 4370 |
|     486     1   |   -1.07   .40 |    -.60   .34 |    -.63   .35 | 4410 |
|     487     1   |    -.32   .39 |    -.85   .36 |    -.88   .37 | 4430 |
|     488     1   |    -.61   .38 |    -.28   .32 |     .01   .31 | 4450 |
|     489     1   |   -3.47  1.00 |   -4.51  1.80 |   -3.00  1.00 | 4460 |
|     490     1   |    -.46   .38 |     .12   .31 |   -1.03   .39 | 4500 |
|     491     1   |    -.46   .38 |    -.18   .32 |     .10   .31 | 4640 |
|     492     1   |    -.61   .38 |    -.72   .35 |    -.63   .35 | 4680 |
|     493     1   |   -2.78   .71 |   -2.23   .59 |   -2.99   .99 | 4750 |
|     494     1   |   -2.78   .71 |   -4.51  1.80 |   -1.03   .39 | 4770 |
|     495     1   |   -1.07   .40 |    -.38   .33 |   -1.90   .58 | 4840 |
|     496     1   |   -1.41   .43 |    -.72   .35 |   -1.39   .45 | 4910 |
|     497     1   |    -.76   .39 |   -1.47   .44 |    -.75   .36 | 5020 |
|     498     1   |    -.32   .39 |    -.49   .33 |   -2.99   .99 | 5040 |
|     499     1   |   -1.60   .45 |   -1.92   .52 |   -2.99   .99 | 5090 |
|     500     1   |   -2.06   .52 |   -1.68   .47 |   -2.31   .70 | 5180 |
|     501     1   |    -.91   .39 |   -1.47   .44 |   -1.20   .42 | 5220 |
|     502     1   |   -1.23   .41 |    -.85   .36 |     .01   .31 | 5320 |
|     503     1   |   -1.60   .45 |   -1.47   .44 |    -.88   .37 | 5360 |
|     504     1   |   -3.47  1.00 |   -4.51  1.80 |   -1.91   .58 | 5540 |
|     505     1   |    -.16   .39 |     .31   .31 |    -.19   .32 | 5840 |
--------------------------------------------------------------------------
 
TABLE 23.31 data-name                            ZOU068WS.TXT  Apr 11 2018 10:20
INPUT: 505 PERSON  25 ITEM  REPORTED: 505 PERSON  25 ITEM  5 CATS WINSTEPS 3.91.2
---------------------------------------------------------------------------------
 
     Table of STANDARDIZED RESIDUAL variance in Eigenvalue units = ITEM information units
                                           Eigenvalue   Observed   Expected
Total raw variance in observations     =      44.5880 100.0%         100.0%
  Raw variance explained by measures   =      19.5880  43.9%          46.1%
    Raw variance explained by persons  =       4.1778   9.4%           9.8%
    Raw Variance explained by items    =      15.4103  34.6%          36.3%
  Raw unexplained variance (total)     =      25.0000  56.1% 100.0%   53.9%
    Unexplned variance in 1st contrast =       2.2693   5.1%   9.1%
    Unexplned variance in 2nd contrast =       1.8826   4.2%   7.5%
    Unexplned variance in 3rd contrast =       1.6350   3.7%   6.5%
    Unexplned variance in 4th contrast =       1.3907   3.1%   5.6%
 
       STANDARDIZED RESIDUAL CONTRAST 4 PLOT
 
      -5       -4       -3       -2       -1        0        1        2
      -+--------+--------+--------+--------+--------+--------+--------+- COUNT  CLUSTER
   .5 +                                             |     G            + 1      1
C     |                                             f                  | 1      1
O  .4 +                                             |                  +
N     |                                             E                  | 1      1
T  .3 +                                             |                  +
R     |                                             |                  |
A  .2 +                                             |A       M         + 2      2
S     |                               ab          d |                  | 3      2
T  .1 +                                            BK                  + 2      2
      |                                          j  |      e  J   D    | 4      2
4  .0 +---------------------------------------------|------------------+
      |                                        Ih   |                  | 2      2
L -.1 +                                             g                  + 1      2
O     |                                   c         | l                | 2      3
A -.2 +                                             |    HL            + 2      3
D     |                                             |                  |
I -.3 +                                         k   C F                + 3      3
N     |                                             |                  |
G -.4 +                                             |                  +
      |                                        i    |                  | 1      3
      -+--------+--------+--------+--------+--------+--------+--------+-
      -5       -4       -3       -2       -1        0        1        2
                                ITEM MEASURE
 COUNT:                               11  1    22111512  211 11   1
 
                           1    111223143222222111 1
PERSON 4     5     3  7  7 6 8895260405149766275056071321  12   1
                       T       S       M       S        T
%TILE  0                     10  20 30 50 70 80 90    99
 
Approximate relationships between the PERSON measures
 PCA      ITEM      Pearson       Disattenuated Pearson+Extr  Disattenuated+Extr
Contrast  Clusters  Correlation   Correlation   Correlation   Correlation
 4        1 - 3      0.5629        (1.00)        0.5699        (1.00)
 4        1 - 2      0.6789        (1.00)        0.6712        (1.00)
 4        2 - 3      0.7054        1.0000        0.7280        1.0000
 
TABLE 23.32 data-name                            ZOU068WS.TXT  Apr 11 2018 10:20
INPUT: 505 PERSON  25 ITEM  REPORTED: 505 PERSON  25 ITEM  5 CATS WINSTEPS 3.91.2
---------------------------------------------------------------------------------
 
 CONTRAST 4 FROM PRINCIPAL COMPONENT ANALYSIS
  STANDARDIZED RESIDUAL LOADINGS FOR ITEM (SORTED BY LOADING)
 
----------------------------------------------- ----------------------------------------
|CON-  |       |       INFIT OUTFIT| ENTRY    | |       |       INFIT OUTFIT| ENTRY    |
| TRAST|LOADING|MEASURE  MNSQ MNSQ |NUMBER IT | |LOADING|MEASURE  MNSQ MNSQ |NUMBER IT |
|------+-------+-------------------+----------| |-------+-------------------+----------|
|  4   |   .50 |     .70 1.22  .97 |G    3 3  | |  -.43 |    -.50  .85  .84 |i   12 12 |
|  4   |   .47 |    -.02 1.00  .93 |f    9 9  | |  -.32 |    -.04  .72  .66 |C   13 13 |
|  4   |   .36 |    -.04  .78  .73 |E   15 15 | |  -.30 |     .21  .97  .98 |F   23 23 |
|  4   |   .22 |     .96 1.29 1.25 |M    6 6  | |  -.29 |    -.41 1.35 1.53 |k    5 5  |
|  4   |   .22 |     .14  .65  .57 |A   16 16 | |  -.22 |     .51 1.41 1.25 |L   20 20 |
|  4   |   .16 |   -1.46 1.19 1.20 |b   18 18 | |  -.19 |     .52 1.33 1.18 |H    7 7  |
|  4   |   .15 |    -.23  .94  .98 |d   10 10 | |  -.17 |   -1.10  .72  .72 |c    1 1  |
|  4   |   .13 |   -1.53  .94 1.03 |a    2 2  | |  -.14 |     .18 1.27 1.27 |l   21 21 |
|  4   |   .09 |     .01 1.15 1.00 |K   22 22 | |  -.08 |    -.04 1.37 1.45 |g    4 4  |
|  4   |   .08 |    -.08  .61  .59 |B   17 17 | |  -.06 |    -.50  .67  .65 |I    8 8  |
|  4   |   .05 |    1.13 1.29 1.03 |J   11 11 | |  -.06 |    -.45 1.40 1.43 |h   25 25 |
|  4   |   .05 |    -.31 1.26 1.26 |j   14 14 | |       |                   |          |
|  4   |   .05 |    1.57 1.37  .93 |D   24 24 | |       |                   |          |
|  4   |   .04 |     .79 1.40 1.10 |e   19 19 | |       |                   |          |
----------------------------------------------- ----------------------------------------
 
-----------------------------------------------
|CON-  |       |       INFIT OUTFIT| ENTRY    |
| TRAST|LOADING|MEASURE  MNSQ MNSQ |NUMBER IT |
|------+-------+-------------------+----------|
|  4 1 |   .50 |     .70 1.22  .97 |G    3 3  |
|  4 1 |   .47 |    -.02 1.00  .93 |f    9 9  |
|  4 1 |   .36 |    -.04  .78  .73 |E   15 15 |
|  4 2 |   .22 |     .96 1.29 1.25 |M    6 6  |
|  4 2 |   .22 |     .14  .65  .57 |A   16 16 |
|  4 2 |   .16 |   -1.46 1.19 1.20 |b   18 18 |
|  4 2 |   .15 |    -.23  .94  .98 |d   10 10 |
|  4 2 |   .13 |   -1.53  .94 1.03 |a    2 2  |
|  4 2 |   .09 |     .01 1.15 1.00 |K   22 22 |
|  4 2 |   .08 |    -.08  .61  .59 |B   17 17 |
|  4 2 |   .05 |    1.13 1.29 1.03 |J   11 11 |
|  4 2 |   .05 |    -.31 1.26 1.26 |j   14 14 |
|  4 2 |   .05 |    1.57 1.37  .93 |D   24 24 |
|  4 2 |   .04 |     .79 1.40 1.10 |e   19 19 |
|      |-------+-------------------+----------|
|  4 3 |  -.43 |    -.50  .85  .84 |i   12 12 |
|  4 3 |  -.32 |    -.04  .72  .66 |C   13 13 |
|  4 3 |  -.30 |     .21  .97  .98 |F   23 23 |
|  4 3 |  -.29 |    -.41 1.35 1.53 |k    5 5  |
|  4 3 |  -.22 |     .51 1.41 1.25 |L   20 20 |
|  4 3 |  -.19 |     .52 1.33 1.18 |H    7 7  |
|  4 3 |  -.17 |   -1.10  .72  .72 |c    1 1  |
|  4 3 |  -.14 |     .18 1.27 1.27 |l   21 21 |
|  4 2 |  -.08 |    -.04 1.37 1.45 |g    4 4  |
|  4 2 |  -.06 |    -.50  .67  .65 |I    8 8  |
|  4 2 |  -.06 |    -.45 1.40 1.43 |h   25 25 |
-----------------------------------------------
 
TABLE 23.33 data-name                            ZOU068WS.TXT  Apr 11 2018 10:20
INPUT: 505 PERSON  25 ITEM  REPORTED: 505 PERSON  25 ITEM  5 CATS WINSTEPS 3.91.2
---------------------------------------------------------------------------------
 
 ITEM CONTRAST 4 CONTRASTING RESPONSES BY PERSON
 
-----------------------------------
|        PERSON FAVORS TOP        |
| TOP 3 ITEM     | BOTTOM 3 ITEM  |
| HIGH  EXP. LOW | HIGH  EXP. LOW |
|----------------+----------------|
|    3    0    0 |    0    1    2 | 92   3841
|    2    1    0 |    0    0    3 | 115  5890
|    3    0    0 |    0    1    2 | 125  5640
|    2    1    0 |    0    0    3 | 191  5150
|    2    1    0 |    0    0    3 | 505  5840
|    2    1    0 |    0    1    2 | 82   2121
|    2    1    0 |    0    1    2 | 103  5661
|    2    0    1 |    0    0    3 | 105  5881
|    3    0    0 |    1    0    2 | 128  4130
|    2    0    1 |    0    0    3 | 137  2940
|    1    2    0 |    0    0    3 | 159  4590
|    3    0    0 |    0    2    1 | 431  5790
|    2    0    1 |    0    0    3 | 440  1410
|    1    2    0 |    0    0    3 | 454  2260
|    2    1    0 |    0    1    2 | 496  4910
|    2    0    1 |    0    0    3 | 498  5040
-----------------------------------
-----------------------------------
|        PERSON FAVORS BOTTOM     |
| TOP 3 ITEM     | BOTTOM 3 ITEM  |
| HIGH  EXP. LOW | HIGH  EXP. LOW |
|----------------+----------------|
|    0    1    2 |    3    0    0 | 211  2420
|    0    2    1 |    3    0    0 | 21   5831
|    0    1    2 |    2    1    0 | 94   4321
|    0    1    2 |    2    1    0 | 156  5960
|    0    2    1 |    3    0    0 | 174  3220
|    0    2    1 |    3    0    0 | 389  2920
|    0    0    3 |    2    0    1 | 418  4520
|    1    0    2 |    3    0    0 | 419  4600
|    0    1    2 |    2    1    0 | 443  1550
|    0    1    2 |    2    1    0 | 497  5020
|    0    2    1 |    3    0    0 | 501  5220
-----------------------------------
 
TABLE 23.34 data-name                            ZOU068WS.TXT  Apr 11 2018 10:20
INPUT: 505 PERSON  25 ITEM  REPORTED: 505 PERSON  25 ITEM  5 CATS WINSTEPS 3.91.2
---------------------------------------------------------------------------------
 
 CONTRAST 4 FROM PRINCIPAL COMPONENT ANALYSIS
  STANDARDIZED RESIDUAL LOADINGS FOR ITEM (SORTED BY MEASURE)
 
-----------------------------------------------
|CON-  |       |       INFIT OUTFIT| ENTRY    |
| TRAST|LOADING|MEASURE  MNSQ MNSQ |NUMBER IT |
|------+-------+-------------------+----------|
|  4 2 |   .05 |    1.57 1.37  .93 |D   24 24 |
|  4 2 |   .05 |    1.13 1.29 1.03 |J   11 11 |
|  4 2 |   .22 |     .96 1.29 1.25 |M    6 6  |
|  4 2 |   .04 |     .79 1.40 1.10 |e   19 19 |
|  4 1 |   .50 |     .70 1.22  .97 |G    3 3  |
|  4 3 |  -.19 |     .52 1.33 1.18 |H    7 7  |
|  4 3 |  -.22 |     .51 1.41 1.25 |L   20 20 |
|  4 3 |  -.30 |     .21  .97  .98 |F   23 23 |
|  4 3 |  -.14 |     .18 1.27 1.27 |l   21 21 |
|  4 2 |   .22 |     .14  .65  .57 |A   16 16 |
|  4 2 |   .09 |     .01 1.15 1.00 |K   22 22 |
|  4 1 |   .47 |    -.02 1.00  .93 |f    9 9  |
|  4 1 |   .36 |    -.04  .78  .73 |E   15 15 |
|  4 2 |  -.08 |    -.04 1.37 1.45 |g    4 4  |
|  4 3 |  -.32 |    -.04  .72  .66 |C   13 13 |
|  4 2 |   .08 |    -.08  .61  .59 |B   17 17 |
|  4 2 |   .15 |    -.23  .94  .98 |d   10 10 |
|  4 2 |   .05 |    -.31 1.26 1.26 |j   14 14 |
|  4 3 |  -.29 |    -.41 1.35 1.53 |k    5 5  |
|  4 2 |  -.06 |    -.45 1.40 1.43 |h   25 25 |
|  4 2 |  -.06 |    -.50  .67  .65 |I    8 8  |
|  4 3 |  -.43 |    -.50  .85  .84 |i   12 12 |
|  4 3 |  -.17 |   -1.10  .72  .72 |c    1 1  |
|  4 2 |   .16 |   -1.46 1.19 1.20 |b   18 18 |
|  4 2 |   .13 |   -1.53  .94 1.03 |a    2 2  |
-----------------------------------------------
 
TABLE 23.35 data-name                            ZOU068WS.TXT  Apr 11 2018 10:20
INPUT: 505 PERSON  25 ITEM  REPORTED: 505 PERSON  25 ITEM  5 CATS WINSTEPS 3.91.2
---------------------------------------------------------------------------------
 
 CONTRAST 4 FROM PRINCIPAL COMPONENT ANALYSIS
  STANDARDIZED RESIDUAL LOADINGS FOR ITEM (SORTED BY ENTRY)
 
-----------------------------------------------
|CON-  |       |       INFIT OUTFIT| ENTRY    |
| TRAST|LOADING|MEASURE  MNSQ MNSQ |NUMBER IT |
|------+-------+-------------------+----------|
|  4 3 |  -.17 |   -1.10  .72  .72 |c    1 1  |
|  4 2 |   .13 |   -1.53  .94 1.03 |a    2 2  |
|  4 1 |   .50 |     .70 1.22  .97 |G    3 3  |
|  4 2 |  -.08 |    -.04 1.37 1.45 |g    4 4  |
|  4 3 |  -.29 |    -.41 1.35 1.53 |k    5 5  |
|  4 2 |   .22 |     .96 1.29 1.25 |M    6 6  |
|  4 3 |  -.19 |     .52 1.33 1.18 |H    7 7  |
|  4 2 |  -.06 |    -.50  .67  .65 |I    8 8  |
|  4 1 |   .47 |    -.02 1.00  .93 |f    9 9  |
|  4 2 |   .15 |    -.23  .94  .98 |d   10 10 |
|  4 2 |   .05 |    1.13 1.29 1.03 |J   11 11 |
|  4 3 |  -.43 |    -.50  .85  .84 |i   12 12 |
|  4 3 |  -.32 |    -.04  .72  .66 |C   13 13 |
|  4 2 |   .05 |    -.31 1.26 1.26 |j   14 14 |
|  4 1 |   .36 |    -.04  .78  .73 |E   15 15 |
|  4 2 |   .22 |     .14  .65  .57 |A   16 16 |
|  4 2 |   .08 |    -.08  .61  .59 |B   17 17 |
|  4 2 |   .16 |   -1.46 1.19 1.20 |b   18 18 |
|  4 2 |   .04 |     .79 1.40 1.10 |e   19 19 |
|  4 3 |  -.22 |     .51 1.41 1.25 |L   20 20 |
|  4 3 |  -.14 |     .18 1.27 1.27 |l   21 21 |
|  4 2 |   .09 |     .01 1.15 1.00 |K   22 22 |
|  4 3 |  -.30 |     .21  .97  .98 |F   23 23 |
|  4 2 |   .05 |    1.57 1.37  .93 |D   24 24 |
|  4 2 |  -.06 |    -.45 1.40 1.43 |h   25 25 |
-----------------------------------------------
 
TABLE 23.36 data-name                            ZOU068WS.TXT  Apr 11 2018 10:20
INPUT: 505 PERSON  25 ITEM  REPORTED: 505 PERSON  25 ITEM  5 CATS WINSTEPS 3.91.2
---------------------------------------------------------------------------------
 
--------------------------------------------------------------------------
|                         CONTRAST 4  CLUSTER MEASURES                   |
|                 |   CLUSTER 1   |   CLUSTER 2   |   CLUSTER 3   |      |
|  PERSON  STATUS | MEASURE  S.E. | MEASURE  S.E. | MEASURE  S.E. | PERSO|
|-----------------+---------------+---------------+---------------+------|
|       1     1   |    -.36   .56 |    -.43   .27 |    -.17   .33 | 4961 |
|       2     1   |     .21   .53 |    -.91   .29 |    -.90   .37 | 1461 |
|       3     1   |    -.70   .61 |   -1.19   .31 |   -1.04   .39 | 5401 |
|       4     1   |    -.07   .53 |    -.43   .27 |    -.40   .34 | 5941 |
|       5     1   |    -.07   .53 |     .07   .27 |     .05   .33 | 1161 |
|       6     1   |   -1.14   .72 |   -2.08   .42 |   -3.20   .99 | 4921 |
|       7     1   |    -.36   .56 |    -.82   .29 |    -.52   .34 | 3131 |
|       8     1   |   -1.14   .72 |   -1.00   .30 |   -1.57   .46 | 4251 |
|       9     1   |   -3.01  1.79 |   -1.63   .36 |   -1.57   .46 | 4511 |
|      10     1   |    -.70   .61 |   -1.19   .31 |    -.90   .37 | 4941 |
|      11     1   |    -.36   .56 |   -2.08   .42 |   -2.51   .71 | 1631 |
|      12     1   |    -.36   .56 |    -.66   .28 |    -.52   .34 | 3021 |
|      13     1   |   -1.84   .99 |   -1.19   .31 |   -1.20   .41 | 1561 |
|      14     1   |     .79   .56 |    -.21   .27 |     .75   .36 | 1131 |
|      15     1   |   -3.01  1.79 |   -2.08   .42 |   -2.51   .71 | 1141 |
|      16     1   |    -.70   .61 |    -.43   .27 |    -.06   .33 | 1281 |
|      17     1   |    -.70   .61 |   -1.19   .31 |   -1.37   .43 | 1651 |
|      18     1   |   -1.84   .99 |    -.91   .29 |    -.76   .36 | 1961 |
|      19     1   |     .21   .53 |    -.21   .27 |    -.40   .34 | 5051 |
|      20     1   |   -3.01  1.79 |   -2.08   .42 |   -1.37   .43 | 5201 |
|      21     1   |   -1.84   .99 |   -1.29   .32 |    -.76   .36 | 5831 |
|      22     1   |   -3.01  1.79 |    -.91   .29 |   -2.11   .58 | 1421 |
|      23     1   |   -1.84   .99 |   -1.19   .31 |   -1.04   .39 | 1571 |
|      24     1   |   -1.84   .99 |   -1.51   .34 |   -1.57   .46 | 1811 |
|      25     1   |   -1.84   .99 |   -1.92   .40 |   -1.04   .39 | 2551 |
|      26     1   |    -.70   .61 |   -1.39   .33 |    -.90   .37 | 2851 |
|      27     1   |   -1.84   .99 |    -.66   .28 |    -.64   .35 | 2971 |
|      28     1   |    -.07   .53 |    -.66   .28 |    -.40   .34 | 3081 |
|      29     1   |    -.36   .56 |    -.74   .29 |    -.90   .37 | 3201 |
|      30     1   |   -3.01  1.79 |   -1.77   .38 |   -1.37   .43 | 3411 |
|      31     1   |    1.57   .72 |     .00   .27 |    -.29   .34 | 3521 |
|      32     1   |   -1.14   .72 |   -1.00   .30 |    -.90   .37 | 3681 |
|      33     1   |    -.70   .61 |    -.82   .29 |   -1.57   .46 | 3871 |
|      34     1   |   -3.01  1.79 |   -1.40   .33 |   -1.57   .46 | 4181 |
|      35     1   |    -.36   .56 |    -.14   .27 |    -.64   .35 | 4391 |
|      36     1   |   -1.14   .72 |   -1.51   .34 |   -1.81   .51 | 4831 |
|      37     1   |   -3.01  1.79 |    -.66   .28 |   -1.04   .39 | 5031 |
|      38     1   |    -.70   .61 |    -.74   .29 |    -.17   .33 | 5741 |
|      39     1   |   -3.01  1.79 |   -1.77   .38 |    -.90   .37 | 5821 |
|      40     1   |   -1.14   .72 |   -1.00   .30 |    -.90   .37 | 3901 |
|      41     1   |   -1.84   .99 |   -1.19   .31 |    -.76   .36 | 2221 |
|      42     1   |   -1.14   .72 |   -1.39   .33 |   -1.20   .41 | 1261 |
|      43     1   |    -.07   .53 |    -.28   .27 |    -.52   .34 | 1311 |
|      44     1   |   -1.14   .72 |   -1.77   .38 |   -2.10   .58 | 3351 |
|      45     1   |   -3.01  1.79 |   -2.28   .46 |   -1.81   .51 | 3851 |
|      46     1   |    -.36   .56 |    -.66   .28 |    -.90   .37 | 5461 |
|      47     1   |   -1.84   .99 |   -1.63   .36 |   -1.81   .51 | 5191 |
|      48     1   |   -1.14   .72 |    -.51   .28 |     .27   .34 | 3141 |
|      49     1   |   -1.14   .72 |    -.91   .29 |    -.90   .37 | 4761 |
|      50     1   |   -1.84   .99 |    -.91   .29 |   -1.04   .39 | 5701 |
|      51     1   |    -.70   .61 |    -.51   .28 |    -.64   .35 | 1801 |
|      52     1   |    -.70   .61 |    -.36   .27 |    -.76   .36 | 2011 |
|      53     1   |    -.07   .53 |    -.43   .27 |    -.76   .36 | 2561 |
|      54     1   |   -1.84   .99 |   -1.00   .30 |   -1.20   .41 | 2931 |
|      55     1   |   -1.84   .99 |    -.66   .28 |   -1.81   .51 | 3161 |
|      56     1   |   -1.84   .99 |    -.74   .29 |    -.64   .35 | 3271 |
|      57     1   |   -1.14   .72 |   -1.29   .32 |   -2.10   .58 | 3301 |
|      58     1   |    -.36   .56 |   -1.39   .33 |   -1.37   .43 | 3471 |
|      59     1   |    -.36   .56 |    -.91   .29 |    -.76   .36 | 4151 |
|      60     1   |   -1.84   .99 |   -1.00   .30 |    -.29   .34 | 4191 |
|      61     1   |   -3.01  1.79 |   -1.77   .38 |   -1.81   .51 | 5251 |
|      62     1   |   -1.84   .99 |   -1.00   .30 |   -1.20   .41 | 5811 |
|      63     1   |   -3.01  1.79 |   -2.28   .46 |   -3.20  1.00 | 5921 |
|      64     1   |    -.70   .61 |   -1.19   .31 |    -.90   .37 | 5931 |
|      65     1   |   -3.02  1.80 |   -1.63   .36 |   -4.37  1.79 | 4811 |
|      66     1   |   -1.14   .72 |    -.43   .27 |    -.52   .34 | 1741 |
|      67     1   |   -1.14   .72 |    -.91   .29 |    -.52   .34 | 3621 |
|      68     1   |   -1.84   .99 |   -2.08   .42 |   -1.81   .51 | 1491 |
|      69     1   |    -.70   .61 |    -.74   .29 |    -.64   .35 | 3451 |
|      70     1   |   -1.14   .72 |   -1.77   .38 |   -1.20   .41 | 2051 |
|      71    -1   |   -3.02  1.80 |   -5.07  1.80 |   -4.38  1.80 | 2581 |
|      72     1   |   -3.01  1.79 |   -2.28   .46 |   -1.81   .51 | 5731 |
|      73     1   |     .49   .53 |     .29   .27 |     .27   .34 | 3721 |
|      74     1   |   -3.01  1.79 |   -1.19   .31 |   -2.51   .71 | 5781 |
|      75     1   |    -.70   .61 |    -.82   .29 |    -.64   .35 | 4611 |
|      76     1   |   -3.02  1.80 |   -3.89  1.00 |   -4.37  1.79 | 1011 |
|      77     1   |   -1.84  1.00 |   -1.77   .38 |   -3.20   .99 | 1171 |
|      78     1   |   -3.01  1.79 |   -2.80   .58 |   -2.51   .71 | 1241 |
|      79     1   |   -3.01  1.79 |   -1.00   .30 |   -1.37   .43 | 1291 |
|      80     1   |   -1.14   .72 |   -1.92   .40 |   -1.81   .51 | 1351 |
|      81     1   |   -3.02  1.80 |   -1.77   .38 |   -4.37  1.79 | 1441 |
|      82     1   |    -.07   .53 |    -.43   .27 |   -1.57   .46 | 2121 |
|      83     1   |   -1.84   .99 |   -1.19   .31 |   -1.04   .39 | 2341 |
|      84     1   |   -3.01  1.79 |   -1.92   .40 |   -3.20  1.00 | 2661 |
|      85     1   |    -.36   .56 |   -1.29   .32 |   -1.04   .39 | 2701 |
|      86     1   |   -3.02  1.80 |   -2.80   .58 |   -4.37  1.79 | 2711 |
|      87     1   |   -1.14   .72 |    -.66   .28 |     .75   .36 | 2761 |
|      88     1   |   -1.84   .99 |   -1.77   .38 |    -.90   .37 | 2861 |
|      89     1   |   -1.14   .72 |   -1.19   .31 |   -1.81   .51 | 2951 |
|      90     1   |   -1.84   .99 |   -1.77   .38 |   -1.20   .41 | 3321 |
|      91     1   |   -3.01  1.79 |    -.91   .29 |    -.90   .37 | 3631 |
|      92     1   |     .21   .53 |   -1.09   .31 |   -1.57   .46 | 3841 |
|      93     1   |   -1.14   .72 |   -1.00   .30 |   -1.81   .51 | 4201 |
|      94     1   |   -3.01  1.79 |   -1.19   .31 |   -1.20   .41 | 4321 |
|      95     1   |   -1.84   .99 |   -1.00   .30 |   -2.10   .58 | 4631 |
|      96     1   |    -.36   .56 |   -1.63   .36 |   -1.57   .46 | 4721 |
|      97     1   |   -1.84   .99 |   -2.28   .46 |   -1.57   .46 | 4791 |
|      98     1   |    -.36   .56 |   -1.63   .36 |   -1.57   .46 | 4851 |
|      99     1   |   -3.01  1.79 |   -2.80   .58 |   -2.11   .58 | 5451 |
|     100     1   |   -1.14   .72 |   -1.00   .30 |    -.52   .34 | 5601 |
|     101     1   |   -1.14   .72 |   -1.19   .31 |   -1.37   .43 | 5611 |
|     102     1   |   -1.14   .72 |   -2.08   .42 |   -1.81   .51 | 5631 |
|     103     1   |    -.07   .53 |   -1.09   .31 |   -1.81   .51 | 5661 |
|     104     1   |    -.07   .53 |     .15   .27 |    -.40   .34 | 5801 |
|     105     1   |    -.36   .56 |    -.58   .28 |    -.64   .35 | 5881 |
|     106     1   |    1.13   .61 |    1.40   .33 |    1.21   .42 | 3740 |
|     107     1   |   -3.01  1.79 |   -2.51   .51 |   -1.04   .39 | 4530 |
|     108     1   |     .79   .56 |    1.40   .33 |     .27   .34 | 1060 |
|     109     1   |   -1.14   .72 |   -2.28   .46 |   -2.10   .58 | 1640 |
|     110     1   |   -3.01  1.79 |   -2.08   .42 |   -2.11   .58 | 1720 |
|     111     1   |   -1.84  1.00 |   -1.40   .33 |   -2.51   .71 | 2110 |
|     112     1   |   -1.84   .99 |   -1.29   .32 |   -1.57   .46 | 2310 |
|     113     1   |     .79   .56 |     .59   .28 |    -.52   .34 | 3330 |
|     114     1   |   -3.01  1.79 |   -1.63   .36 |   -2.51   .71 | 3650 |
|     115     1   |     .21   .53 |   -1.09   .31 |   -1.57   .46 | 5890 |
|     116     1   |   -1.14   .72 |   -1.29   .32 |   -1.37   .43 | 4660 |
|     117     1   |   -3.01  1.79 |   -3.21   .71 |   -3.20  1.00 | 1590 |
|     118     1   |   -1.84   .99 |   -2.08   .42 |   -1.20   .41 | 3110 |
|     119     1   |   -3.01  1.79 |   -3.21   .71 |   -2.51   .71 | 3570 |
|     120     1   |   -1.14   .72 |    -.36   .27 |   -1.20   .41 | 3670 |
|     121     1   |   -3.01  1.79 |   -2.08   .42 |   -2.51   .71 | 3730 |
|     122     1   |   -1.14   .72 |    -.91   .29 |   -1.37   .43 | 4160 |
|     123     1   |    -.07   .53 |   -1.51   .34 |   -1.57   .46 | 5130 |
|     124     1   |   -1.84  1.00 |   -2.08   .42 |   -2.51   .71 | 5550 |
|     125     1   |     .79   .56 |    -.07   .27 |    -.29   .34 | 5640 |
|     126     1   |   -3.01  1.79 |   -2.51   .51 |   -2.11   .58 | 6000 |
|     127     1   |   -1.84   .99 |   -1.09   .31 |   -1.04   .39 | 2170 |
|     128     1   |     .21   .53 |    -.51   .28 |   -1.20   .41 | 4130 |
|     129     1   |   -3.02  1.80 |   -2.80   .58 |   -4.37  1.79 | 1670 |
|     130     1   |   -3.01  1.79 |   -2.28   .46 |   -1.37   .43 | 1680 |
|     131     1   |   -3.02  1.80 |   -2.28   .46 |   -4.37  1.79 | 1710 |
|     132     1   |   -3.02  1.80 |   -2.80   .58 |   -4.37  1.79 | 1930 |
|     133     1   |   -1.84   .99 |   -1.63   .36 |   -1.81   .51 | 2440 |
|     134     1   |     .49   .53 |    -.21   .27 |    -.52   .34 | 2510 |
|     135     1   |   -1.14   .72 |    -.91   .29 |   -1.81   .51 | 2800 |
|     136     1   |    -.36   .56 |    -.66   .28 |    -.06   .33 | 2810 |
|     137     1   |     .79   .56 |   -1.19   .31 |   -2.51   .71 | 2940 |
|     138     1   |   -3.01  1.79 |   -1.92   .40 |   -3.20  1.00 | 3430 |
|     139     1   |   -1.14   .72 |   -1.19   .31 |    -.90   .37 | 3510 |
|     140     1   |   -1.84  1.00 |   -2.51   .51 |   -3.20   .99 | 3750 |
|     141     1   |    -.70   .61 |    -.58   .28 |   -1.20   .41 | 3790 |
|     142     1   |    -.07   .53 |    -.28   .27 |     .05   .33 | 3820 |
|     143     1   |   -1.14   .72 |   -1.19   .31 |   -1.81   .51 | 3910 |
|     144     1   |   -1.84   .99 |   -1.63   .36 |    -.76   .36 | 4000 |
|     145     1   |     .49   .53 |    -.50   .28 |    -.29   .34 | 4350 |
|     146     1   |   -3.02  1.80 |   -2.28   .46 |   -4.37  1.79 | 4570 |
|     147     1   |    -.36   .56 |    -.82   .29 |     .16   .33 | 4650 |
|     148     1   |   -1.84  1.00 |   -2.51   .51 |   -2.51   .71 | 4740 |
|     149     1   |   -1.84   .99 |   -1.40   .33 |   -1.04   .39 | 4950 |
|     150     1   |   -3.01  1.79 |   -3.89  1.00 |   -1.81   .51 | 5260 |
|     151     1   |    -.36   .56 |    -.50   .28 |    -.06   .33 | 5290 |
|     152     1   |   -1.14   .72 |    -.82   .29 |    -.17   .33 | 5410 |
|     153     1   |   -3.01  1.79 |   -1.92   .40 |   -2.11   .58 | 5500 |
|     154     1   |    -.70   .61 |   -1.40   .33 |   -1.81   .51 | 5520 |
|     155     1   |   -1.84   .99 |   -1.92   .40 |   -1.57   .46 | 5850 |
|     156     1   |   -3.01  1.79 |   -2.08   .42 |    -.76   .36 | 5960 |
|     157     1   |    -.70   .61 |   -1.40   .33 |   -2.10   .58 | 2830 |
|     158     1   |    -.07   .53 |    -.74   .28 |    -.76   .36 | 4470 |
|     159     1   |    -.36   .56 |    -.82   .29 |   -1.81   .51 | 4590 |
|     160     1   |   -3.01  1.79 |   -1.63   .36 |   -1.20   .41 | 2030 |
|     161     1   |   -1.84  1.00 |   -3.20   .70 |   -2.11   .58 | 1040 |
|     162     1   |    -.70   .61 |    -.14   .27 |   -1.04   .39 | 1080 |
|     163     1   |   -3.01  1.79 |   -1.77   .38 |    -.76   .36 | 1270 |
|     164     1   |   -1.84   .99 |   -1.19   .31 |   -1.57   .46 | 1320 |
|     165     1   |   -1.14   .72 |    -.58   .28 |   -1.57   .46 | 1330 |
|     166     1   |   -1.84   .99 |   -1.92   .40 |   -1.04   .39 | 2040 |
|     167     1   |   -3.01  1.79 |   -1.77   .38 |   -1.37   .43 | 2090 |
|     168     1   |     .21   .53 |   -1.09   .31 |    -.90   .37 | 2350 |
|     169    -1   |   -3.02  1.80 |   -5.07  1.80 |   -4.38  1.80 | 2840 |
|     170     1   |     .49   .53 |     .29   .27 |    -.06   .33 | 2880 |
|     171     1   |   -3.01  1.79 |   -2.28   .46 |   -1.81   .51 | 3040 |
|     172     1   |    -.36   .56 |    -.14   .27 |    -.76   .36 | 3190 |
|     173     1   |   -3.01  1.79 |   -2.08   .42 |   -1.20   .41 | 3210 |
|     174     1   |   -1.84   .99 |   -1.77   .38 |   -1.04   .39 | 3220 |
|     175     1   |   -1.14   .72 |    -.43   .27 |    -.76   .36 | 3230 |
|     176     1   |   -1.84   .99 |   -1.51   .34 |   -1.37   .43 | 3370 |
|     177     1   |    -.70   .61 |   -1.77   .38 |   -2.10   .58 | 3440 |
|     178     1   |   -1.14   .72 |   -1.51   .34 |    -.90   .37 | 3880 |
|     179     1   |    -.07   .53 |    -.82   .29 |   -1.04   .39 | 3890 |
|     180     1   |   -1.84   .99 |    -.43   .27 |    -.52   .34 | 4220 |
|     181     1   |   -1.14   .72 |   -1.92   .40 |   -3.20   .99 | 4580 |
|     182     1   |   -3.01  1.79 |   -2.08   .42 |   -1.37   .43 | 4620 |
|     183     1   |   -3.01  1.79 |   -2.80   .58 |   -3.20  1.00 | 4780 |
|     184     1   |   -3.01  1.79 |   -2.08   .42 |   -1.81   .51 | 4870 |
|     185     1   |   -3.01  1.79 |   -2.08   .42 |   -3.20  1.00 | 4930 |
|     186     1   |     .21   .53 |   -1.40   .33 |   -1.81   .51 | 4980 |
|     187     1   |   -3.01  1.79 |   -1.77   .38 |   -1.37   .43 | 4990 |
|     188     1   |    -.36   .56 |    -.91   .29 |     .05   .33 | 5010 |
|     189     1   |    -.70   .61 |    -.51   .28 |   -1.20   .41 | 5080 |
|     190     1   |   -1.14   .72 |   -1.51   .34 |   -1.57   .46 | 5120 |
|     191     1   |    -.36   .56 |   -1.09   .31 |   -1.81   .51 | 5150 |
|     192     1   |   -1.84   .99 |    -.91   .29 |   -1.04   .39 | 5380 |
|     193     1   |   -1.84   .99 |   -1.00   .30 |    -.76   .36 | 5430 |
|     194     1   |   -3.01  1.79 |   -1.63   .36 |   -1.81   .51 | 5470 |
|     195     1   |   -1.84   .99 |   -1.77   .38 |   -1.81   .51 | 5580 |
|     196     1   |   -1.84   .99 |    -.91   .29 |    -.76   .36 | 5650 |
|     197     1   |   -1.14   .72 |    -.82   .29 |    -.76   .36 | 5860 |
|     198     1   |   -1.14   .72 |   -1.63   .36 |   -1.37   .43 | 5950 |
|     199     1   |   -1.84   .99 |   -1.63   .36 |   -1.37   .43 | 6010 |
|     200     1   |   -1.84   .99 |   -1.29   .32 |   -1.37   .43 | 1340 |
|     201     1   |    -.36   .56 |   -1.09   .31 |   -1.37   .43 | 1620 |
|     202     1   |    -.70   .61 |    -.91   .29 |    -.17   .33 | 1910 |
|     203     1   |    -.36   .56 |    -.21   .27 |   -2.10   .58 | 2320 |
|     204     1   |    -.36   .56 |    -.82   .29 |   -1.81   .51 | 3170 |
|     205     1   |   -1.84   .99 |   -1.63   .36 |    -.90   .37 | 3180 |
|     206     1   |   -3.01  1.79 |   -1.51   .34 |   -1.20   .41 | 3580 |
|     207     1   |   -1.84   .99 |   -1.19   .31 |   -1.20   .41 | 4210 |
|     208     1   |   -1.14   .72 |   -1.29   .32 |    -.76   .36 | 4550 |
|     209     1   |   -1.84  1.00 |   -2.28   .46 |   -3.20   .99 | 5560 |
|     210     1   |   -3.01  1.79 |   -1.09   .31 |   -1.37   .43 | 1430 |
|     211     1   |   -3.01  1.79 |   -1.63   .36 |   -1.04   .39 | 2420 |
|     212     1   |   -3.01  1.79 |   -1.77   .38 |   -1.81   .51 | 2460 |
|     213     1   |   -1.84   .99 |   -1.92   .40 |   -1.37   .43 | 2980 |
|     214     1   |   -3.01  1.79 |   -1.63   .36 |   -1.57   .46 | 2990 |
|     215     1   |   -1.84   .99 |   -1.29   .32 |   -1.37   .43 | 3490 |
|     216     1   |   -1.84   .99 |   -1.63   .36 |    -.90   .37 | 4050 |
|     217     1   |   -1.14   .72 |   -1.77   .38 |   -1.57   .46 | 4280 |
|     218     1   |   -3.01  1.79 |   -1.77   .38 |   -1.81   .51 | 4340 |
|     219     1   |   -3.01  1.79 |   -1.51   .34 |   -1.04   .39 | 4440 |
|     220     1   |   -1.84   .99 |    -.43   .27 |   -1.04   .39 | 4540 |
|     221     1   |   -1.14   .72 |   -1.09   .31 |   -1.04   .39 | 4690 |
|     222     1   |   -1.84   .99 |   -1.40   .33 |   -1.37   .43 | 5100 |
|     223     1   |   -3.01  1.79 |   -2.51   .51 |   -3.20  1.00 | 5420 |
|     224     1   |    -.36   .56 |   -1.39   .33 |    -.64   .35 | 5530 |
|     225     1   |   -1.84   .99 |   -1.29   .32 |   -1.37   .43 | 1180 |
|     226     1   |   -1.84  1.00 |   -1.92   .40 |   -3.20   .99 | 1730 |
|     227     1   |   -3.01  1.79 |   -1.40   .33 |   -1.37   .43 | 1840 |
|     228     1   |   -1.14   .72 |   -1.92   .40 |   -1.81   .51 | 2520 |
|     229     1   |   -3.01  1.79 |   -2.28   .46 |   -2.11   .58 | 2530 |
|     230     1   |   -3.01  1.79 |   -1.19   .31 |   -2.11   .58 | 2610 |
|     231     1   |   -1.84   .99 |   -1.77   .38 |    -.90   .37 | 3010 |
|     232     1   |    -.07   .53 |    -.07   .27 |    -.17   .33 | 3100 |
|     233     1   |   -3.01  1.79 |   -1.77   .38 |   -2.51   .71 | 3250 |
|     234     1   |    -.07   .53 |   -1.63   .36 |    -.76   .36 | 4030 |
|     235     1   |    -.70   .61 |    -.36   .27 |    -.52   .34 | 4260 |
|     236     1   |   -1.84   .99 |   -1.40   .33 |   -2.10   .58 | 1150 |
|     237     1   |    -.07   .53 |    -.66   .28 |     .16   .33 | 1200 |
|     238     1   |    -.07   .53 |    -.82   .29 |    -.90   .37 | 1360 |
|     239     1   |    -.70   .61 |    -.51   .28 |    -.76   .36 | 1370 |
|     240     1   |    -.70   .61 |    -.91   .29 |    -.76   .36 | 1450 |
|     241     1   |   -1.84   .99 |   -1.29   .32 |   -1.57   .46 | 1520 |
|     242     1   |    -.70   .61 |   -1.09   .31 |   -2.10   .58 | 1540 |
|     243     1   |    -.36   .56 |   -1.51   .34 |   -1.81   .51 | 1700 |
|     244     1   |   -3.02  1.80 |   -3.89  1.00 |   -4.37  1.79 | 1760 |
|     245     1   |   -3.01  1.79 |   -2.80   .58 |   -2.51   .71 | 1770 |
|     246     1   |    -.07   .53 |    -.91   .29 |   -1.20   .41 | 1780 |
|     247     1   |   -1.84   .99 |   -1.51   .34 |   -1.04   .39 | 2020 |
|     248     1   |   -1.84   .99 |   -1.92   .40 |   -1.04   .39 | 2100 |
|     249     1   |    -.36   .56 |    -.36   .27 |    -.64   .35 | 2130 |
|     250     1   |    -.07   .53 |    -.43   .27 |    -.06   .33 | 2180 |
|     251     1   |   -3.01  1.79 |   -3.21   .71 |   -2.51   .71 | 2190 |
|     252     1   |     .21   .53 |     .00   .27 |    -.40   .34 | 2270 |
|     253     1   |     .21   .53 |    -.21   .27 |    -.06   .33 | 2370 |
|     254     1   |   -1.14   .72 |   -1.77   .38 |   -3.20   .99 | 2390 |
|     255     1   |   -3.01  1.79 |   -3.21   .71 |   -3.20  1.00 | 2400 |
|     256     1   |   -1.14   .72 |   -1.39   .33 |    -.90   .37 | 2490 |
|     257     1   |    -.70   .61 |   -1.19   .31 |    -.29   .34 | 2570 |
|     258     1   |   -1.84   .99 |    -.91   .29 |   -1.37   .43 | 2650 |
|     259     1   |   -1.14   .72 |   -2.08   .42 |   -2.51   .71 | 2680 |
|     260     1   |   -1.84   .99 |   -2.28   .46 |   -1.81   .51 | 2790 |
|     261     1   |   -3.01  1.79 |   -1.19   .31 |   -1.81   .51 | 2820 |
|     262     1   |   -3.01  1.79 |   -1.63   .36 |   -2.11   .58 | 2870 |
|     263     1   |    -.70   .61 |    -.91   .29 |   -1.37   .43 | 3000 |
|     264     1   |    -.70   .61 |   -1.00   .30 |    -.90   .37 | 3050 |
|     265     1   |   -1.14   .72 |   -2.28   .46 |   -1.81   .51 | 3240 |
|     266     1   |   -1.84   .99 |    -.82   .29 |   -1.37   .43 | 3310 |
|     267     1   |   -1.84   .99 |    -.51   .28 |    -.64   .35 | 3400 |
|     268     1   |   -1.84   .99 |   -1.00   .30 |   -1.37   .43 | 3500 |
|     269     1   |    -.70   .61 |    -.91   .29 |    -.17   .33 | 3660 |
|     270     1   |   -1.84   .99 |    -.91   .29 |    -.29   .34 | 3710 |
|     271     1   |   -1.84  1.00 |   -1.77   .38 |   -2.51   .71 | 3780 |
|     272     1   |   -3.01  1.79 |   -1.77   .38 |   -1.81   .51 | 3800 |
|     273     1   |    -.70   .61 |    -.74   .29 |    -.64   .35 | 3830 |
|     274     1   |   -3.01  1.79 |   -2.28   .46 |   -1.57   .46 | 4020 |
|     275     1   |   -1.84   .99 |   -1.63   .36 |   -2.10   .58 | 4100 |
|     276     1   |   -1.84   .99 |   -1.77   .38 |   -1.04   .39 | 4120 |
|     277     1   |   -1.84   .99 |    -.66   .28 |   -1.04   .39 | 4170 |
|     278     1   |   -1.14   .72 |   -1.19   .31 |    -.90   .37 | 4290 |
|     279     1   |   -1.14   .72 |   -1.51   .34 |   -1.20   .41 | 4380 |
|     280     1   |     .21   .53 |    -.07   .27 |    -.06   .33 | 4560 |
|     281     1   |   -3.01  1.79 |   -1.92   .40 |   -2.51   .71 | 4670 |
|     282     1   |   -1.14   .72 |    -.91   .29 |    -.17   .33 | 4700 |
|     283     1   |   -1.84   .99 |   -1.09   .31 |   -1.81   .51 | 4710 |
|     284     1   |    -.70   .61 |   -1.00   .30 |    -.90   .37 | 4880 |
|     285     1   |   -3.01  1.79 |   -2.08   .42 |   -3.20  1.00 | 4890 |
|     286     1   |   -3.01  1.79 |   -3.89  1.00 |   -2.11   .58 | 4970 |
|     287     1   |   -1.14   .72 |    -.43   .27 |    -.40   .34 | 5070 |
|     288     1   |   -3.01  1.79 |   -1.92   .40 |   -1.37   .43 | 5110 |
|     289     1   |   -1.14   .72 |   -1.77   .38 |   -2.51   .71 | 5160 |
|     290     1   |    -.70   .61 |    -.74   .29 |   -1.57   .46 | 5170 |
|     291     1   |   -3.01  1.79 |   -1.92   .40 |   -1.81   .51 | 5230 |
|     292     1   |   -1.84   .99 |   -2.28   .46 |   -1.37   .43 | 5240 |
|     293     1   |   -3.01  1.79 |   -1.77   .38 |   -1.81   .51 | 5280 |
|     294     1   |    -.07   .53 |   -1.29   .32 |    -.64   .35 | 5300 |
|     295     1   |    -.70   .61 |    -.66   .28 |   -1.57   .46 | 5310 |
|     296     1   |   -3.01  1.79 |   -2.28   .46 |   -2.11   .58 | 5330 |
|     297     1   |   -3.01  1.79 |   -3.21   .71 |   -2.11   .58 | 5340 |
|     298     1   |   -3.01  1.79 |   -3.21   .71 |   -2.11   .58 | 5390 |
|     299     1   |   -3.01  1.79 |   -1.77   .38 |   -1.81   .51 | 5440 |
|     300     1   |   -1.84   .99 |   -1.51   .34 |   -1.20   .41 | 5480 |
|     301     1   |    -.70   .61 |   -1.09   .31 |   -1.20   .41 | 5490 |
|     302     1   |   -1.14   .72 |   -1.51   .34 |   -4.37  1.79 | 5510 |
|     303     1   |   -3.01  1.79 |   -1.92   .40 |   -2.11   .58 | 5570 |
|     304    -1   |   -3.02  1.80 |   -5.07  1.80 |   -4.38  1.80 | 5590 |
|     305     1   |   -1.84   .99 |   -1.77   .38 |   -1.20   .41 | 5620 |
|     306     1   |    -.70   .61 |   -2.08   .42 |   -2.51   .71 | 5680 |
|     307     1   |   -1.14   .72 |   -1.39   .33 |   -1.20   .41 | 5690 |
|     308     1   |    -.36   .56 |   -1.00   .30 |   -1.20   .41 | 5710 |
|     309     1   |   -1.14   .72 |   -1.51   .34 |   -2.51   .71 | 5720 |
|     310     1   |    -.70   .61 |    -.66   .28 |   -1.04   .39 | 5750 |
|     311     1   |   -3.01  1.79 |   -1.40   .33 |   -1.20   .41 | 5760 |
|     312     1   |    -.70   .61 |   -1.77   .38 |   -1.81   .51 | 5770 |
|     313     1   |    -.70   .61 |    -.74   .29 |    -.90   .37 | 5870 |
|     314     1   |   -3.01  1.79 |   -2.28   .46 |   -1.04   .39 | 5900 |
|     315     1   |   -3.01  1.79 |   -3.21   .71 |   -1.81   .51 | 5910 |
|     316     1   |   -1.14   .72 |     .59   .28 |     .50   .35 | 5970 |
|     317     1   |   -3.02  1.80 |   -3.21   .71 |   -4.37  1.79 | 5990 |
|     318     1   |    -.36   .56 |   -1.51   .34 |   -2.10   .58 | 6020 |
|     319     1   |   -3.01  1.79 |   -2.80   .58 |   -2.51   .71 | 6030 |
|     320     1   |   -3.01  1.79 |   -1.09   .31 |   -1.57   .46 | 6050 |
|     321     1   |   -3.01  1.79 |   -1.00   .30 |   -1.04   .39 | 1070 |
|     322     1   |   -3.01  1.79 |   -1.92   .40 |   -1.37   .43 | 1100 |
|     323     1   |    -.07   .53 |   -1.77   .38 |   -1.57   .46 | 1250 |
|     324     1   |    -.36   .56 |    -.50   .28 |    -.64   .35 | 1390 |
|     325     1   |   -1.14   .72 |   -1.29   .32 |   -1.04   .39 | 1470 |
|     326     1   |   -1.14   .72 |   -1.39   .33 |   -1.20   .41 | 1500 |
|     327     1   |   -3.01  1.79 |   -1.92   .40 |   -2.11   .58 | 1580 |
|     328     1   |   -1.14   .72 |   -1.40   .33 |   -1.81   .51 | 1690 |
|     329     1   |    -.70   .61 |   -1.09   .31 |   -1.04   .39 | 1940 |
|     330     1   |   -3.01  1.79 |   -2.51   .51 |   -3.20  1.00 | 1980 |
|     331     1   |   -3.01  1.79 |   -2.08   .42 |   -1.57   .46 | 2000 |
|     332     1   |   -3.01  1.79 |   -1.92   .40 |   -1.57   .46 | 2060 |
|     333     1   |   -1.14   .72 |    -.91   .29 |    -.17   .33 | 2080 |
|     334     1   |    -.70   .61 |    -.28   .27 |   -1.04   .39 | 2140 |
|     335     1   |   -1.84   .99 |   -1.51   .34 |    -.90   .37 | 2160 |
|     336     1   |   -3.01  1.79 |   -2.80   .58 |   -1.81   .51 | 2210 |
|     337     1   |    -.70   .61 |   -2.08   .42 |    -.40   .34 | 2250 |
|     338     1   |   -1.14   .72 |   -1.00   .30 |    -.90   .37 | 2360 |
|     339     1   |    -.70   .61 |   -1.09   .31 |   -1.37   .43 | 2480 |
|     340     1   |   -3.02  1.80 |   -3.89  1.00 |   -4.37  1.79 | 2590 |
|     341     1   |    -.07   .53 |    -.91   .29 |    -.90   .37 | 2630 |
|     342     1   |   -1.14   .72 |    -.36   .27 |   -1.37   .43 | 2730 |
|     343     1   |    -.36   .56 |    -.91   .29 |    -.64   .35 | 2750 |
|     344     1   |   -1.14   .72 |   -1.63   .36 |   -1.57   .46 | 2770 |
|     345     1   |   -1.84   .99 |   -1.40   .33 |    -.90   .37 | 2780 |
|     346     1   |    -.07   .53 |    -.50   .28 |    -.29   .34 | 2960 |
|     347     1   |   -1.84  1.00 |   -1.51   .34 |   -2.51   .71 | 3070 |
|     348     1   |    -.36   .56 |    -.07   .27 |    -.06   .33 | 3150 |
|     349     1   |   -1.84   .99 |   -1.40   .33 |   -1.57   .46 | 3480 |
|     350     1   |     .49   .53 |    -.21   .27 |    -.29   .34 | 3590 |
|     351     1   |   -3.01  1.79 |   -1.40   .33 |   -2.11   .58 | 3810 |
|     352     1   |   -1.84   .99 |    -.91   .29 |    -.76   .36 | 3930 |
|     353     1   |   -1.84   .99 |   -1.63   .36 |   -1.81   .51 | 3960 |
|     354     1   |   -1.84   .99 |   -1.63   .36 |   -1.81   .51 | 3980 |
|     355     1   |   -3.01  1.79 |   -1.40   .33 |   -1.57   .46 | 4070 |
|     356     1   |    -.70   .61 |    -.74   .29 |    -.90   .37 | 4080 |
|     357     1   |   -3.01  1.79 |   -1.29   .32 |   -1.37   .43 | 4090 |
|     358     1   |   -1.14   .72 |   -1.00   .30 |    -.64   .35 | 4140 |
|     359     1   |   -3.01  1.79 |   -2.51   .51 |   -1.20   .41 | 4240 |
|     360     1   |   -1.84   .99 |   -1.77   .38 |   -1.81   .51 | 4330 |
|     361     1   |    1.13   .61 |     .75   .29 |     .75   .36 | 4730 |
|     362     1   |   -1.84  1.00 |   -2.51   .51 |   -2.51   .71 | 5060 |
|     363     1   |   -1.14   .72 |   -1.29   .32 |   -1.57   .46 | 1020 |
|     364     1   |   -3.01  1.79 |    -.66   .28 |   -1.37   .43 | 1050 |
|     365     1   |   -1.84   .99 |   -1.40   .33 |   -2.10   .58 | 1120 |
|     366     1   |    -.36   .56 |    -.58   .28 |    -.06   .33 | 1220 |
|     367     1   |   -1.14   .72 |   -1.63   .36 |   -2.51   .71 | 1230 |
|     368     1   |   -1.14   .72 |   -1.00   .30 |    -.90   .37 | 1300 |
|     369     1   |    -.07   .53 |   -1.77   .38 |   -2.51   .71 | 1400 |
|     370     1   |    -.70   .61 |    -.74   .29 |   -1.37   .43 | 1510 |
|     371     1   |   -1.84   .99 |   -1.77   .38 |   -1.37   .43 | 1600 |
|     372     1   |    -.07   .53 |   -1.00   .30 |    -.17   .33 | 1660 |
|     373     1   |   -3.01  1.79 |   -2.80   .58 |   -2.51   .71 | 1750 |
|     374     1   |   -3.01  1.79 |   -1.40   .33 |   -1.20   .41 | 1830 |
|     375     1   |   -3.02  1.80 |   -2.51   .51 |   -4.37  1.79 | 1850 |
|     376     1   |   -3.02  1.80 |   -5.07  1.80 |   -2.51   .71 | 1870 |
|     377     1   |   -1.84  1.00 |   -3.20   .70 |   -2.51   .71 | 1880 |
|     378     1   |   -3.01  1.79 |   -1.51   .34 |   -2.11   .58 | 1890 |
|     379     1   |   -1.14   .72 |   -1.19   .31 |   -1.04   .39 | 1950 |
|     380     1   |   -3.01  1.79 |   -1.77   .38 |   -1.20   .41 | 2070 |
|     381     1   |   -1.14   .72 |   -1.77   .38 |   -1.04   .39 | 2150 |
|     382     1   |   -1.84   .99 |   -1.40   .33 |    -.90   .37 | 2200 |
|     383     1   |   -3.01  1.79 |   -2.28   .46 |   -3.20  1.00 | 2380 |
|     384     1   |   -3.01  1.79 |   -1.77   .38 |   -1.57   .46 | 2640 |
|     385     1   |   -3.01  1.79 |   -1.51   .34 |   -2.51   .71 | 2670 |
|     386     1   |   -1.84   .99 |    -.91   .29 |   -1.81   .51 | 2690 |
|     387     1   |   -3.02  1.80 |   -2.28   .46 |   -4.37  1.79 | 2890 |
|     388     1   |     .49   .53 |    -.28   .27 |     .27   .34 | 2900 |
|     389     1   |   -1.84   .99 |   -1.77   .38 |    -.52   .34 | 2920 |
|     390     1   |   -1.84   .99 |   -1.29   .32 |   -1.57   .46 | 3030 |
|     391     1   |   -1.14   .72 |    -.91   .29 |    -.90   .37 | 3360 |
|     392     1   |   -1.14   .72 |   -1.29   .32 |   -2.10   .58 | 3380 |
|     393     1   |   -3.02  1.80 |   -2.28   .46 |   -4.37  1.79 | 3390 |
|     394     1   |   -3.01  1.79 |   -1.40   .33 |    -.90   .37 | 3420 |
|     395     1   |   -1.84   .99 |   -1.63   .36 |   -1.81   .51 | 3540 |
|     396     1   |   -3.01  1.79 |   -1.29   .32 |   -2.51   .71 | 3610 |
|     397     1   |   -3.01  1.79 |   -1.77   .38 |   -1.81   .51 | 3640 |
|     398     1   |    -.70   .61 |    -.91   .29 |   -1.20   .41 | 3690 |
|     399     1   |   -1.84   .99 |   -2.28   .46 |   -1.37   .43 | 3700 |
|     400     1   |   -3.01  1.79 |   -1.40   .33 |   -1.37   .43 | 3770 |
|     401     1   |    -.70   .61 |    -.91   .29 |   -1.04   .39 | 3860 |
|     402     1   |     .49   .53 |    -.07   .27 |     .05   .33 | 3950 |
|     403     1   |   -1.84   .99 |   -1.29   .32 |   -1.81   .51 | 3970 |
|     404     1   |   -3.01  1.79 |   -1.92   .40 |   -1.37   .43 | 3990 |
|     405     1   |   -1.84   .99 |   -1.92   .40 |   -1.57   .46 | 4010 |
|     406     1   |   -1.14   .72 |   -1.19   .31 |    -.29   .34 | 4040 |
|     407     1   |   -3.01  1.79 |   -1.19   .31 |   -1.37   .43 | 4060 |
|     408     1   |   -1.14   .72 |   -1.63   .36 |   -1.37   .43 | 4110 |
|     409     1   |   -1.84   .99 |   -1.77   .38 |   -1.57   .46 | 4230 |
|     410     1   |   -1.14   .72 |   -1.92   .40 |   -1.37   .43 | 4270 |
|     411     1   |   -1.84   .99 |    -.91   .29 |   -1.57   .46 | 4300 |
|     412     1   |   -1.84  1.00 |   -1.40   .33 |   -3.20   .99 | 4310 |
|     413     1   |   -3.01  1.79 |   -1.92   .40 |   -2.51   .71 | 4360 |
|     414     1   |     .49   .53 |     .83   .29 |    1.21   .42 | 4400 |
|     415     1   |   -1.14   .72 |   -1.09   .31 |   -2.10   .58 | 4420 |
|     416     1   |   -3.01  1.79 |   -3.89  1.00 |   -2.51   .71 | 4480 |
|     417     1   |   -1.84   .99 |   -1.92   .40 |   -1.57   .46 | 4490 |
|     418     1   |   -3.01  1.79 |    -.51   .28 |    -.29   .34 | 4520 |
|     419     1   |   -1.84   .99 |   -1.09   .31 |   -1.04   .39 | 4600 |
|     420     1   |    -.70   .61 |    -.43   .27 |    -.64   .35 | 4800 |
|     421     1   |   -3.01  1.79 |   -1.51   .34 |   -2.11   .58 | 4820 |
|     422     1   |   -3.01  1.79 |   -2.28   .46 |   -2.11   .58 | 4860 |
|     423     1   |   -1.14   .72 |   -1.63   .36 |   -2.51   .71 | 4900 |
|     424     1   |   -1.84   .99 |   -1.63   .36 |   -1.04   .39 | 5000 |
|     425     1   |    -.07   .53 |    -.58   .28 |    -.90   .37 | 5140 |
|     426     1   |   -3.01  1.79 |   -1.29   .32 |   -2.11   .58 | 5210 |
|     427     1   |    -.70   .61 |    -.82   .29 |   -1.57   .46 | 5270 |
|     428     1   |     .49   .53 |    -.36   .27 |    -.64   .35 | 5350 |
|     429     1   |   -3.02  1.80 |   -3.89  1.00 |   -4.37  1.79 | 5370 |
|     430     1   |   -3.01  1.79 |   -1.51   .34 |   -2.11   .58 | 5670 |
|     431     1   |     .79   .56 |    -.74   .28 |    -.76   .36 | 5790 |
|     432     1   |   -3.01  1.79 |   -1.63   .36 |   -3.20  1.00 | 5980 |
|     433     1   |   -3.02  1.80 |   -5.07  1.80 |   -1.81   .51 | 6040 |
|     434     1   |    -.36   .56 |    -.74   .28 |    -.64   .35 | 1030 |
|     435     1   |   -1.14   .72 |   -1.09   .31 |   -1.57   .46 | 1090 |
|     436     1   |    -.70   .61 |    -.58   .28 |    -.52   .34 | 1110 |
|     437     1   |   -3.01  1.79 |   -1.63   .36 |   -2.51   .71 | 1190 |
|     438    -1   |   -3.02  1.80 |   -5.07  1.80 |   -4.38  1.80 | 1210 |
|     439     1   |   -1.84  1.00 |   -2.28   .46 |   -2.51   .71 | 1380 |
|     440     1   |    -.36   .56 |    -.82   .29 |   -1.57   .46 | 1410 |
|     441     1   |    -.70   .61 |    -.66   .28 |    -.64   .35 | 1480 |
|     442     1   |   -1.84   .99 |   -1.00   .30 |   -1.37   .43 | 1530 |
|     443     1   |   -1.14   .72 |    -.74   .29 |     .50   .35 | 1550 |
|     444     1   |   -1.84   .99 |   -1.51   .34 |   -1.04   .39 | 1610 |
|     445     1   |   -1.14   .72 |   -1.77   .38 |   -2.10   .58 | 1790 |
|     446     1   |   -1.84   .99 |    -.91   .29 |   -1.20   .41 | 1820 |
|     447     1   |     .49   .53 |    -.36   .27 |     .16   .33 | 1860 |
|     448     1   |   -1.84   .99 |   -1.63   .36 |   -1.81   .51 | 1900 |
|     449     1   |   -3.01  1.79 |   -1.77   .38 |   -2.11   .58 | 1920 |
|     450     1   |   -1.84   .99 |   -1.29   .32 |   -1.20   .41 | 1970 |
|     451     1   |    -.70   .61 |    -.91   .29 |    -.90   .37 | 1990 |
|     452     1   |   -1.84   .99 |   -1.29   .32 |   -2.10   .58 | 2230 |
|     453     1   |    -.36   .56 |    -.14   .27 |    -.40   .34 | 2240 |
|     454     1   |    -.70   .61 |   -1.39   .33 |   -1.57   .46 | 2260 |
|     455     1   |   -3.01  1.79 |   -2.28   .46 |   -2.51   .71 | 2280 |
|     456     1   |    -.70   .61 |    -.58   .28 |    -.52   .34 | 2290 |
|     457     1   |     .21   .53 |    -.58   .28 |    -.29   .34 | 2300 |
|     458     1   |   -3.01  1.79 |   -3.21   .71 |   -3.20  1.00 | 2330 |
|     459     1   |   -3.01  1.79 |   -3.89  1.00 |   -1.57   .46 | 2410 |
|     460     1   |   -3.01  1.79 |   -2.51   .51 |   -3.20  1.00 | 2430 |
|     461     1   |   -3.02  1.80 |   -5.07  1.80 |   -3.20  1.00 | 2450 |
|     462     1   |   -3.01  1.79 |   -1.77   .38 |   -2.11   .58 | 2470 |
|     463     1   |     .49   .53 |    -.14   .27 |     .05   .33 | 2500 |
|     464     1   |   -1.84   .99 |    -.58   .28 |    -.52   .34 | 2540 |
|     465     1   |   -1.84  1.00 |   -2.08   .42 |   -2.51   .71 | 2600 |
|     466     1   |   -3.01  1.79 |    -.91   .29 |   -1.37   .43 | 2620 |
|     467     1   |   -1.84  1.00 |   -2.08   .42 |   -2.51   .71 | 2720 |
|     468     1   |   -3.01  1.79 |   -1.63   .36 |   -1.04   .39 | 2740 |
|     469     1   |   -3.01  1.79 |   -2.51   .51 |   -1.57   .46 | 2910 |
|     470     1   |   -3.01  1.79 |   -1.77   .38 |   -1.81   .51 | 3060 |
|     471     1   |   -1.14   .72 |   -2.08   .42 |   -1.37   .43 | 3090 |
|     472     1   |   -1.84   .99 |    -.91   .29 |    -.64   .35 | 3120 |
|     473     1   |    -.36   .56 |    -.36   .27 |   -1.37   .43 | 3260 |
|     474     1   |     .21   .53 |    -.28   .27 |    -.06   .33 | 3280 |
|     475     1   |    -.07   .53 |   -1.29   .32 |    -.64   .35 | 3290 |
|     476     1   |    -.70   .61 |   -1.09   .31 |    -.64   .35 | 3340 |
|     477     1   |    -.36   .56 |    -.51   .28 |    -.90   .37 | 3460 |
|     478     1   |   -1.14   .72 |   -2.28   .46 |   -2.51   .71 | 3530 |
|     479     1   |   -3.01  1.79 |   -1.63   .36 |    -.90   .37 | 3550 |
|     480     1   |   -1.14   .72 |   -1.63   .36 |    -.76   .36 | 3560 |
|     481     1   |     .49   .53 |     .59   .28 |     .27   .34 | 3600 |
|     482     1   |    -.36   .56 |   -1.63   .36 |   -1.04   .39 | 3760 |
|     483     1   |    -.36   .56 |    -.82   .29 |    -.64   .35 | 3920 |
|     484     1   |   -1.14   .72 |   -1.39   .33 |   -1.37   .43 | 3940 |
|     485     1   |   -3.01  1.79 |   -2.80   .58 |   -2.51   .71 | 4370 |
|     486     1   |    -.36   .56 |   -1.09   .31 |    -.40   .34 | 4410 |
|     487     1   |    -.70   .61 |    -.82   .29 |    -.52   .34 | 4430 |
|     488     1   |   -1.14   .72 |    -.21   .27 |    -.06   .33 | 4450 |
|     489     1   |   -3.02  1.80 |   -3.21   .71 |   -4.37  1.79 | 4460 |
|     490     1   |     .21   .53 |    -.28   .27 |    -.90   .37 | 4500 |
|     491     1   |    -.36   .56 |    -.07   .27 |    -.17   .33 | 4640 |
|     492     1   |    -.70   .61 |    -.74   .29 |    -.52   .34 | 4680 |
|     493     1   |   -1.84  1.00 |   -2.28   .46 |   -4.37  1.79 | 4750 |
|     494     1   |   -3.01  1.79 |   -2.80   .58 |   -1.37   .43 | 4770 |
|     495     1   |    -.70   .61 |   -1.00   .30 |   -1.04   .39 | 4840 |
|     496     1   |    -.07   .53 |   -1.09   .31 |   -1.81   .51 | 4910 |
|     497     1   |   -3.01  1.79 |   -1.19   .31 |    -.40   .34 | 5020 |
|     498     1   |     .21   .53 |    -.82   .29 |   -1.57   .46 | 5040 |
|     499     1   |   -1.84  1.00 |   -1.77   .38 |   -2.51   .71 | 5090 |
|     500     1   |   -1.84   .99 |   -2.28   .46 |   -1.57   .46 | 5180 |
|     501     1   |   -1.84   .99 |   -1.51   .34 |    -.64   .35 | 5220 |
|     502     1   |    -.70   .61 |    -.58   .28 |    -.64   .35 | 5320 |
|     503     1   |   -1.84   .99 |   -1.00   .30 |   -1.81   .51 | 5360 |
|     504     1   |   -3.01  1.79 |   -2.80   .58 |   -3.20  1.00 | 5540 |
|     505     1   |     .79   .56 |     .22   .27 |    -.64   .35 | 5840 |
--------------------------------------------------------------------------
 
TABLE 23.41 data-name                            ZOU068WS.TXT  Apr 11 2018 10:20
INPUT: 505 PERSON  25 ITEM  REPORTED: 505 PERSON  25 ITEM  5 CATS WINSTEPS 3.91.2
---------------------------------------------------------------------------------
 
     Table of STANDARDIZED RESIDUAL variance in Eigenvalue units = ITEM information units
                                           Eigenvalue   Observed   Expected
Total raw variance in observations     =      44.5880 100.0%         100.0%
  Raw variance explained by measures   =      19.5880  43.9%          46.1%
    Raw variance explained by persons  =       4.1778   9.4%           9.8%
    Raw Variance explained by items    =      15.4103  34.6%          36.3%
  Raw unexplained variance (total)     =      25.0000  56.1% 100.0%   53.9%
    Unexplned variance in 1st contrast =       2.2693   5.1%   9.1%
    Unexplned variance in 2nd contrast =       1.8826   4.2%   7.5%
    Unexplned variance in 3rd contrast =       1.6350   3.7%   6.5%
    Unexplned variance in 4th contrast =       1.3907   3.1%   5.6%
    Unexplned variance in 5th contrast =       1.2946   2.9%   5.2%
 
       STANDARDIZED RESIDUAL CONTRAST 5 PLOT
 
      -5       -4       -3       -2       -1        0        1        2
      -+--------+--------+--------+--------+--------+--------+--------+- COUNT  CLUSTER
C     |                                             |                  |
O  .5 +                                         kj  |                  + 2      1
N     |                                             |                  |
T  .4 +                                             E                  + 1      1
R     |                                             |                  |
A  .3 +                                             |                  +
S     |                                             |                  |
T  .2 +                                             |                  +
      |                                         h  B|                  | 2      2
5  .1 +                               a             |         J        + 2      2
      |                                   c         | l                | 2      2
L  .0 +----------------------------------------I----KA-----------------+ 3      2
O     |                                             | F                | 1      2
A -.1 +                                b       i    f                  + 3      2
D     |                                             |    LG            | 2      3
I -.2 +                                             g        M    D    + 3      3
N     |                                             C                  | 1      3
G -.3 +                                           d |    H             + 2      3
      |                                             |      e           | 1      3
      -+--------+--------+--------+--------+--------+--------+--------+-
      -5       -4       -3       -2       -1        0        1        2
                                ITEM MEASURE
 COUNT:                               11  1    22111512  211 11   1
 
                           1    111223143222222111 1
PERSON 4     5     3  7  7 6 8895260405149766275056071321  12   1
                       T       S       M       S        T
%TILE  0                     10  20 30 50 70 80 90    99
 
Approximate relationships between the PERSON measures
 PCA      ITEM      Pearson       Disattenuated Pearson+Extr  Disattenuated+Extr
Contrast  Clusters  Correlation   Correlation   Correlation   Correlation
 5        1 - 3      0.4899        1.0000        0.5036        1.0000
 5        1 - 2      0.4986        1.0000        0.5131        1.0000
 5        2 - 3      0.6939        1.0000        0.7036        1.0000
 
TABLE 23.42 data-name                            ZOU068WS.TXT  Apr 11 2018 10:20
INPUT: 505 PERSON  25 ITEM  REPORTED: 505 PERSON  25 ITEM  5 CATS WINSTEPS 3.91.2
---------------------------------------------------------------------------------
 
 CONTRAST 5 FROM PRINCIPAL COMPONENT ANALYSIS
  STANDARDIZED RESIDUAL LOADINGS FOR ITEM (SORTED BY LOADING)
 
----------------------------------------------- ----------------------------------------
|CON-  |       |       INFIT OUTFIT| ENTRY    | |       |       INFIT OUTFIT| ENTRY    |
| TRAST|LOADING|MEASURE  MNSQ MNSQ |NUMBER IT | |LOADING|MEASURE  MNSQ MNSQ |NUMBER IT |
|------+-------+-------------------+----------| |-------+-------------------+----------|
|  5   |   .50 |    -.41 1.35 1.53 |k    5 5  | |  -.35 |     .79 1.40 1.10 |e   19 19 |
|  5   |   .50 |    -.31 1.26 1.26 |j   14 14 | |  -.31 |     .52 1.33 1.18 |H    7 7  |
|  5   |   .40 |    -.04  .78  .73 |E   15 15 | |  -.30 |    -.23  .94  .98 |d   10 10 |
|  5   |   .15 |    -.08  .61  .59 |B   17 17 | |  -.26 |    -.04  .72  .66 |C   13 13 |
|  5   |   .14 |    -.45 1.40 1.43 |h   25 25 | |  -.21 |     .96 1.29 1.25 |M    6 6  |
|  5   |   .10 |   -1.53  .94 1.03 |a    2 2  | |  -.20 |    1.57 1.37  .93 |D   24 24 |
|  5   |   .09 |    1.13 1.29 1.03 |J   11 11 | |  -.19 |    -.04 1.37 1.45 |g    4 4  |
|  5   |   .05 |     .18 1.27 1.27 |l   21 21 | |  -.17 |     .51 1.41 1.25 |L   20 20 |
|  5   |   .03 |   -1.10  .72  .72 |c    1 1  | |  -.15 |     .70 1.22  .97 |G    3 3  |
|  5   |   .00 |    -.50  .67  .65 |I    8 8  | |  -.12 |    -.02 1.00  .93 |f    9 9  |
|      |       |                   |          | |  -.08 |    -.50  .85  .84 |i   12 12 |
|      |       |                   |          | |  -.08 |   -1.46 1.19 1.20 |b   18 18 |
|      |       |                   |          | |  -.03 |     .21  .97  .98 |F   23 23 |
|      |       |                   |          | |  -.02 |     .14  .65  .57 |A   16 16 |
|      |       |                   |          | |  -.02 |     .01 1.15 1.00 |K   22 22 |
----------------------------------------------- ----------------------------------------
 
-----------------------------------------------
|CON-  |       |       INFIT OUTFIT| ENTRY    |
| TRAST|LOADING|MEASURE  MNSQ MNSQ |NUMBER IT |
|------+-------+-------------------+----------|
|  5 1 |   .50 |    -.41 1.35 1.53 |k    5 5  |
|  5 1 |   .50 |    -.31 1.26 1.26 |j   14 14 |
|  5 1 |   .40 |    -.04  .78  .73 |E   15 15 |
|  5 2 |   .15 |    -.08  .61  .59 |B   17 17 |
|  5 2 |   .14 |    -.45 1.40 1.43 |h   25 25 |
|  5 2 |   .10 |   -1.53  .94 1.03 |a    2 2  |
|  5 2 |   .09 |    1.13 1.29 1.03 |J   11 11 |
|  5 2 |   .05 |     .18 1.27 1.27 |l   21 21 |
|  5 2 |   .03 |   -1.10  .72  .72 |c    1 1  |
|  5 2 |   .00 |    -.50  .67  .65 |I    8 8  |
|      |-------+-------------------+----------|
|  5 3 |  -.35 |     .79 1.40 1.10 |e   19 19 |
|  5 3 |  -.31 |     .52 1.33 1.18 |H    7 7  |
|  5 3 |  -.30 |    -.23  .94  .98 |d   10 10 |
|  5 3 |  -.26 |    -.04  .72  .66 |C   13 13 |
|  5 3 |  -.21 |     .96 1.29 1.25 |M    6 6  |
|  5 3 |  -.20 |    1.57 1.37  .93 |D   24 24 |
|  5 3 |  -.19 |    -.04 1.37 1.45 |g    4 4  |
|  5 3 |  -.17 |     .51 1.41 1.25 |L   20 20 |
|  5 3 |  -.15 |     .70 1.22  .97 |G    3 3  |
|  5 3 |  -.12 |    -.02 1.00  .93 |f    9 9  |
|  5 2 |  -.08 |    -.50  .85  .84 |i   12 12 |
|  5 2 |  -.08 |   -1.46 1.19 1.20 |b   18 18 |
|  5 2 |  -.03 |     .21  .97  .98 |F   23 23 |
|  5 2 |  -.02 |     .14  .65  .57 |A   16 16 |
|  5 2 |  -.02 |     .01 1.15 1.00 |K   22 22 |
-----------------------------------------------
 
TABLE 23.43 data-name                            ZOU068WS.TXT  Apr 11 2018 10:20
INPUT: 505 PERSON  25 ITEM  REPORTED: 505 PERSON  25 ITEM  5 CATS WINSTEPS 3.91.2
---------------------------------------------------------------------------------
 
 ITEM CONTRAST 5 CONTRASTING RESPONSES BY PERSON
 
-----------------------------------
|        PERSON FAVORS TOP        |
| TOP 3 ITEM     | BOTTOM 3 ITEM  |
| HIGH  EXP. LOW | HIGH  EXP. LOW |
|----------------+----------------|
|    3    0    0 |    0    1    2 | 125  5640
|    3    0    0 |    0    1    2 | 159  4590
|    2    1    0 |    0    0    3 | 443  1550
|    2    1    0 |    0    1    2 | 18   1961
|    3    0    0 |    1    0    2 | 43   1311
|    2    0    1 |    0    0    3 | 53   2561
|    2    0    1 |    0    0    3 | 128  4130
|    2    1    0 |    0    1    2 | 253  2370
|    2    0    1 |    0    0    3 | 334  2140
|    2    0    1 |    0    0    3 | 342  2730
|    3    0    0 |    0    2    1 | 392  3380
-----------------------------------
-----------------------------------
|        PERSON FAVORS BOTTOM     |
| TOP 3 ITEM     | BOTTOM 3 ITEM  |
| HIGH  EXP. LOW | HIGH  EXP. LOW |
|----------------+----------------|
|    0    1    2 |    3    0    0 | 38   5741
|    0    0    3 |    2    1    0 | 89   2951
|    0    0    3 |    2    1    0 | 394  3420
|    0    0    3 |    2    1    0 | 453  2240
|    0    1    2 |    2    1    0 | 34   4181
|    0    0    3 |    1    2    0 | 54   2931
|    0    0    3 |    1    2    0 | 95   4631
|    0    0    3 |    2    0    1 | 113  3330
|    0    1    2 |    2    1    0 | 145  4350
|    0    0    3 |    2    0    1 | 149  4950
|    0    1    2 |    2    1    0 | 212  2460
|    0    1    2 |    2    1    0 | 263  3000
|    0    1    2 |    2    1    0 | 301  5490
|    1    0    2 |    3    0    0 | 316  5970
|    0    0    3 |    1    2    0 | 419  4600
|    0    0    3 |    1    2    0 | 426  5210
|    0    1    2 |    2    1    0 | 503  5360
-----------------------------------
 
TABLE 23.44 data-name                            ZOU068WS.TXT  Apr 11 2018 10:20
INPUT: 505 PERSON  25 ITEM  REPORTED: 505 PERSON  25 ITEM  5 CATS WINSTEPS 3.91.2
---------------------------------------------------------------------------------
 
 CONTRAST 5 FROM PRINCIPAL COMPONENT ANALYSIS
  STANDARDIZED RESIDUAL LOADINGS FOR ITEM (SORTED BY MEASURE)
 
-----------------------------------------------
|CON-  |       |       INFIT OUTFIT| ENTRY    |
| TRAST|LOADING|MEASURE  MNSQ MNSQ |NUMBER IT |
|------+-------+-------------------+----------|
|  5 3 |  -.20 |    1.57 1.37  .93 |D   24 24 |
|  5 2 |   .09 |    1.13 1.29 1.03 |J   11 11 |
|  5 3 |  -.21 |     .96 1.29 1.25 |M    6 6  |
|  5 3 |  -.35 |     .79 1.40 1.10 |e   19 19 |
|  5 3 |  -.15 |     .70 1.22  .97 |G    3 3  |
|  5 3 |  -.31 |     .52 1.33 1.18 |H    7 7  |
|  5 3 |  -.17 |     .51 1.41 1.25 |L   20 20 |
|  5 2 |  -.03 |     .21  .97  .98 |F   23 23 |
|  5 2 |   .05 |     .18 1.27 1.27 |l   21 21 |
|  5 2 |  -.02 |     .14  .65  .57 |A   16 16 |
|  5 2 |  -.02 |     .01 1.15 1.00 |K   22 22 |
|  5 3 |  -.12 |    -.02 1.00  .93 |f    9 9  |
|  5 1 |   .40 |    -.04  .78  .73 |E   15 15 |
|  5 3 |  -.19 |    -.04 1.37 1.45 |g    4 4  |
|  5 3 |  -.26 |    -.04  .72  .66 |C   13 13 |
|  5 2 |   .15 |    -.08  .61  .59 |B   17 17 |
|  5 3 |  -.30 |    -.23  .94  .98 |d   10 10 |
|  5 1 |   .50 |    -.31 1.26 1.26 |j   14 14 |
|  5 1 |   .50 |    -.41 1.35 1.53 |k    5 5  |
|  5 2 |   .14 |    -.45 1.40 1.43 |h   25 25 |
|  5 2 |   .00 |    -.50  .67  .65 |I    8 8  |
|  5 2 |  -.08 |    -.50  .85  .84 |i   12 12 |
|  5 2 |   .03 |   -1.10  .72  .72 |c    1 1  |
|  5 2 |  -.08 |   -1.46 1.19 1.20 |b   18 18 |
|  5 2 |   .10 |   -1.53  .94 1.03 |a    2 2  |
-----------------------------------------------
 
TABLE 23.45 data-name                            ZOU068WS.TXT  Apr 11 2018 10:20
INPUT: 505 PERSON  25 ITEM  REPORTED: 505 PERSON  25 ITEM  5 CATS WINSTEPS 3.91.2
---------------------------------------------------------------------------------
 
 CONTRAST 5 FROM PRINCIPAL COMPONENT ANALYSIS
  STANDARDIZED RESIDUAL LOADINGS FOR ITEM (SORTED BY ENTRY)
 
-----------------------------------------------
|CON-  |       |       INFIT OUTFIT| ENTRY    |
| TRAST|LOADING|MEASURE  MNSQ MNSQ |NUMBER IT |
|------+-------+-------------------+----------|
|  5 2 |   .03 |   -1.10  .72  .72 |c    1 1  |
|  5 2 |   .10 |   -1.53  .94 1.03 |a    2 2  |
|  5 3 |  -.15 |     .70 1.22  .97 |G    3 3  |
|  5 3 |  -.19 |    -.04 1.37 1.45 |g    4 4  |
|  5 1 |   .50 |    -.41 1.35 1.53 |k    5 5  |
|  5 3 |  -.21 |     .96 1.29 1.25 |M    6 6  |
|  5 3 |  -.31 |     .52 1.33 1.18 |H    7 7  |
|  5 2 |   .00 |    -.50  .67  .65 |I    8 8  |
|  5 3 |  -.12 |    -.02 1.00  .93 |f    9 9  |
|  5 3 |  -.30 |    -.23  .94  .98 |d   10 10 |
|  5 2 |   .09 |    1.13 1.29 1.03 |J   11 11 |
|  5 2 |  -.08 |    -.50  .85  .84 |i   12 12 |
|  5 3 |  -.26 |    -.04  .72  .66 |C   13 13 |
|  5 1 |   .50 |    -.31 1.26 1.26 |j   14 14 |
|  5 1 |   .40 |    -.04  .78  .73 |E   15 15 |
|  5 2 |  -.02 |     .14  .65  .57 |A   16 16 |
|  5 2 |   .15 |    -.08  .61  .59 |B   17 17 |
|  5 2 |  -.08 |   -1.46 1.19 1.20 |b   18 18 |
|  5 3 |  -.35 |     .79 1.40 1.10 |e   19 19 |
|  5 3 |  -.17 |     .51 1.41 1.25 |L   20 20 |
|  5 2 |   .05 |     .18 1.27 1.27 |l   21 21 |
|  5 2 |  -.02 |     .01 1.15 1.00 |K   22 22 |
|  5 2 |  -.03 |     .21  .97  .98 |F   23 23 |
|  5 3 |  -.20 |    1.57 1.37  .93 |D   24 24 |
|  5 2 |   .14 |    -.45 1.40 1.43 |h   25 25 |
-----------------------------------------------
 
TABLE 23.46 data-name                            ZOU068WS.TXT  Apr 11 2018 10:20
INPUT: 505 PERSON  25 ITEM  REPORTED: 505 PERSON  25 ITEM  5 CATS WINSTEPS 3.91.2
---------------------------------------------------------------------------------
 
--------------------------------------------------------------------------
|                         CONTRAST 5  CLUSTER MEASURES                   |
|                 |   CLUSTER 1   |   CLUSTER 2   |   CLUSTER 3   |      |
|  PERSON  STATUS | MEASURE  S.E. | MEASURE  S.E. | MEASURE  S.E. | PERSO|
|-----------------+---------------+---------------+---------------+------|
|       1     1   |    -.25   .51 |    -.32   .28 |    -.38   .33 | 4961 |
|       2     1   |   -1.57   .72 |    -.81   .29 |    -.38   .33 | 1461 |
|       3     1   |    -.80   .55 |   -1.27   .32 |    -.89   .39 | 5401 |
|       4     1   |    -.25   .51 |    -.48   .28 |    -.28   .32 | 5941 |
|       5     1   |     .30   .55 |     .16   .29 |    -.17   .32 | 1161 |
|       6     1   |   -2.27  1.00 |   -2.00   .40 |   -2.85   .99 | 4921 |
|       7     1   |   -1.13   .61 |    -.48   .28 |    -.75   .37 | 3131 |
|       8     1   |   -1.13   .61 |   -1.27   .32 |   -1.06   .42 | 4251 |
|       9     1   |   -3.44  1.79 |   -1.59   .35 |   -1.47   .50 | 4511 |
|      10     1   |   -1.57   .72 |    -.98   .30 |    -.89   .39 | 4941 |
|      11     1   |   -1.57   .72 |   -2.36   .46 |   -1.25   .45 | 1631 |
|      12     1   |    -.52   .52 |    -.72   .29 |    -.38   .33 | 3021 |
|      13     1   |    -.25   .51 |   -1.37   .32 |   -1.76   .57 | 1561 |
|      14     1   |     .02   .52 |     .33   .30 |     .20   .30 | 1131 |
|      15     1   |   -3.44  1.79 |   -2.00   .40 |   -2.85  1.00 | 1141 |
|      16     1   |    -.25   .51 |    -.48   .28 |    -.17   .32 | 1281 |
|      17     1   |   -1.13   .61 |   -1.37   .32 |    -.89   .39 | 1651 |
|      18     1   |    -.52   .52 |    -.64   .29 |   -2.16   .70 | 1961 |
|      19     1   |   -3.44  1.79 |    -.08   .28 |     .20   .30 | 5051 |
|      20     1   |   -2.27  1.00 |   -1.72   .36 |   -2.16   .70 | 5201 |
|      21     1   |   -1.14   .61 |    -.98   .30 |   -1.47   .50 | 5831 |
|      22     1   |   -1.57   .72 |   -1.08   .30 |   -2.16   .70 | 1421 |
|      23     1   |    -.52   .52 |   -1.17   .31 |   -1.76   .57 | 1571 |
|      24     1   |   -1.14   .61 |   -1.72   .36 |   -1.47   .50 | 1811 |
|      25     1   |    -.80   .55 |   -2.00   .39 |   -1.25   .45 | 2551 |
|      26     1   |   -1.57   .72 |   -1.07   .30 |   -1.06   .42 | 2851 |
|      27     1   |   -1.13   .61 |    -.40   .28 |   -1.24   .45 | 2971 |
|      28     1   |    -.52   .52 |    -.81   .29 |    -.08   .31 | 3081 |
|      29     1   |   -1.57   .72 |    -.64   .29 |    -.62   .35 | 3201 |
|      30     1   |   -1.57   .72 |   -1.85   .37 |   -1.47   .50 | 3411 |
|      31     1   |    -.25   .51 |     .00   .28 |     .29   .30 | 3521 |
|      32     1   |   -1.14   .61 |    -.72   .29 |   -1.47   .50 | 3681 |
|      33     1   |   -1.57   .72 |   -1.07   .30 |    -.75   .37 | 3871 |
|      34     1   |   -2.26   .99 |   -1.48   .33 |   -1.47   .50 | 4181 |
|      35     1   |   -1.13   .61 |    -.16   .28 |    -.28   .32 | 4391 |
|      36     1   |    -.80   .55 |   -1.72   .36 |   -1.76   .57 | 4831 |
|      37     1   |   -2.26   .99 |    -.81   .29 |    -.75   .37 | 5031 |
|      38     1   |   -1.57   .72 |    -.98   .30 |     .29   .30 | 5741 |
|      39     1   |   -2.27  1.00 |   -1.17   .31 |   -2.16   .70 | 5821 |
|      40     1   |   -1.13   .61 |    -.81   .29 |   -1.24   .45 | 3901 |
|      41     1   |   -1.14   .61 |    -.90   .30 |   -1.47   .50 | 2221 |
|      42     1   |   -1.14   .61 |   -1.27   .32 |   -1.47   .50 | 1261 |
|      43     1   |    1.06   .71 |    -.32   .28 |    -.89   .39 | 1311 |
|      44     1   |   -3.44  1.79 |   -1.72   .36 |   -1.47   .50 | 3351 |
|      45     1   |   -1.57   .72 |   -2.17   .42 |   -2.85   .99 | 3851 |
|      46     1   |   -1.13   .61 |    -.56   .28 |    -.75   .37 | 5461 |
|      47     1   |   -1.14   .61 |   -2.17   .42 |   -1.25   .45 | 5191 |
|      48     1   |   -1.57   .72 |     .16   .29 |    -.50   .34 | 3141 |
|      49     1   |    -.80   .55 |    -.81   .29 |   -1.24   .45 | 4761 |
|      50     1   |   -2.26   .99 |   -1.07   .30 |    -.62   .35 | 5701 |
|      51     1   |    -.80   .55 |    -.48   .28 |    -.62   .35 | 1801 |
|      52     1   |   -1.13   .61 |    -.48   .28 |    -.38   .33 | 2011 |
|      53     1   |    -.25   .51 |    -.08   .28 |   -1.47   .50 | 2561 |
|      54     1   |   -3.44  1.79 |    -.98   .30 |    -.89   .39 | 2931 |
|      55     1   |   -1.57   .72 |   -1.07   .30 |    -.89   .39 | 3161 |
|      56     1   |   -1.13   .61 |    -.64   .29 |    -.89   .39 | 3271 |
|      57     1   |    -.80   .55 |   -1.85   .37 |   -1.24   .45 | 3301 |
|      58     1   |    -.80   .55 |   -1.08   .30 |   -2.16   .70 | 3471 |
|      59     1   |    -.80   .55 |   -1.07   .30 |    -.38   .33 | 4151 |
|      60     1   |    -.25   .51 |    -.72   .29 |   -1.24   .45 | 4191 |
|      61     1   |   -2.27  1.00 |   -1.48   .33 |   -4.02  1.79 | 5251 |
|      62     1   |    -.80   .55 |   -1.48   .33 |    -.75   .37 | 5811 |
|      63     1   |   -3.44  1.79 |   -2.59   .51 |   -2.16   .70 | 5921 |
|      64     1   |    -.52   .52 |   -1.07   .30 |   -1.24   .45 | 5931 |
|      65     1   |   -3.44  1.79 |   -1.85   .37 |   -2.85  1.00 | 4811 |
|      66     1   |    -.80   .55 |    -.40   .28 |    -.62   .35 | 1741 |
|      67     1   |    -.52   .52 |    -.72   .29 |   -1.06   .42 | 3621 |
|      68     1   |   -1.57   .72 |   -2.00   .40 |   -2.16   .70 | 1491 |
|      69     1   |    -.25   .51 |    -.89   .30 |    -.62   .35 | 3451 |
|      70     1   |   -1.14   .61 |   -1.48   .33 |   -1.76   .57 | 2051 |
|      71    -1   |   -3.45  1.80 |   -5.15  1.80 |   -4.03  1.80 | 2581 |
|      72     1   |   -3.44  1.79 |   -2.00   .40 |   -2.16   .70 | 5731 |
|      73     1   |     .02   .52 |     .61   .31 |     .11   .30 | 3721 |
|      74     1   |   -3.44  1.79 |   -1.27   .32 |   -2.16   .70 | 5781 |
|      75     1   |    -.52   .52 |   -1.07   .30 |    -.38   .33 | 4611 |
|      76     1   |   -3.44  1.80 |   -3.97  1.00 |   -4.02  1.79 | 1011 |
|      77     1   |   -1.57   .72 |   -2.36   .46 |   -1.76   .57 | 1171 |
|      78     1   |   -2.27  1.00 |   -2.59   .51 |   -4.02  1.79 | 1241 |
|      79     1   |   -1.57   .72 |   -1.17   .31 |   -1.24   .45 | 1291 |
|      80     1   |   -1.14   .61 |   -1.85   .37 |   -2.16   .70 | 1351 |
|      81     1   |   -3.44  1.79 |   -2.36   .46 |   -1.76   .58 | 1441 |
|      82     1   |   -2.26   .99 |    -.64   .29 |    -.38   .33 | 2121 |
|      83     1   |    -.80   .55 |   -1.27   .32 |   -1.24   .45 | 2341 |
|      84     1   |   -2.26   .99 |   -2.59   .50 |   -1.76   .57 | 2661 |
|      85     1   |   -1.13   .61 |    -.98   .30 |   -1.24   .45 | 2701 |
|      86     1   |   -3.44  1.80 |   -2.88   .58 |   -4.02  1.79 | 2711 |
|      87     1   |    -.52   .52 |     .16   .29 |    -.62   .35 | 2761 |
|      88     1   |   -2.26   .99 |   -1.48   .33 |   -1.06   .42 | 2861 |
|      89     1   |   -3.44  1.79 |   -1.37   .32 |    -.89   .39 | 2951 |
|      90     1   |   -1.57   .72 |   -1.48   .33 |   -1.76   .57 | 3321 |
|      91     1   |   -2.27  1.00 |    -.48   .28 |   -2.16   .70 | 3631 |
|      92     1   |    -.80   .55 |   -1.17   .31 |    -.89   .39 | 3841 |
|      93     1   |    -.52   .52 |   -1.48   .33 |   -1.24   .45 | 4201 |
|      94     1   |   -2.26   .99 |    -.98   .30 |   -1.76   .57 | 4321 |
|      95     1   |   -3.44  1.79 |   -1.48   .33 |    -.75   .37 | 4631 |
|      96     1   |    -.80   .55 |   -1.37   .32 |   -2.16   .70 | 4721 |
|      97     1   |   -3.44  1.79 |   -2.17   .42 |   -1.25   .45 | 4791 |
|      98     1   |    -.52   .52 |   -2.00   .39 |   -1.06   .42 | 4851 |
|      99     1   |   -3.44  1.80 |   -2.17   .42 |   -4.02  1.79 | 5451 |
|     100     1   |    -.52   .52 |    -.81   .29 |   -1.06   .42 | 5601 |
|     101     1   |   -1.57   .72 |   -1.27   .32 |   -1.06   .42 | 5611 |
|     102     1   |   -2.26   .99 |   -1.85   .37 |   -1.76   .57 | 5631 |
|     103     1   |    -.80   .55 |   -1.27   .32 |   -1.06   .42 | 5661 |
|     104     1   |     .30   .55 |     .08   .29 |    -.38   .33 | 5801 |
|     105     1   |     .02   .52 |    -.64   .29 |    -.75   .37 | 5881 |
|     106     1   |    1.75   .99 |    1.19   .37 |    1.32   .33 | 3740 |
|     107     1   |    -.80   .55 |   -2.17   .42 |   -2.16   .70 | 4530 |
|     108     1   |     .30   .55 |    1.18   .37 |     .82   .30 | 1060 |
|     109     1   |   -2.27  1.00 |   -1.85   .37 |   -2.85   .99 | 1640 |
|     110     1   |   -3.44  1.79 |   -2.00   .40 |   -2.16   .70 | 1720 |
|     111     1   |    -.52   .52 |   -1.72   .36 |   -4.02  1.79 | 2110 |
|     112     1   |    -.80   .55 |   -1.48   .33 |   -1.76   .57 | 2310 |
|     113     1   |    -.80   .55 |    -.08   .28 |     .92   .31 | 3330 |
|     114     1   |   -3.44  1.79 |   -2.17   .42 |   -1.25   .45 | 3650 |
|     115     1   |   -1.57   .72 |   -1.17   .31 |    -.62   .35 | 5890 |
|     116     1   |    -.52   .52 |   -1.48   .33 |   -1.47   .50 | 4660 |
|     117     1   |   -2.27  1.00 |   -5.15  1.80 |   -2.16   .70 | 1590 |
|     118     1   |    -.80   .55 |   -1.85   .37 |   -2.16   .70 | 3110 |
|     119     1   |   -2.27  1.00 |   -2.88   .58 |   -4.02  1.79 | 3570 |
|     120     1   |    -.80   .55 |    -.48   .28 |   -1.06   .42 | 3670 |
|     121     1   |   -2.27  1.00 |   -2.00   .40 |   -4.02  1.79 | 3730 |
|     122     1   |   -2.26   .99 |    -.64   .29 |   -1.76   .57 | 4160 |
|     123     1   |   -1.57   .72 |   -1.37   .32 |   -1.06   .42 | 5130 |
|     124     1   |   -2.26   .99 |   -2.36   .46 |   -1.76   .57 | 5550 |
|     125     1   |    1.75   .99 |    -.08   .28 |    -.38   .33 | 5640 |
|     126     1   |   -2.27  1.00 |   -2.36   .46 |   -2.85   .99 | 6000 |
|     127     1   |   -1.57   .72 |    -.98   .30 |   -1.24   .45 | 2170 |
|     128     1   |    -.25   .51 |    -.40   .28 |   -1.24   .45 | 4130 |
|     129     1   |   -3.44  1.80 |   -2.88   .58 |   -4.02  1.79 | 1670 |
|     130     1   |    -.80   .55 |   -2.17   .42 |   -2.85   .99 | 1680 |
|     131     1   |   -2.27  1.00 |   -2.88   .58 |   -2.85   .99 | 1710 |
|     132     1   |   -3.44  1.80 |   -2.88   .58 |   -4.02  1.79 | 1930 |
|     133     1   |   -2.27  1.00 |   -1.48   .33 |   -2.16   .70 | 2440 |
|     134     1   |     .30   .55 |    -.16   .28 |    -.50   .34 | 2510 |
|     135     1   |    -.52   .52 |   -1.27   .32 |   -1.47   .50 | 2800 |
|     136     1   |    -.52   .52 |    -.48   .28 |    -.28   .32 | 2810 |
|     137     1   |   -3.44  1.79 |   -1.08   .30 |    -.75   .37 | 2940 |
|     138     1   |   -3.44  1.79 |   -2.17   .42 |   -2.16   .70 | 3430 |
|     139     1   |    -.80   .55 |   -1.07   .30 |   -1.24   .45 | 3510 |
|     140     1   |   -1.57   .72 |   -3.28   .70 |   -2.16   .70 | 3750 |
|     141     1   |    -.25   .51 |    -.98   .30 |    -.75   .37 | 3790 |
|     142     1   |     .02   .52 |    -.40   .28 |     .11   .30 | 3820 |
|     143     1   |   -2.27  1.00 |    -.90   .30 |   -2.85   .99 | 3910 |
|     144     1   |   -1.13   .61 |   -1.72   .36 |    -.75   .37 | 4000 |
|     145     1   |   -1.13   .61 |    -.48   .28 |     .20   .30 | 4350 |
|     146     1   |   -2.27  1.00 |   -2.59   .51 |   -4.02  1.79 | 4570 |
|     147     1   |    -.52   .52 |    -.40   .28 |    -.38   .33 | 4650 |
|     148     1   |   -2.27  1.00 |   -2.36   .46 |   -2.85   .99 | 4740 |
|     149     1   |   -3.44  1.79 |   -1.08   .30 |   -1.25   .45 | 4950 |
|     150     1   |   -3.44  1.79 |   -2.59   .51 |   -2.85  1.00 | 5260 |
|     151     1   |   -1.13   .61 |     .16   .29 |    -.75   .37 | 5290 |
|     152     1   |    -.80   .55 |    -.64   .29 |    -.50   .34 | 5410 |
|     153     1   |   -3.44  1.79 |   -1.85   .37 |   -2.16   .70 | 5500 |
|     154     1   |    -.52   .52 |   -1.72   .36 |   -1.47   .50 | 5520 |
|     155     1   |   -2.27  1.00 |   -1.48   .33 |   -2.85   .99 | 5850 |
|     156     1   |   -3.44  1.79 |   -1.59   .35 |   -1.06   .42 | 5960 |
|     157     1   |   -2.26   .99 |   -1.48   .33 |   -1.25   .45 | 2830 |
|     158     1   |     .02   .52 |    -.56   .28 |   -1.24   .45 | 4470 |
|     159     1   |     .30   .55 |    -.98   .30 |   -2.85   .99 | 4590 |
|     160     1   |   -1.14   .61 |   -1.48   .33 |   -2.16   .70 | 2030 |
|     161     1   |   -2.27  1.00 |   -2.59   .50 |   -2.85   .99 | 1040 |
|     162     1   |    -.25   .51 |    -.98   .30 |     .02   .31 | 1080 |
|     163     1   |   -3.44  1.80 |    -.81   .29 |   -4.02  1.79 | 1270 |
|     164     1   |   -3.44  1.79 |   -1.17   .31 |   -1.25   .45 | 1320 |
|     165     1   |   -1.14   .61 |    -.56   .28 |   -1.76   .57 | 1330 |
|     166     1   |   -1.57   .72 |   -1.72   .36 |   -1.24   .45 | 2040 |
|     167     1   |    -.80   .55 |   -1.85   .37 |   -2.16   .70 | 2090 |
|     168     1   |    -.80   .55 |   -1.17   .31 |    -.38   .33 | 2350 |
|     169    -1   |   -3.45  1.80 |   -5.15  1.80 |   -4.03  1.80 | 2840 |
|     170     1   |    -.25   .51 |     .00   .28 |     .55   .30 | 2880 |
|     171     1   |   -2.27  1.00 |   -2.17   .42 |   -2.16   .70 | 3040 |
|     172     1   |    -.25   .51 |    -.32   .28 |    -.50   .34 | 3190 |
|     173     1   |   -3.44  1.79 |   -1.37   .32 |   -2.85  1.00 | 3210 |
|     174     1   |   -2.26   .99 |   -1.48   .33 |   -1.25   .45 | 3220 |
|     175     1   |     .02   .52 |    -.98   .30 |    -.38   .33 | 3230 |
|     176     1   |   -1.57   .72 |   -1.37   .32 |   -1.76   .57 | 3370 |
|     177     1   |   -1.57   .72 |   -1.72   .36 |   -1.76   .57 | 3440 |
|     178     1   |    -.25   .51 |   -1.27   .32 |   -2.16   .70 | 3880 |
|     179     1   |    -.25   .51 |    -.98   .30 |    -.75   .37 | 3890 |
|     180     1   |    -.52   .52 |    -.56   .28 |    -.62   .35 | 4220 |
|     181     1   |   -2.26   .99 |   -2.17   .42 |   -1.76   .57 | 4580 |
|     182     1   |   -1.57   .72 |   -1.72   .36 |   -2.85   .99 | 4620 |
|     183     1   |   -2.27  1.00 |   -2.88   .58 |   -4.02  1.79 | 4780 |
|     184     1   |   -2.26   .99 |   -2.36   .46 |   -1.47   .50 | 4870 |
|     185     1   |   -1.14   .61 |   -2.59   .51 |   -4.02  1.79 | 4930 |
|     186     1   |   -1.57   .72 |   -1.59   .34 |    -.62   .35 | 4980 |
|     187     1   |   -1.57   .72 |   -1.37   .32 |   -4.02  1.79 | 4990 |
|     188     1   |     .30   .55 |    -.24   .28 |   -1.47   .50 | 5010 |
|     189     1   |    -.25   .51 |    -.90   .30 |    -.75   .37 | 5080 |
|     190     1   |    1.06   .71 |   -3.28   .70 |   -1.25   .45 | 5120 |
|     191     1   |    -.25   .51 |   -1.72   .36 |    -.89   .39 | 5150 |
|     192     1   |   -2.26   .99 |    -.90   .30 |    -.89   .39 | 5380 |
|     193     1   |   -1.57   .72 |    -.90   .30 |    -.89   .39 | 5430 |
|     194     1   |   -2.27  1.00 |   -1.59   .35 |   -2.16   .70 | 5470 |
|     195     1   |   -2.27  1.00 |   -1.48   .33 |   -2.85   .99 | 5580 |
|     196     1   |   -1.57   .72 |    -.81   .29 |    -.89   .39 | 5650 |
|     197     1   |   -1.57   .72 |    -.64   .29 |    -.89   .39 | 5860 |
|     198     1   |   -1.13   .61 |   -1.72   .36 |   -1.24   .45 | 5950 |
|     199     1   |    -.52   .52 |   -1.59   .35 |   -2.85   .99 | 6010 |
|     200     1   |   -1.14   .61 |   -1.08   .30 |   -2.85   .99 | 1340 |
|     201     1   |   -1.13   .61 |   -1.07   .30 |   -1.06   .42 | 1620 |
|     202     1   |   -1.57   .72 |    -.48   .28 |    -.50   .34 | 1910 |
|     203     1   |    -.52   .52 |    -.64   .29 |    -.89   .39 | 2320 |
|     204     1   |    -.80   .55 |   -1.59   .34 |    -.38   .33 | 3170 |
|     205     1   |    -.52   .52 |   -1.37   .32 |   -2.16   .70 | 3180 |
|     206     1   |   -1.14   .61 |   -1.48   .33 |   -1.76   .57 | 3580 |
|     207     1   |    -.52   .52 |   -1.27   .32 |   -1.76   .57 | 4210 |
|     208     1   |   -1.57   .72 |   -1.07   .30 |    -.89   .39 | 4550 |
|     209     1   |   -2.27  1.00 |   -2.59   .50 |   -2.16   .70 | 5560 |
|     210     1   |   -1.57   .72 |   -1.17   .31 |   -1.47   .50 | 1430 |
|     211     1   |   -3.44  1.79 |   -1.27   .32 |   -1.47   .50 | 2420 |
|     212     1   |   -3.44  1.79 |   -2.00   .40 |   -1.25   .45 | 2460 |
|     213     1   |    -.80   .55 |   -1.85   .37 |   -2.16   .70 | 2980 |
|     214     1   |   -2.27  1.00 |   -1.48   .33 |   -2.16   .70 | 2990 |
|     215     1   |    -.80   .55 |   -1.27   .32 |   -2.16   .70 | 3490 |
|     216     1   |   -1.13   .61 |   -1.85   .37 |    -.75   .37 | 4050 |
|     217     1   |   -2.26   .99 |   -1.59   .34 |   -1.47   .50 | 4280 |
|     218     1   |   -3.44  1.79 |   -1.48   .33 |   -2.85  1.00 | 4340 |
|     219     1   |   -3.44  1.79 |    -.98   .30 |   -2.16   .70 | 4440 |
|     220     1   |   -1.57   .72 |    -.56   .28 |    -.75   .37 | 4540 |
|     221     1   |    -.52   .52 |   -1.17   .31 |   -1.24   .45 | 4690 |
|     222     1   |   -2.26   .99 |   -1.48   .33 |   -1.06   .42 | 5100 |
|     223     1   |   -3.44  1.79 |   -2.59   .51 |   -2.85  1.00 | 5420 |
|     224     1   |     .30   .55 |   -1.17   .31 |   -1.47   .50 | 5530 |
|     225     1   |   -1.13   .61 |   -1.59   .34 |   -1.06   .42 | 1180 |
|     226     1   |   -2.27  1.00 |   -2.17   .42 |   -2.16   .70 | 1730 |
|     227     1   |   -3.44  1.79 |   -1.37   .32 |   -1.25   .45 | 1840 |
|     228     1   |   -2.27  1.00 |   -1.59   .35 |   -2.16   .70 | 2520 |
|     229     1   |   -3.44  1.80 |   -1.85   .37 |   -4.02  1.79 | 2530 |
|     230     1   |   -3.44  1.79 |   -1.27   .32 |   -1.76   .58 | 2610 |
|     231     1   |    -.52   .52 |   -1.85   .37 |   -1.24   .45 | 3010 |
|     232     1   |    -.80   .55 |     .25   .29 |    -.28   .32 | 3100 |
|     233     1   |   -2.27  1.00 |   -2.00   .40 |   -2.16   .70 | 3250 |
|     234     1   |     .02   .52 |   -1.72   .36 |    -.75   .37 | 4030 |
|     235     1   |    -.80   .55 |    -.64   .29 |    -.08   .31 | 4260 |
|     236     1   |   -3.44  1.79 |   -1.27   .32 |   -2.16   .70 | 1150 |
|     237     1   |     .63   .60 |    -.64   .29 |    -.17   .32 | 1200 |
|     238     1   |    -.80   .55 |    -.64   .29 |    -.89   .39 | 1360 |
|     239     1   |   -1.13   .61 |    -.64   .29 |    -.38   .33 | 1370 |
|     240     1   |     .30   .55 |   -1.07   .30 |   -1.06   .42 | 1450 |
|     241     1   |   -1.57   .72 |   -1.17   .31 |   -2.16   .70 | 1520 |
|     242     1   |   -2.26   .99 |    -.98   .30 |   -1.76   .57 | 1540 |
|     243     1   |    -.52   .52 |   -1.72   .36 |   -1.47   .50 | 1700 |
|     244     1   |   -3.44  1.80 |   -3.97  1.00 |   -4.02  1.79 | 1760 |
|     245     1   |   -2.27  1.00 |   -2.59   .51 |   -4.02  1.79 | 1770 |
|     246     1   |   -1.57   .72 |    -.64   .29 |   -1.06   .42 | 1780 |
|     247     1   |    -.52   .52 |   -1.48   .33 |   -1.76   .57 | 2020 |
|     248     1   |    -.52   .52 |   -1.59   .35 |   -2.85   .99 | 2100 |
|     249     1   |    -.80   .55 |    -.24   .28 |    -.62   .35 | 2130 |
|     250     1   |    -.25   .51 |    -.40   .28 |    -.08   .31 | 2180 |
|     251     1   |   -2.27  1.00 |   -2.88   .58 |   -4.02  1.79 | 2190 |
|     252     1   |   -1.13   .61 |     .33   .30 |    -.28   .32 | 2270 |
|     253     1   |     .30   .55 |    -.32   .28 |     .02   .31 | 2370 |
|     254     1   |   -1.14   .61 |   -2.00   .40 |   -2.85   .99 | 2390 |
|     255     1   |   -3.44  1.80 |   -2.88   .58 |   -4.02  1.79 | 2400 |
|     256     1   |    -.52   .52 |   -1.48   .33 |   -1.06   .42 | 2490 |
|     257     1   |   -1.13   .61 |    -.64   .29 |    -.89   .39 | 2570 |
|     258     1   |    -.80   .55 |   -1.27   .32 |   -1.06   .42 | 2650 |
|     259     1   |    -.25   .51 |   -2.88   .58 |   -2.85   .99 | 2680 |
|     260     1   |   -1.14   .61 |   -2.36   .46 |   -2.16   .70 | 2790 |
|     261     1   |   -3.44  1.79 |   -1.17   .31 |   -1.76   .58 | 2820 |
|     262     1   |   -1.57   .72 |   -1.72   .36 |   -2.85   .99 | 2870 |
|     263     1   |   -2.26   .99 |   -1.07   .30 |    -.62   .35 | 3000 |
|     264     1   |   -1.13   .61 |    -.90   .30 |    -.89   .39 | 3050 |
|     265     1   |   -1.57   .72 |   -2.00   .40 |   -2.16   .70 | 3240 |
|     266     1   |   -1.14   .61 |    -.90   .30 |   -1.47   .50 | 3310 |
|     267     1   |    -.25   .51 |   -1.07   .30 |    -.28   .32 | 3400 |
|     268     1   |   -1.13   .61 |   -1.37   .32 |    -.89   .39 | 3500 |
|     269     1   |    -.25   .51 |    -.32   .28 |   -1.47   .50 | 3660 |
|     270     1   |   -1.13   .61 |    -.81   .29 |    -.50   .34 | 3710 |
|     271     1   |   -2.26   .99 |   -2.00   .39 |   -1.76   .57 | 3780 |
|     272     1   |   -1.57   .72 |   -2.00   .39 |   -1.76   .57 | 3800 |
|     273     1   |   -1.57   .72 |    -.48   .28 |    -.75   .37 | 3830 |
|     274     1   |   -1.57   .72 |   -2.00   .40 |   -2.85   .99 | 4020 |
|     275     1   |   -2.27  1.00 |   -1.59   .35 |   -2.16   .70 | 4100 |
|     276     1   |   -1.14   .61 |   -1.48   .33 |   -1.76   .57 | 4120 |
|     277     1   |     .02   .52 |   -1.48   .33 |    -.50   .34 | 4170 |
|     278     1   |   -1.14   .61 |    -.90   .30 |   -1.47   .50 | 4290 |
|     279     1   |    -.80   .55 |   -1.37   .32 |   -1.76   .57 | 4380 |
|     280     1   |    -.25   .51 |    -.08   .28 |     .11   .30 | 4560 |
|     281     1   |   -3.44  1.80 |   -1.72   .36 |   -4.02  1.79 | 4670 |
|     282     1   |   -1.13   .61 |    -.56   .28 |    -.62   .35 | 4700 |
|     283     1   |   -2.26   .99 |   -1.27   .32 |   -1.25   .45 | 4710 |
|     284     1   |   -2.26   .99 |    -.72   .29 |    -.89   .39 | 4880 |
|     285     1   |   -2.27  1.00 |   -2.59   .50 |   -2.16   .70 | 4890 |
|     286     1   |   -2.27  1.00 |   -3.28   .70 |   -2.85   .99 | 4970 |
|     287     1   |    -.52   .52 |    -.64   .29 |    -.28   .32 | 5070 |
|     288     1   |   -2.27  1.00 |   -1.59   .35 |   -2.16   .70 | 5110 |
|     289     1   |   -1.14   .61 |   -1.85   .37 |   -2.85   .99 | 5160 |
|     290     1   |   -2.26   .99 |    -.98   .30 |    -.62   .35 | 5170 |
|     291     1   |   -3.44  1.79 |   -1.72   .36 |   -2.16   .70 | 5230 |
|     292     1   |   -1.57   .72 |   -2.00   .39 |   -1.76   .57 | 5240 |
|     293     1   |   -2.27  1.00 |   -1.48   .33 |   -4.02  1.79 | 5280 |
|     294     1   |    -.52   .52 |   -1.27   .32 |    -.50   .34 | 5300 |
|     295     1   |   -1.13   .61 |   -1.17   .31 |    -.50   .34 | 5310 |
|     296     1   |   -3.44  1.79 |   -2.00   .40 |   -2.85  1.00 | 5330 |
|     297     1   |   -2.27  1.00 |   -2.88   .58 |   -2.85   .99 | 5340 |
|     298     1   |   -1.57   .72 |   -3.28   .70 |   -2.85   .99 | 5390 |
|     299     1   |   -3.44  1.79 |   -1.85   .37 |   -1.47   .50 | 5440 |
|     300     1   |   -1.57   .72 |   -1.37   .32 |   -1.47   .50 | 5480 |
|     301     1   |   -2.26   .99 |    -.98   .30 |    -.89   .39 | 5490 |
|     302     1   |   -3.44  1.79 |   -1.85   .37 |   -1.47   .50 | 5510 |
|     303     1   |   -3.44  1.80 |   -1.59   .35 |   -4.02  1.79 | 5570 |
|     304    -1   |   -3.45  1.80 |   -5.15  1.80 |   -4.03  1.80 | 5590 |
|     305     1   |   -3.44  1.79 |   -1.27   .32 |   -1.76   .58 | 5620 |
|     306     1   |    -.80   .55 |   -2.36   .46 |   -2.16   .70 | 5680 |
|     307     1   |   -1.14   .61 |   -1.27   .32 |   -1.47   .50 | 5690 |
|     308     1   |    -.25   .51 |   -1.17   .31 |   -1.06   .42 | 5710 |
|     309     1   |   -1.57   .72 |   -1.72   .36 |   -1.76   .57 | 5720 |
|     310     1   |    -.25   .51 |   -1.27   .32 |    -.38   .33 | 5750 |
|     311     1   |   -1.57   .72 |   -1.37   .32 |   -1.47   .50 | 5760 |
|     312     1   |   -1.57   .72 |   -1.85   .37 |   -1.24   .45 | 5770 |
|     313     1   |    -.52   .52 |    -.72   .29 |   -1.06   .42 | 5870 |
|     314     1   |   -2.26   .99 |   -1.72   .36 |   -1.76   .57 | 5900 |
|     315     1   |   -3.44  1.79 |   -2.88   .58 |   -1.76   .58 | 5910 |
|     316     1   |    -.52   .52 |     .16   .29 |     .82   .30 | 5970 |
|     317     1   |   -3.44  1.80 |   -3.28   .71 |   -4.02  1.79 | 5990 |
|     318     1   |    -.80   .55 |   -1.85   .37 |   -1.24   .45 | 6020 |
|     319     1   |   -2.27  1.00 |   -2.59   .51 |   -4.02  1.79 | 6030 |
|     320     1   |   -1.13   .61 |   -1.72   .36 |    -.89   .39 | 6050 |
|     321     1   |    -.80   .55 |   -1.72   .36 |    -.50   .34 | 1070 |
|     322     1   |   -3.44  1.79 |   -1.59   .35 |   -1.76   .58 | 1100 |
|     323     1   |   -2.26   .99 |   -1.48   .33 |   -1.06   .42 | 1250 |
|     324     1   |    -.80   .55 |    -.64   .29 |    -.28   .32 | 1390 |
|     325     1   |   -1.57   .72 |   -1.07   .30 |   -1.24   .45 | 1470 |
|     326     1   |    -.80   .55 |   -1.85   .37 |    -.75   .37 | 1500 |
|     327     1   |   -2.27  1.00 |   -1.85   .37 |   -2.85   .99 | 1580 |
|     328     1   |   -1.57   .72 |   -1.48   .33 |   -1.47   .50 | 1690 |
|     329     1   |    -.52   .52 |   -1.27   .32 |    -.89   .39 | 1940 |
|     330     1   |   -1.57   .72 |   -2.88   .58 |   -4.02  1.79 | 1980 |
|     331     1   |   -1.14   .61 |   -1.85   .37 |   -4.02  1.79 | 2000 |
|     332     1   |    -.25   .51 |   -2.36   .46 |   -2.85   .99 | 2060 |
|     333     1   |    -.52   .52 |    -.64   .29 |    -.75   .37 | 2080 |
|     334     1   |     .02   .52 |    -.32   .28 |   -1.47   .50 | 2140 |
|     335     1   |    -.80   .55 |   -1.48   .33 |   -1.24   .45 | 2160 |
|     336     1   |   -3.44  1.80 |   -2.00   .40 |   -4.02  1.79 | 2210 |
|     337     1   |   -1.13   .61 |   -1.37   .32 |    -.89   .39 | 2250 |
|     338     1   |   -1.13   .61 |    -.98   .30 |    -.89   .39 | 2360 |
|     339     1   |   -1.13   .61 |   -1.07   .30 |   -1.24   .45 | 2480 |
|     340     1   |   -3.44  1.80 |   -3.97  1.00 |   -4.02  1.79 | 2590 |
|     341     1   |    -.80   .55 |    -.72   .29 |    -.89   .39 | 2630 |
|     342     1   |    -.52   .52 |    -.40   .28 |   -1.76   .57 | 2730 |
|     343     1   |   -2.26   .99 |    -.40   .28 |    -.89   .39 | 2750 |
|     344     1   |   -1.14   .61 |   -1.59   .34 |   -1.76   .57 | 2770 |
|     345     1   |   -1.57   .72 |    -.81   .29 |   -2.85   .99 | 2780 |
|     346     1   |    -.52   .52 |    -.64   .29 |     .02   .31 | 2960 |
|     347     1   |   -2.27  1.00 |   -1.48   .33 |   -2.85   .99 | 3070 |
|     348     1   |    -.52   .52 |     .00   .28 |    -.08   .31 | 3150 |
|     349     1   |    -.80   .55 |   -1.27   .32 |   -4.02  1.79 | 3480 |
|     350     1   |     .02   .52 |    -.56   .28 |     .29   .30 | 3590 |
|     351     1   |   -3.44  1.80 |   -1.17   .31 |   -4.02  1.79 | 3810 |
|     352     1   |   -1.14   .61 |    -.64   .29 |   -1.47   .50 | 3930 |
|     353     1   |   -1.57   .72 |   -1.85   .37 |   -1.47   .50 | 3960 |
|     354     1   |   -2.27  1.00 |   -1.37   .32 |   -2.85   .99 | 3980 |
|     355     1   |   -1.14   .61 |   -1.48   .33 |   -2.16   .70 | 4070 |
|     356     1   |    -.80   .55 |    -.56   .28 |   -1.24   .45 | 4080 |
|     357     1   |   -1.14   .61 |   -1.48   .33 |   -1.47   .50 | 4090 |
|     358     1   |   -1.13   .61 |    -.64   .29 |   -1.24   .45 | 4140 |
|     359     1   |   -3.44  1.79 |   -1.72   .36 |   -2.16   .70 | 4240 |
|     360     1   |   -1.57   .72 |   -1.85   .37 |   -1.76   .57 | 4330 |
|     361     1   |     .63   .60 |     .33   .30 |    1.32   .33 | 4730 |
|     362     1   |   -2.27  1.00 |   -2.59   .50 |   -2.16   .70 | 5060 |
|     363     1   |    -.80   .55 |   -1.37   .32 |   -1.76   .57 | 1020 |
|     364     1   |   -1.57   .72 |   -1.17   .31 |    -.62   .35 | 1050 |
|     365     1   |   -1.57   .72 |   -1.59   .34 |   -1.76   .57 | 1120 |
|     366     1   |    -.25   .51 |    -.48   .28 |    -.28   .32 | 1220 |
|     367     1   |   -3.44  1.79 |   -1.59   .35 |   -1.76   .58 | 1230 |
|     368     1   |    -.52   .52 |   -1.37   .32 |    -.62   .35 | 1300 |
|     369     1   |   -2.26   .99 |   -2.36   .46 |    -.62   .35 | 1400 |
|     370     1   |   -1.13   .61 |    -.90   .30 |    -.89   .39 | 1510 |
|     371     1   |    -.80   .55 |   -1.72   .36 |   -2.16   .70 | 1600 |
|     372     1   |     .02   .52 |    -.81   .29 |    -.50   .34 | 1660 |
|     373     1   |   -2.27  1.00 |   -2.59   .51 |   -4.02  1.79 | 1750 |
|     374     1   |    -.80   .55 |   -1.59   .34 |   -1.47   .50 | 1830 |
|     375     1   |   -3.44  1.79 |   -2.88   .58 |   -2.85  1.00 | 1850 |
|     376     1   |   -1.57   .72 |   -5.15  1.80 |   -4.03  1.80 | 1870 |
|     377     1   |   -3.44  1.79 |   -2.88   .58 |   -2.16   .70 | 1880 |
|     378     1   |   -3.44  1.79 |   -1.72   .36 |   -1.47   .50 | 1890 |
|     379     1   |    -.80   .55 |   -1.07   .30 |   -1.47   .50 | 1950 |
|     380     1   |   -2.26   .99 |   -2.00   .39 |    -.89   .39 | 2070 |
|     381     1   |    -.25   .51 |   -1.72   .36 |   -1.76   .57 | 2150 |
|     382     1   |    -.52   .52 |   -1.72   .36 |    -.89   .39 | 2200 |
|     383     1   |   -2.27  1.00 |   -2.36   .46 |   -4.02  1.79 | 2380 |
|     384     1   |   -2.27  1.00 |   -1.37   .32 |   -4.02  1.79 | 2640 |
|     385     1   |   -1.14   .61 |   -1.85   .37 |   -2.85   .99 | 2670 |
|     386     1   |    -.80   .55 |   -1.48   .33 |   -1.06   .42 | 2690 |
|     387     1   |   -3.44  1.79 |   -2.59   .51 |   -2.85  1.00 | 2890 |
|     388     1   |    1.06   .71 |    -.24   .28 |     .02   .31 | 2900 |
|     389     1   |   -3.44  1.79 |   -1.17   .31 |    -.89   .39 | 2920 |
|     390     1   |   -1.57   .72 |   -1.08   .30 |   -2.85   .99 | 3030 |
|     391     1   |    -.25   .51 |   -1.17   .31 |    -.89   .39 | 3360 |
|     392     1   |     .02   .52 |   -2.00   .39 |   -1.76   .57 | 3380 |
|     393     1   |   -3.44  1.79 |   -2.59   .51 |   -2.85  1.00 | 3390 |
|     394     1   |   -3.44  1.79 |   -1.85   .37 |    -.28   .32 | 3420 |
|     395     1   |   -1.14   .61 |   -2.88   .58 |    -.75   .37 | 3540 |
|     396     1   |   -2.27  1.00 |   -1.37   .32 |   -2.85   .99 | 3610 |
|     397     1   |   -1.57   .72 |   -1.59   .35 |   -4.02  1.79 | 3640 |
|     398     1   |   -1.57   .72 |   -1.07   .30 |    -.62   .35 | 3690 |
|     399     1   |   -2.26   .99 |   -2.00   .39 |   -1.47   .50 | 3700 |
|     400     1   |   -2.26   .99 |   -1.37   .32 |   -1.47   .50 | 3770 |
|     401     1   |    -.25   .51 |    -.90   .30 |   -1.47   .50 | 3860 |
|     402     1   |     .30   .55 |    -.32   .28 |     .38   .30 | 3950 |
|     403     1   |   -1.57   .72 |   -1.85   .37 |    -.89   .39 | 3970 |
|     404     1   |    -.80   .55 |   -2.36   .46 |   -1.47   .50 | 3990 |
|     405     1   |    -.80   .55 |   -1.85   .37 |   -2.85   .99 | 4010 |
|     406     1   |   -2.26   .99 |    -.56   .28 |    -.89   .39 | 4040 |
|     407     1   |   -3.44  1.79 |    -.90   .30 |   -2.16   .70 | 4060 |
|     408     1   |   -1.57   .72 |   -1.37   .32 |   -1.76   .57 | 4110 |
|     409     1   |   -1.57   .72 |   -1.48   .33 |   -2.85   .99 | 4230 |
|     410     1   |   -1.14   .61 |   -1.72   .36 |   -1.76   .57 | 4270 |
|     411     1   |   -1.14   .61 |    -.98   .30 |   -1.76   .57 | 4300 |
|     412     1   |   -1.57   .72 |   -1.85   .37 |   -1.76   .57 | 4310 |
|     413     1   |   -3.44  1.80 |   -1.72   .36 |   -4.02  1.79 | 4360 |
|     414     1   |     .30   .55 |     .93   .34 |    1.01   .31 | 4400 |
|     415     1   |   -1.13   .61 |   -1.59   .34 |   -1.06   .42 | 4420 |
|     416     1   |   -3.44  1.80 |   -2.88   .58 |   -4.02  1.79 | 4480 |
|     417     1   |    -.80   .55 |   -2.00   .40 |   -2.16   .70 | 4490 |
|     418     1   |   -1.57   .72 |    -.32   .28 |    -.62   .35 | 4520 |
|     419     1   |   -3.44  1.79 |   -1.48   .33 |    -.28   .32 | 4600 |
|     420     1   |     .02   .52 |   -1.07   .30 |    -.08   .31 | 4800 |
|     421     1   |   -3.44  1.79 |   -1.48   .33 |   -2.16   .70 | 4820 |
|     422     1   |   -3.44  1.79 |   -2.00   .40 |   -2.85  1.00 | 4860 |
|     423     1   |   -2.26   .99 |   -2.00   .39 |   -1.25   .45 | 4900 |
|     424     1   |   -1.57   .72 |   -1.72   .36 |    -.89   .39 | 5000 |
|     425     1   |   -1.13   .61 |    -.72   .29 |    -.28   .32 | 5140 |
|     426     1   |   -3.44  1.79 |   -1.72   .36 |   -1.06   .42 | 5210 |
|     427     1   |   -2.26   .99 |   -1.17   .31 |    -.50   .34 | 5270 |
|     428     1   |    -.52   .52 |    -.32   .28 |    -.28   .32 | 5350 |
|     429     1   |   -3.44  1.80 |   -3.97  1.00 |   -4.02  1.79 | 5370 |
|     430     1   |   -2.26   .99 |   -1.72   .36 |   -1.76   .57 | 5670 |
|     431     1   |    -.52   .52 |    -.64   .29 |    -.38   .33 | 5790 |
|     432     1   |   -2.27  1.00 |   -2.00   .40 |   -2.16   .70 | 5980 |
|     433     1   |    -.80   .55 |   -5.15  1.80 |   -4.03  1.80 | 6040 |
|     434     1   |   -1.57   .72 |    -.64   .29 |    -.38   .33 | 1030 |
|     435     1   |   -1.14   .61 |   -1.17   .31 |   -1.47   .50 | 1090 |
|     436     1   |   -1.57   .72 |    -.98   .30 |     .20   .30 | 1110 |
|     437     1   |   -3.44  1.79 |   -1.72   .36 |   -2.16   .70 | 1190 |
|     438    -1   |   -3.45  1.80 |   -5.15  1.80 |   -4.03  1.80 | 1210 |
|     439     1   |   -3.44  1.79 |   -2.00   .40 |   -2.85  1.00 | 1380 |
|     440     1   |    -.80   .55 |   -1.07   .30 |    -.89   .39 | 1410 |
|     441     1   |    -.80   .55 |    -.72   .29 |    -.50   .34 | 1480 |
|     442     1   |    -.80   .55 |   -1.37   .32 |   -1.06   .42 | 1530 |
|     443     1   |    1.06   .71 |    -.64   .29 |    -.38   .33 | 1550 |
|     444     1   |    -.80   .55 |   -1.27   .32 |   -2.16   .70 | 1610 |
|     445     1   |   -2.27  1.00 |   -1.59   .35 |   -2.16   .70 | 1790 |
|     446     1   |   -1.57   .72 |    -.90   .30 |   -1.24   .45 | 1820 |
|     447     1   |    -.52   .52 |    -.56   .28 |     .64   .30 | 1860 |
|     448     1   |   -2.27  1.00 |   -1.48   .33 |   -2.16   .70 | 1900 |
|     449     1   |   -2.27  1.00 |   -1.85   .37 |   -2.16   .70 | 1920 |
|     450     1   |   -2.26   .99 |   -1.27   .32 |   -1.06   .42 | 1970 |
|     451     1   |    -.52   .52 |    -.72   .29 |   -1.47   .50 | 1990 |
|     452     1   |    -.80   .55 |   -1.59   .35 |   -2.16   .70 | 2230 |
|     453     1   |   -3.44  1.79 |    -.40   .28 |     .47   .30 | 2240 |
|     454     1   |    -.52   .52 |   -1.72   .36 |   -1.24   .45 | 2260 |
|     455     1   |   -3.44  1.79 |   -2.36   .46 |   -2.16   .70 | 2280 |
|     456     1   |    -.25   .51 |    -.56   .28 |    -.75   .37 | 2290 |
|     457     1   |    -.80   .55 |    -.40   .28 |    -.17   .32 | 2300 |
|     458     1   |   -3.44  1.80 |   -2.88   .58 |   -4.02  1.79 | 2330 |
|     459     1   |   -1.57   .72 |   -2.88   .58 |   -2.85   .99 | 2410 |
|     460     1   |   -3.44  1.79 |   -2.59   .51 |   -2.85  1.00 | 2430 |
|     461     1   |   -3.44  1.80 |   -3.97  1.00 |   -4.02  1.79 | 2450 |
|     462     1   |   -1.57   .72 |   -1.85   .37 |   -2.85   .99 | 2470 |
|     463     1   |     .30   .55 |     .08   .29 |    -.17   .32 | 2500 |
|     464     1   |    -.25   .51 |    -.89   .30 |    -.50   .34 | 2540 |
|     465     1   |   -3.44  1.79 |   -2.36   .46 |   -1.47   .50 | 2600 |
|     466     1   |   -1.14   .61 |    -.98   .30 |   -1.76   .57 | 2620 |
|     467     1   |   -2.27  1.00 |   -2.00   .40 |   -2.85   .99 | 2720 |
|     468     1   |   -3.44  1.79 |   -1.17   .31 |   -1.76   .58 | 2740 |
|     469     1   |   -3.44  1.79 |   -2.17   .42 |   -1.76   .58 | 2910 |
|     470     1   |   -1.14   .61 |   -2.00   .40 |   -2.16   .70 | 3060 |
|     471     1   |   -3.44  1.79 |   -1.48   .33 |   -1.76   .58 | 3090 |
|     472     1   |    -.25   .51 |    -.98   .30 |   -1.06   .42 | 3120 |
|     473     1   |    -.80   .55 |    -.72   .29 |    -.50   .34 | 3260 |
|     474     1   |    1.06   .71 |    -.08   .28 |    -.62   .35 | 3280 |
|     475     1   |   -1.13   .61 |    -.81   .29 |    -.89   .39 | 3290 |
|     476     1   |   -1.13   .61 |    -.72   .29 |   -1.06   .42 | 3340 |
|     477     1   |   -1.13   .61 |    -.40   .28 |    -.75   .37 | 3460 |
|     478     1   |    -.80   .55 |   -2.59   .50 |   -2.85   .99 | 3530 |
|     479     1   |    -.52   .52 |   -1.27   .32 |   -4.02  1.79 | 3550 |
|     480     1   |   -1.57   .72 |   -1.17   .31 |   -1.24   .45 | 3560 |
|     481     1   |     .30   .55 |     .33   .30 |     .64   .30 | 3600 |
|     482     1   |   -1.57   .72 |    -.98   .30 |   -1.76   .57 | 3760 |
|     483     1   |    -.25   .51 |   -1.17   .31 |    -.28   .32 | 3920 |
|     484     1   |   -1.13   .61 |   -1.48   .33 |   -1.24   .45 | 3940 |
|     485     1   |   -2.27  1.00 |   -2.59   .51 |   -4.02  1.79 | 4370 |
|     486     1   |   -1.13   .61 |    -.81   .29 |    -.50   .34 | 4410 |
|     487     1   |     .02   .52 |    -.64   .29 |   -1.24   .45 | 4430 |
|     488     1   |     .30   .55 |    -.48   .28 |    -.17   .32 | 4450 |
|     489     1   |   -3.44  1.79 |   -3.97  1.00 |   -2.85  1.00 | 4460 |
|     490     1   |   -1.57   .72 |    -.81   .29 |     .38   .30 | 4500 |
|     491     1   |    -.52   .52 |     .00   .28 |    -.17   .32 | 4640 |
|     492     1   |   -1.57   .72 |    -.24   .28 |   -1.06   .42 | 4680 |
|     493     1   |   -2.27  1.00 |   -2.36   .46 |   -4.02  1.79 | 4750 |
|     494     1   |   -1.14   .61 |   -2.17   .42 |   -4.02  1.79 | 4770 |
|     495     1   |   -2.26   .99 |   -1.07   .30 |    -.50   .34 | 4840 |
|     496     1   |   -1.57   .72 |   -1.27   .32 |    -.75   .37 | 4910 |
|     497     1   |   -1.57   .72 |    -.98   .30 |    -.75   .37 | 5020 |
|     498     1   |   -1.57   .72 |    -.48   .28 |   -1.47   .50 | 5040 |
|     499     1   |   -3.44  1.79 |   -1.85   .37 |   -1.76   .58 | 5090 |
|     500     1   |   -3.44  1.79 |   -1.72   .36 |   -2.16   .70 | 5180 |
|     501     1   |   -3.44  1.79 |    -.98   .30 |   -1.06   .42 | 5220 |
|     502     1   |    -.25   .51 |    -.89   .30 |    -.38   .33 | 5320 |
|     503     1   |   -2.26   .99 |   -1.48   .33 |    -.75   .37 | 5360 |
|     504     1   |   -3.44  1.79 |   -3.97  1.00 |   -1.76   .58 | 5540 |
|     505     1   |     .30   .55 |    -.32   .28 |     .29   .30 | 5840 |
--------------------------------------------------------------------------
 
TABLE 23.99 data-name                            ZOU068WS.TXT  Apr 11 2018 10:20
INPUT: 505 PERSON  25 ITEM  REPORTED: 505 PERSON  25 ITEM  5 CATS WINSTEPS 3.91.2
---------------------------------------------------------------------------------
 
     LARGEST STANDARDIZED RESIDUAL CORRELATIONS
     USED TO IDENTIFY DEPENDENT ITEM
-------------------------------
|CORREL-| ENTRY    | ENTRY    |
|  ATION|NUMBER IT |NUMBER IT |
|-------+----------+----------|
|   .40 |    16 16 |    17 17 |
|   .24 |    15 15 |    16 16 |
|   .23 |    16 16 |    24 24 |
|   .23 |    11 11 |    21 21 |
|   .19 |     2 2  |    18 18 |
|   .19 |    13 13 |    17 17 |
|   .18 |     1 1  |    12 12 |
|   .18 |    15 15 |    17 17 |
|   .18 |     1 1  |     2 2  |
|-------+----------+----------|
|  -.22 |     2 2  |    16 16 |
|  -.21 |    18 18 |    22 22 |
|  -.20 |     2 2  |    23 23 |
|  -.19 |     2 2  |    13 13 |
|  -.19 |    17 17 |    19 19 |
|  -.19 |     2 2  |    15 15 |
|  -.19 |    18 18 |    24 24 |
|  -.18 |    16 16 |    18 18 |
|  -.17 |     1 1  |    21 21 |
|  -.17 |    11 11 |    18 18 |
|  -.16 |    18 18 |    21 21 |
-------------------------------
