# Supplementary material for: Development and psychometric properties of short form of central sensitization inventory in participants with musculoskeletal pain: A cross-sectional study
Source: PLoS One. 2018 Jul 5;13(7):e0200152. doi: 10.1371/journal.pone.0200152 (PMC6033441; doi:10.1371/journal.pone.0200152)
Supplement: S1 Data — (ZIP) [file pone.0200152.s002.zip › CSI data for PS/9cate.txt]

TABLE 3.2 data-name                              ZOU534WS.TXT  Oct 14 2017 22:43
INPUT: 505 PERSON  9 ITEM  REPORTED: 505 PERSON  9 ITEM  5 CATS  WINSTEPS 3.91.2
--------------------------------------------------------------------------------
 
 
SUMMARY OF CATEGORY STRUCTURE.  Model="R"
-------------------------------------------------------------------
|CATEGORY   OBSERVED|OBSVD SAMPLE|INFIT OUTFIT|| ANDRICH |CATEGORY|
|LABEL SCORE COUNT %|AVRGE EXPECT|  MNSQ  MNSQ||THRESHOLD| MEASURE|
|-------------------+------------+------------++---------+--------|
|  0   0    1578  35| -2.03 -2.02|  1.06  1.04||  NONE   |( -2.77)| 0
|  1   1    1369  30| -1.17 -1.17|   .90   .88||   -1.48 |  -1.09 | 1
|  2   2     859  19|  -.38  -.41|   .94   .96||    -.32 |    .05 | 2
|  3   3     489  11|   .34   .29|   .94   .95||     .50 |   1.11 | 3
|  4   4     250   6|   .87   .97|  1.16  1.23||    1.30 |(  2.65)| 4
-------------------------------------------------------------------
OBSERVED AVERAGE is mean of measures in category. It is not a parameter estimate.
 
----------------------------------------------------------------------------------
|CATEGORY    STRUCTURE   |  SCORE-TO-MEASURE   | 50% CUM.| COHERENCE       |ESTIM|
| LABEL    MEASURE  S.E. | AT CAT. ----ZONE----|PROBABLTY| M->C C->M  RMSR |DISCR|
|------------------------+---------------------+---------+-----------------+-----|
|   0      NONE          |( -2.77) -INF   -1.98|         |  75%  51%  .7703|     | 0
|   1       -1.48    .04 |  -1.09  -1.98   -.48|   -1.72 |  44%  65%  .5715| 1.04| 1
|   2        -.32    .04 |    .05   -.48    .55|    -.41 |  39%  41%  .7813| 1.05| 2
|   3         .50    .05 |   1.11    .55   1.92|     .52 |  42%  42% 1.0197|  .99| 3
|   4        1.30    .08 |(  2.65)  1.92  +INF |    1.62 |  70%  12% 1.4811|  .84| 4
----------------------------------------------------------------------------------
M->C = Does Measure imply Category?
C->M = Does Category imply Measure?
 
-------------------------------------------------------------------------------------------
| Category Matrix : Confusion Matrix : Matching Matrix                                    |
|             Predicted Scored-Category Frequency                                         |
|Obs Cat Freq|           0           1           2           3           4 |        Total |
|------------+-------------------------------------------------------------+--------------|
|          0 |      911.23      465.84      152.66       39.61        8.65 |      1578.00 |
|          1 |      474.73      504.58      267.23       96.89       25.57 |      1369.00 |
|          2 |      147.92      268.71      240.27      142.73       59.37 |       859.00 |
|          3 |       35.30       97.16      138.43      133.38       84.74 |       489.00 |
|          4 |        8.96       31.42       59.94       76.98       72.70 |       250.00 |
|------------+-------------------------------------------------------------+--------------|
|      Total |     1578.15     1367.69      858.53      489.59      251.04 |      4545.00 |
-------------------------------------------------------------------------------------------
 
        CATEGORY PROBABILITIES: MODES - Andrich thresholds at intersections
P      -+---------+---------+---------+---------+---------+---------+-
R  1.0 +                                                             +
O      |                                                             |
B      |                                                             |
A      |                                                            4|
B   .8 +000                                                      444 +
I      |   00                                                  44    |
L      |     00                                              44      |
I      |       00                                          44        |
T   .6 +         00                                      44          +
Y      |           0                                   44            |
    .5 +            00                                4              +
O      |              001111111                     44               |
F   .4 +            11110      111    22      33333*33               +
       |         111     00      2**22  222*33   44   333            |
R      |       11          00  22   11   33 222 4        333         |
E      |    111             2*2       **3     4*2           333      |
S   .2 +1111              22  00    33  11  44   222           3333  +
P      |               222      00*3      **1       22             33|
O      |           2222        333 000 444   111      2222           |
N      |     222222      333333   4444*0000     11111     2222222    |
S   .0 +*****************444444444         0000000000****************+
E      -+---------+---------+---------+---------+---------+---------+-
       -3        -2        -1         0         1         2         3
        PERSON [MINUS] ITEM MEASURE
 
