# Supplementary material for: Development and psychometric properties of short form of central sensitization inventory in participants with musculoskeletal pain: A cross-sectional study
Source: PLoS One. 2018 Jul 5;13(7):e0200152. doi: 10.1371/journal.pone.0200152 (PMC6033441; doi:10.1371/journal.pone.0200152)
Supplement: S1 Data — (ZIP) [file pone.0200152.s002.zip › CSI data for PS/9sum.txt]

TABLE 3.1 data-name                              ZOU534WS.TXT  Oct 14 2017 22:43
INPUT: 505 PERSON  9 ITEM  REPORTED: 505 PERSON  9 ITEM  5 CATS  WINSTEPS 3.91.2
--------------------------------------------------------------------------------
 
     SUMMARY OF 498 MEASURED (NON-EXTREME) PERSON
-------------------------------------------------------------------------------
|          TOTAL                         MODEL         INFIT        OUTFIT    |
|          SCORE     COUNT     MEASURE    S.E.      MNSQ   ZSTD   MNSQ   ZSTD |
|-----------------------------------------------------------------------------|
| MEAN      11.2       9.0       -1.03     .44       .98    -.1   1.00     .0 |
| P.SD       5.8        .0        1.01     .11       .64    1.2    .69    1.2 |
| S.SD       5.8        .0        1.01     .11       .64    1.2    .69    1.2 |
| MAX.      32.0       9.0        2.27    1.03      3.92    4.1   5.05    4.2 |
| MIN.       1.0       9.0       -3.93     .36       .07   -3.8    .07   -3.8 |
|-----------------------------------------------------------------------------|
| REAL RMSE    .49 TRUE SD     .88  SEPARATION  1.78  PERSON RELIABILITY  .76 |
|MODEL RMSE    .45 TRUE SD     .90  SEPARATION  1.99  PERSON RELIABILITY  .80 |
| S.E. OF PERSON MEAN = .05                                                   |
-------------------------------------------------------------------------------
  MINIMUM EXTREME SCORE:      7 PERSON 1.4%
 
     SUMMARY OF 505 MEASURED (EXTREME AND NON-EXTREME) PERSON
-------------------------------------------------------------------------------
|          TOTAL                         MODEL         INFIT        OUTFIT    |
|          SCORE     COUNT     MEASURE    S.E.      MNSQ   ZSTD   MNSQ   ZSTD |
|-----------------------------------------------------------------------------|
| MEAN      11.0       9.0       -1.09     .46                                |
| P.SD       5.9        .0        1.11     .20                                |
| S.SD       5.9        .0        1.11     .20                                |
| MAX.      32.0       9.0        2.27    1.84                                |
| MIN.        .0       9.0       -5.19     .36                                |
|-----------------------------------------------------------------------------|
| REAL RMSE    .54 TRUE SD     .97  SEPARATION  1.82  PERSON RELIABILITY  .77 |
|MODEL RMSE    .50 TRUE SD     .99  SEPARATION  2.00  PERSON RELIABILITY  .80 |
| S.E. OF PERSON MEAN = .05                                                   |
-------------------------------------------------------------------------------
PERSON RAW SCORE-TO-MEASURE CORRELATION = .95
CRONBACH ALPHA (KR-20) PERSON RAW SCORE "TEST" RELIABILITY = .80  SEM = 2.61
 
     SUMMARY OF 9 MEASURED (NON-EXTREME) ITEM
-------------------------------------------------------------------------------
|          TOTAL                         MODEL         INFIT        OUTFIT    |
|          SCORE     COUNT     MEASURE    S.E.      MNSQ   ZSTD   MNSQ   ZSTD |
|-----------------------------------------------------------------------------|
| MEAN     617.1     505.0         .00     .06      1.02     .1   1.00    -.2 |
| P.SD     284.6        .0         .79     .01       .15    2.5    .16    2.3 |
| S.SD     301.8        .0         .84     .01       .16    2.6    .17    2.5 |
| MAX.    1087.0     505.0         .92     .07      1.26    3.3   1.29    3.1 |
| MIN.     320.0     505.0       -1.27     .05       .70   -5.7    .71   -5.3 |
|-----------------------------------------------------------------------------|
| REAL RMSE    .06 TRUE SD     .79  SEPARATION 13.42  ITEM   RELIABILITY  .99 |
|MODEL RMSE    .06 TRUE SD     .79  SEPARATION 13.94  ITEM   RELIABILITY  .99 |
| S.E. OF ITEM MEAN = .28                                                     |
-------------------------------------------------------------------------------
ITEM RAW SCORE-TO-MEASURE CORRELATION = -1.00
Global statistics: please see Table 44.
UMEAN=.0000 USCALE=1.0000
