# Supplementary material for: Development and psychometric properties of short form of central sensitization inventory in participants with musculoskeletal pain: A cross-sectional study
Source: PLoS One. 2018 Jul 5;13(7):e0200152. doi: 10.1371/journal.pone.0200152 (PMC6033441; doi:10.1371/journal.pone.0200152)
Supplement: S1 Data — (ZIP) [file pone.0200152.s002.zip › CSI data for PS/9unidimensionality.txt]

TABLE 23.0 data-name                             ZOU284WS.TXT  Apr 11 2018 10:19
INPUT: 505 PERSON  9 ITEM  REPORTED: 505 PERSON  9 ITEM  5 CATS  WINSTEPS 3.91.2
--------------------------------------------------------------------------------
 
     Table of STANDARDIZED RESIDUAL variance in Eigenvalue units = ITEM information units
                                           Eigenvalue   Observed   Expected
Total raw variance in observations     =      19.4417 100.0%         100.0%
  Raw variance explained by measures   =      10.4417  53.7%          53.9%
    Raw variance explained by persons  =       3.2858  16.9%          17.0%
    Raw Variance explained by items    =       7.1559  36.8%          37.0%
  Raw unexplained variance (total)     =       9.0000  46.3% 100.0%   46.1%
    Unexplned variance in 1st contrast =       1.6749   8.6%  18.6%
    Unexplned variance in 2nd contrast =       1.4419   7.4%  16.0%
    Unexplned variance in 3rd contrast =       1.2478   6.4%  13.9%
    Unexplned variance in 4th contrast =       1.1258   5.8%  12.5%
    Unexplned variance in 5th contrast =       1.0155   5.2%  11.3%
 
       STANDARDIZED RESIDUAL VARIANCE SCREE PLOT
 
        VARIANCE COMPONENT SCREE PLOT
       +--+--+--+--+--+--+--+--+--+--+--+
   100%+  T                             +
       |                                |
  V 63%+                                +
  A    |     M                          |
  R 40%+              U                 +
  I    |           I                    |
  A 25%+                                +
  N    |                                |
  C 16%+        P                       +
  E    |                                |
    10%+                                +
  L    |                 1              |
  O  6%+                    2  3        +
  G    |                          4  5  |
  |  4%+                                +
  S    |                                |
  C  3%+                                +
  A    |                                |
  L  2%+                                +
  E    |                                |
  D  1%+                                +
       |                                |
   0.5%+                                +
       +--+--+--+--+--+--+--+--+--+--+--+
          TV MV PV IV UV U1 U2 U3 U4 U5
         VARIANCE COMPONENTS
 
Approximate relationships between the PERSON measures
 PCA      ITEM      Pearson       Disattenuated Pearson+Extr  Disattenuated+Extr
Contrast  Clusters  Correlation   Correlation   Correlation   Correlation
 1        1 - 3      0.3263        0.7834        0.3614        0.8563
 1        1 - 2      0.5351        1.0000        0.5560        1.0000
 1        2 - 3      0.5061        0.9419        0.5440        0.9929
 2        1 - 3      0.5071        0.9277        0.5369        0.9794
 2        1 - 2      0.5588        1.0000        0.5845        1.0000
 2        2 - 3      0.5137        1.0000        0.5529        1.0000
 3        1 - 3      0.3904        1.0000        0.4127        1.0000
 3        1 - 2      0.5320        1.0000        0.5460        1.0000
 3        2 - 3      0.5617        0.9985        0.6028        1.0000
 4        1 - 3      0.4427        1.0000        0.4689        1.0000
 4        1 - 2      0.6080        1.0000        0.6367        1.0000
 4        2 - 3      0.4248        1.0000        0.4592        1.0000
 5        1 - 3      0.4496        (1.00)        0.4579        (1.00)
 5        1 - 2      0.3695        (1.00)        0.3820        (1.00)
 5        2 - 3      0.5713        0.9105        0.6130        0.9669
 
TABLE 23.1 data-name                             ZOU284WS.TXT  Apr 11 2018 10:19
INPUT: 505 PERSON  9 ITEM  REPORTED: 505 PERSON  9 ITEM  5 CATS  WINSTEPS 3.91.2
--------------------------------------------------------------------------------
 
     Table of STANDARDIZED RESIDUAL variance in Eigenvalue units = ITEM information units
                                           Eigenvalue   Observed   Expected
Total raw variance in observations     =      19.4417 100.0%         100.0%
  Raw variance explained by measures   =      10.4417  53.7%          53.9%
    Raw variance explained by persons  =       3.2858  16.9%          17.0%
    Raw Variance explained by items    =       7.1559  36.8%          37.0%
  Raw unexplained variance (total)     =       9.0000  46.3% 100.0%   46.1%
    Unexplned variance in 1st contrast =       1.6749   8.6%  18.6%
 
       STANDARDIZED RESIDUAL CONTRAST 1 PLOT
 
      -4       -3       -2       -1        0        1        2        3
      -+--------+--------+--------+--------+--------+--------+--------+- COUNT  CLUSTER
   .7 +                                    |    6                      + 1      1
      |                                    |                           |
   .6 +                                    |                           +
      |                                    |       9                   | 1      1
C  .5 +                                    |                           +
O     |                                    |                           |
N  .4 +                                    |                           +
T     |                                    5                           | 1      1
R  .3 +                                    |                           +
A     |                                    |    7                      | 1      2
S  .2 +                                    |                           +
T     |                                    |                           |
   .1 +                                    |                           +
1     |                                    |                           |
   .0 +------------------------------------|---------------------------+
L     |                                    |     3                     | 1      2
O -.1 +                             1      |                           + 1      2
A     |                                    |  4                        | 1      2
D -.2 +                                    |                           +
I     |                                    |                           |
N -.3 +                                    |                           +
G     |                                    |                           |
  -.4 +                                    |                           +
      |                                    |                           |
  -.5 +                                    |                           +
      |                                    |                           |
  -.6 +                         28         |                           + 2      3
      -+--------+--------+--------+--------+--------+--------+--------+-
      -4       -3       -2       -1        0        1        2        3
                                ITEM MEASURE
 COUNT:                         2   1      1  1 21 1
 
              1    2  2 1  3 22 43 323 31221
PERSON 78     0    1  5 9  3 69 54 046 09073 78685 62 2 11 2   1
             T         S         M         S         T
%TILE  0             10   20 30 50 60 70 80 90       99
 
Approximate relationships between the PERSON measures
 PCA      ITEM      Pearson       Disattenuated Pearson+Extr  Disattenuated+Extr
Contrast  Clusters  Correlation   Correlation   Correlation   Correlation
 1        1 - 3      0.3263        0.7834        0.3614        0.8563
 1        1 - 2      0.5351        1.0000        0.5560        1.0000
 1        2 - 3      0.5061        0.9419        0.5440        0.9929
 
TABLE 23.2 data-name                             ZOU284WS.TXT  Apr 11 2018 10:19
INPUT: 505 PERSON  9 ITEM  REPORTED: 505 PERSON  9 ITEM  5 CATS  WINSTEPS 3.91.2
--------------------------------------------------------------------------------
 
 CONTRAST 1 FROM PRINCIPAL COMPONENT ANALYSIS
  STANDARDIZED RESIDUAL LOADINGS FOR ITEM (SORTED BY LOADING)
 
----------------------------------------------- ----------------------------------------
|CON-  |       |       INFIT OUTFIT| ENTRY    | |       |       INFIT OUTFIT| ENTRY    |
| TRAST|LOADING|MEASURE  MNSQ MNSQ |NUMBER IT | |LOADING|MEASURE  MNSQ MNSQ |NUMBER IT |
|------+-------+-------------------+----------| |-------+-------------------+----------|
|  1   |   .69 |     .60  .94  .84 |6    6 c6 | |  -.58 |   -1.27  .97 1.01 |2    2 c2 |
|  1   |   .55 |     .92 1.26 1.29 |9    9 c9 | |  -.58 |   -1.18 1.14 1.12 |8    8 c8 |
|  1   |   .35 |     .03  .94  .91 |5    5 c5 | |  -.16 |     .38 1.05 1.07 |4    4 c4 |
|  1   |   .25 |     .61 1.01  .98 |7    7 c7 | |  -.10 |    -.73  .70  .71 |1    1 c1 |
|      |       |                   |          | |  -.07 |     .64 1.15 1.05 |3    3 c3 |
----------------------------------------------- ----------------------------------------
 
-----------------------------------------------
|CON-  |       |       INFIT OUTFIT| ENTRY    |
| TRAST|LOADING|MEASURE  MNSQ MNSQ |NUMBER IT |
|------+-------+-------------------+----------|
|  1 1 |   .69 |     .60  .94  .84 |6    6 c6 |
|  1 1 |   .55 |     .92 1.26 1.29 |9    9 c9 |
|  1 1 |   .35 |     .03  .94  .91 |5    5 c5 |
|  1 2 |   .25 |     .61 1.01  .98 |7    7 c7 |
|      |-------+-------------------+----------|
|  1 3 |  -.58 |   -1.27  .97 1.01 |2    2 c2 |
|  1 3 |  -.58 |   -1.18 1.14 1.12 |8    8 c8 |
|  1 2 |  -.16 |     .38 1.05 1.07 |4    4 c4 |
|  1 2 |  -.10 |    -.73  .70  .71 |1    1 c1 |
|  1 2 |  -.07 |     .64 1.15 1.05 |3    3 c3 |
-----------------------------------------------
 
TABLE 23.3 data-name                             ZOU284WS.TXT  Apr 11 2018 10:19
INPUT: 505 PERSON  9 ITEM  REPORTED: 505 PERSON  9 ITEM  5 CATS  WINSTEPS 3.91.2
--------------------------------------------------------------------------------
 
 ITEM CONTRAST 1 CONTRASTING RESPONSES BY PERSON
 
-----------------------------------
|        PERSON FAVORS TOP        |
| TOP 3 ITEM     | BOTTOM 3 ITEM  |
| HIGH  EXP. LOW | HIGH  EXP. LOW |
|----------------+----------------|
|    3    0    0 |    0    0    3 | 175  275
|    3    0    0 |    0    0    3 | 192  292
|    3    0    0 |    0    0    3 | 234  334
|    3    0    0 |    0    0    3 | 422  522
|    3    0    0 |    0    0    3 | 490  590
|    2    1    0 |    0    0    3 | 36   136
|    2    1    0 |    0    0    3 | 181  281
|    2    1    0 |    0    0    3 | 224  324
|    3    0    0 |    0    2    1 | 10   110
|    2    1    0 |    0    1    2 | 13   113
|    2    1    0 |    0    1    2 | 37   137
|    2    1    0 |    0    1    2 | 55   155
|    2    1    0 |    0    1    2 | 110  210
|    2    1    0 |    0    1    2 | 129  229
|    2    1    0 |    0    1    2 | 174  274
|    2    1    0 |    0    1    2 | 213  313
|    2    1    0 |    0    1    2 | 214  314
|    2    1    0 |    0    1    2 | 270  370
|    2    1    0 |    0    1    2 | 341  441
|    3    0    0 |    0    2    1 | 360  460
|    2    1    0 |    0    1    2 | 365  465
|    2    1    0 |    0    1    2 | 394  494
|    2    1    0 |    0    1    2 | 430  530
|    2    1    0 |    0    1    2 | 476  576
|    3    0    0 |    0    2    1 | 483  583
-----------------------------------
-----------------------------------
|        PERSON FAVORS BOTTOM     |
| TOP 3 ITEM     | BOTTOM 3 ITEM  |
| HIGH  EXP. LOW | HIGH  EXP. LOW |
|----------------+----------------|
|    0    0    3 |    3    0    0 | 29   129
|    0    0    3 |    3    0    0 | 41   141
|    0    0    3 |    3    0    0 | 180  280
|    0    1    2 |    3    0    0 | 113  213
|    0    1    2 |    3    0    0 | 309  409
|    0    0    3 |    2    1    0 | 363  463
|    0    0    3 |    2    1    0 | 415  515
|    0    1    2 |    2    1    0 | 5    105
|    0    1    2 |    2    1    0 | 9    109
|    0    1    2 |    2    1    0 | 12   112
|    0    1    2 |    2    1    0 | 23   123
|    0    1    2 |    2    1    0 | 56   156
|    0    1    2 |    2    1    0 | 81   181
|    0    1    2 |    2    1    0 | 112  212
|    0    0    3 |    2    0    1 | 194  294
|    1    0    2 |    3    0    0 | 195  295
|    0    1    2 |    2    1    0 | 207  307
|    0    1    2 |    2    1    0 | 217  317
|    0    1    2 |    2    1    0 | 233  333
|    0    1    2 |    2    1    0 | 249  349
|    0    1    2 |    2    1    0 | 279  379
|    0    1    2 |    2    1    0 | 290  390
|    0    1    2 |    2    1    0 | 331  431
|    0    0    3 |    2    0    1 | 404  504
|    0    1    2 |    2    1    0 | 436  536
|    0    1    2 |    2    1    0 | 449  549
|    0    1    2 |    2    1    0 | 452  552
|    0    0    3 |    2    0    1 | 488  588
-----------------------------------
 
TABLE 23.4 data-name                             ZOU284WS.TXT  Apr 11 2018 10:19
INPUT: 505 PERSON  9 ITEM  REPORTED: 505 PERSON  9 ITEM  5 CATS  WINSTEPS 3.91.2
--------------------------------------------------------------------------------
 
 CONTRAST 1 FROM PRINCIPAL COMPONENT ANALYSIS
  STANDARDIZED RESIDUAL LOADINGS FOR ITEM (SORTED BY MEASURE)
 
-----------------------------------------------
|CON-  |       |       INFIT OUTFIT| ENTRY    |
| TRAST|LOADING|MEASURE  MNSQ MNSQ |NUMBER IT |
|------+-------+-------------------+----------|
|  1 1 |   .55 |     .92 1.26 1.29 |9    9 c9 |
|  1 2 |  -.07 |     .64 1.15 1.05 |3    3 c3 |
|  1 2 |   .25 |     .61 1.01  .98 |7    7 c7 |
|  1 1 |   .69 |     .60  .94  .84 |6    6 c6 |
|  1 2 |  -.16 |     .38 1.05 1.07 |4    4 c4 |
|  1 1 |   .35 |     .03  .94  .91 |5    5 c5 |
|  1 2 |  -.10 |    -.73  .70  .71 |1    1 c1 |
|  1 3 |  -.58 |   -1.18 1.14 1.12 |8    8 c8 |
|  1 3 |  -.58 |   -1.27  .97 1.01 |2    2 c2 |
-----------------------------------------------
 
TABLE 23.5 data-name                             ZOU284WS.TXT  Apr 11 2018 10:19
INPUT: 505 PERSON  9 ITEM  REPORTED: 505 PERSON  9 ITEM  5 CATS  WINSTEPS 3.91.2
--------------------------------------------------------------------------------
 
 CONTRAST 1 FROM PRINCIPAL COMPONENT ANALYSIS
  STANDARDIZED RESIDUAL LOADINGS FOR ITEM (SORTED BY ENTRY)
 
-----------------------------------------------
|CON-  |       |       INFIT OUTFIT| ENTRY    |
| TRAST|LOADING|MEASURE  MNSQ MNSQ |NUMBER IT |
|------+-------+-------------------+----------|
|  1 2 |  -.10 |    -.73  .70  .71 |1    1 c1 |
|  1 3 |  -.58 |   -1.27  .97 1.01 |2    2 c2 |
|  1 2 |  -.07 |     .64 1.15 1.05 |3    3 c3 |
|  1 2 |  -.16 |     .38 1.05 1.07 |4    4 c4 |
|  1 1 |   .35 |     .03  .94  .91 |5    5 c5 |
|  1 1 |   .69 |     .60  .94  .84 |6    6 c6 |
|  1 2 |   .25 |     .61 1.01  .98 |7    7 c7 |
|  1 3 |  -.58 |   -1.18 1.14 1.12 |8    8 c8 |
|  1 1 |   .55 |     .92 1.26 1.29 |9    9 c9 |
-----------------------------------------------
 
TABLE 23.6 data-name                             ZOU284WS.TXT  Apr 11 2018 10:19
INPUT: 505 PERSON  9 ITEM  REPORTED: 505 PERSON  9 ITEM  5 CATS  WINSTEPS 3.91.2
--------------------------------------------------------------------------------
 
-------------------------------------------------------------------------
|                         CONTRAST 1  CLUSTER MEASURES                  |
|                 |   CLUSTER 1   |   CLUSTER 2   |   CLUSTER 3   |     |
|  PERSON  STATUS | MEASURE  S.E. | MEASURE  S.E. | MEASURE  S.E. | PERS|
|-----------------+---------------+---------------+---------------+-----|
|       1     1   |   -3.27  1.84 |   -3.96  1.84 |   -3.21  1.09 | 101 |
|       2     1   |    -.60   .69 |    -.94   .61 |    -.11   .80 | 102 |
|       3     1   |     .21   .60 |     .27   .52 |    1.93  1.82 | 103 |
|       4     1   |   -3.27  1.84 |   -1.35   .67 |   -2.31   .84 | 104 |
|       5     1   |   -3.27  1.84 |   -2.69  1.06 |    1.94  1.83 | 105 |
|       6     1   |    1.27   .61 |    2.25   .75 |    1.93  1.82 | 106 |
|       7     1   |   -1.99  1.06 |    -.94   .61 |    -.67   .72 | 107 |
|       8     1   |    -.60   .69 |    -.59   .57 |   -1.18   .71 | 108 |
|       9     1   |   -1.15   .80 |    -.59   .57 |    1.93  1.82 | 109 |
|      10     1   |    -.61   .69 |   -2.69  1.06 |   -3.21  1.09 | 110 |
|      11     1   |   -1.15   .80 |    -.29   .54 |    -.67   .72 | 111 |
|      12     1   |   -1.99  1.06 |    -.94   .61 |    -.11   .80 | 112 |
|      13     1   |    1.67   .66 |    1.42   .58 |   -1.18   .71 | 113 |
|      14     1   |   -1.99  1.06 |   -1.87   .79 |   -1.18   .71 | 114 |
|      15     1   |   -3.27  1.84 |   -1.87   .79 |   -1.18   .71 | 115 |
|      16     1   |     .56   .59 |     .82   .53 |    1.93  1.82 | 116 |
|      17     1   |   -3.27  1.84 |   -1.35   .67 |   -3.21  1.09 | 117 |
|      18     1   |   -1.15   .80 |   -1.87   .79 |    -.67   .72 | 118 |
|      19     1   |   -1.99  1.06 |   -1.35   .67 |    -.11   .80 | 119 |
|      20     1   |     .21   .60 |    1.78   .63 |    -.11   .80 | 120 |
|      21    -1   |   -3.27  1.84 |   -3.96  1.84 |   -4.53  1.86 | 121 |
|      22     1   |     .21   .60 |    -.59   .57 |    -.11   .80 | 122 |
|      23     1   |   -1.99  1.06 |    -.94   .61 |     .70  1.04 | 123 |
|      24     1   |   -1.99  1.07 |   -2.69  1.06 |   -3.21  1.09 | 124 |
|      25     1   |   -1.15   .80 |   -1.35   .67 |   -1.18   .71 | 125 |
|      26     1   |    -.60   .69 |   -1.35   .67 |   -1.18   .71 | 126 |
|      27     1   |   -1.15   .80 |    -.94   .61 |     .70  1.04 | 127 |
|      28     1   |     .21   .60 |     .27   .52 |   -1.18   .71 | 128 |
|      29     1   |   -3.27  1.84 |    -.59   .57 |    1.94  1.83 | 129 |
|      30     1   |    -.60   .69 |    -.59   .57 |   -1.70   .74 | 130 |
|      31     1   |   -1.15   .80 |     .00   .53 |    -.11   .80 | 131 |
|      32     1   |    -.61   .69 |   -1.87   .79 |     .70  1.04 | 132 |
|      33     1   |    -.60   .69 |    -.59   .57 |    -.11   .80 | 133 |
|      34     1   |   -1.99  1.06 |    -.59   .57 |    -.11   .80 | 134 |
|      35     1   |   -1.99  1.06 |    -.94   .61 |   -2.31   .84 | 135 |
|      36     1   |     .56   .59 |     .00   .53 |   -1.18   .71 | 136 |
|      37     1   |     .21   .60 |    -.59   .57 |   -1.70   .74 | 137 |
|      38     1   |   -1.99  1.06 |   -1.87   .79 |   -1.70   .74 | 138 |
|      39     1   |     .21   .60 |     .27   .52 |    -.11   .80 | 139 |
|      40     1   |   -1.99  1.06 |    -.59   .57 |   -3.21  1.09 | 140 |
|      41     1   |   -3.27  1.84 |     .00   .53 |    1.94  1.83 | 141 |
|      42     1   |   -1.15   .80 |   -1.87   .79 |    -.67   .72 | 142 |
|      43     1   |    -.61   .69 |   -2.69  1.06 |    -.67   .72 | 143 |
|      44     1   |   -3.27  1.84 |   -1.87   .79 |   -1.70   .74 | 144 |
|      45     1   |     .21   .60 |    -.29   .54 |   -1.70   .74 | 145 |
|      46     1   |   -1.15   .80 |    1.10   .54 |    -.11   .80 | 146 |
|      47     1   |    -.60   .69 |     .00   .53 |     .70  1.04 | 147 |
|      48     1   |     .56   .59 |    -.59   .57 |    1.93  1.82 | 148 |
|      49     1   |   -1.15   .80 |   -1.35   .67 |   -1.70   .74 | 149 |
|      50     1   |   -1.15   .80 |    -.59   .57 |   -2.31   .84 | 150 |
|      51     1   |   -1.99  1.06 |     .00   .53 |    -.67   .72 | 151 |
|      52     1   |   -1.99  1.06 |    -.29   .54 |    -.11   .80 | 152 |
|      53     1   |   -1.15   .80 |    -.59   .57 |   -1.18   .71 | 153 |
|      54     1   |   -3.27  1.84 |   -1.35   .67 |     .70  1.05 | 154 |
|      55     1   |    1.26   .61 |    -.29   .54 |   -1.18   .71 | 155 |
|      56     1   |   -1.99  1.06 |    -.94   .61 |    -.11   .80 | 156 |
|      57     1   |    -.17   .63 |   -2.69  1.06 |   -1.18   .71 | 157 |
|      58     1   |   -3.27  1.84 |   -1.87   .79 |    -.67   .72 | 158 |
|      59    -1   |   -3.27  1.84 |   -3.96  1.84 |   -4.53  1.86 | 159 |
|      60     1   |   -1.99  1.06 |    -.94   .61 |   -1.18   .71 | 160 |
|      61     1   |   -1.99  1.06 |    -.59   .57 |    -.67   .72 | 161 |
|      62     1   |    -.60   .69 |    -.29   .54 |    -.11   .80 | 162 |
|      63     1   |   -3.27  1.84 |    -.29   .54 |   -2.31   .84 | 163 |
|      64     1   |   -1.99  1.06 |    -.94   .61 |    -.67   .72 | 164 |
|      65     1   |   -1.15   .80 |     .27   .52 |   -1.18   .71 | 165 |
|      66     1   |     .56   .59 |     .27   .52 |   -1.18   .71 | 166 |
|      67     1   |   -3.27  1.84 |   -3.96  1.84 |   -2.31   .84 | 167 |
|      68     1   |   -1.15   .80 |   -1.87   .79 |   -2.31   .84 | 168 |
|      69     1   |   -1.15   .80 |   -1.35   .67 |    1.93  1.82 | 169 |
|      70     1   |   -1.99  1.06 |     .00   .53 |   -1.70   .74 | 170 |
|      71     1   |   -3.27  1.84 |   -3.96  1.84 |   -1.70   .74 | 171 |
|      72     1   |   -3.27  1.84 |    -.59   .57 |   -1.18   .71 | 172 |
|      73     1   |   -3.27  1.84 |   -1.87   .79 |   -1.70   .74 | 173 |
|      74     1   |    -.17   .63 |    -.94   .61 |    1.93  1.82 | 174 |
|      75     1   |   -1.99  1.07 |   -2.69  1.06 |   -2.31   .84 | 175 |
|      76     1   |   -3.27  1.84 |   -3.96  1.84 |   -3.21  1.09 | 176 |
|      77     1   |   -3.27  1.84 |   -2.69  1.06 |   -2.31   .84 | 177 |
|      78     1   |    -.60   .69 |     .27   .52 |    -.11   .80 | 178 |
|      79     1   |   -1.15   .80 |   -1.35   .67 |   -1.18   .71 | 179 |
|      80     1   |    -.17   .63 |    -.29   .54 |    -.67   .72 | 180 |
|      81     1   |   -3.27  1.84 |    -.59   .57 |    -.67   .72 | 181 |
|      82     1   |    -.17   .63 |    -.94   .61 |    -.11   .80 | 182 |
|      83     1   |   -1.99  1.07 |   -2.69  1.06 |   -1.18   .71 | 183 |
|      84     1   |   -1.15   .80 |   -1.87   .79 |    -.11   .80 | 184 |
|      85     1   |   -3.27  1.84 |   -3.96  1.84 |   -1.70   .74 | 185 |
|      86     1   |     .91   .59 |     .82   .53 |    -.67   .72 | 186 |
|      87    -1   |   -3.27  1.84 |   -3.96  1.84 |   -4.53  1.86 | 187 |
|      88     1   |   -1.99  1.07 |   -1.35   .67 |   -4.52  1.85 | 188 |
|      89     1   |   -1.15   .80 |   -2.69  1.06 |   -1.18   .71 | 189 |
|      90     1   |    -.60   .69 |   -1.35   .67 |    -.67   .72 | 190 |
|      91     1   |     .21   .60 |    -.29   .54 |    -.11   .80 | 191 |
|      92     1   |   -1.99  1.07 |   -2.69  1.06 |   -1.18   .71 | 192 |
|      93     1   |   -3.27  1.84 |   -3.96  1.84 |   -1.70   .74 | 193 |
|      94     1   |   -1.99  1.06 |   -1.35   .67 |   -1.70   .74 | 194 |
|      95     1   |    -.60   .69 |    -.29   .54 |   -1.18   .71 | 195 |
|      96     1   |     .56   .59 |   -2.69  1.06 |    -.67   .72 | 196 |
|      97     1   |    -.17   .63 |   -1.35   .67 |    -.11   .80 | 197 |
|      98     1   |   -3.27  1.84 |   -2.69  1.06 |   -2.31   .84 | 198 |
|      99     1   |    -.17   .63 |    -.59   .57 |   -1.70   .74 | 199 |
|     100     1   |   -1.99  1.06 |   -1.87   .79 |    -.67   .72 | 200 |
|     101     1   |    -.60   .69 |    -.59   .57 |    -.67   .72 | 201 |
|     102     1   |   -1.99  1.06 |    -.94   .61 |   -1.70   .74 | 202 |
|     103     1   |   -1.99  1.07 |   -2.69  1.06 |   -1.70   .74 | 203 |
|     104     1   |    -.61   .69 |   -1.87   .79 |   -3.21  1.09 | 204 |
|     105     1   |    -.60   .69 |   -1.35   .67 |   -1.18   .71 | 205 |
|     106     1   |   -3.27  1.84 |   -2.69  1.06 |   -4.53  1.86 | 206 |
|     107     1   |   -1.15   .80 |   -1.87   .79 |   -2.31   .84 | 207 |
|     108     1   |     .21   .60 |    -.59   .57 |   -1.70   .74 | 208 |
|     109     1   |   -3.27  1.84 |   -2.69  1.06 |    -.11   .80 | 209 |
|     110     1   |    -.61   .69 |   -1.35   .67 |   -3.21  1.09 | 210 |
|     111     1   |   -3.27  1.84 |   -1.87   .79 |    -.11   .80 | 211 |
|     112     1   |   -1.15   .80 |     .27   .52 |    1.93  1.82 | 212 |
|     113     1   |    -.61   .69 |    1.11   .54 |    1.93  1.82 | 213 |
|     114     1   |    -.60   .69 |    -.59   .57 |    -.67   .72 | 214 |
|     115     1   |   -1.15   .80 |    -.94   .61 |   -1.18   .71 | 215 |
|     116     1   |   -1.99  1.06 |   -1.35   .67 |   -1.18   .71 | 216 |
|     117     1   |    -.60   .69 |    -.59   .57 |    -.11   .80 | 217 |
|     118     1   |    1.67   .66 |     .00   .53 |   -1.18   .71 | 218 |
|     119     1   |   -3.27  1.84 |   -2.69  1.06 |   -2.31   .84 | 219 |
|     120     1   |    -.60   .69 |    -.59   .57 |   -2.31   .84 | 220 |
|     121     1   |   -1.15   .80 |   -1.87   .79 |   -4.52  1.85 | 221 |
|     122     1   |     .21   .60 |    -.94   .61 |     .70  1.04 | 222 |
|     123     1   |   -1.99  1.06 |   -1.87   .79 |    -.67   .72 | 223 |
|     124     1   |     .91   .59 |     .82   .53 |    1.93  1.82 | 224 |
|     125     1   |     .91   .59 |    -.59   .57 |   -1.70   .74 | 225 |
|     126     1   |   -3.27  1.84 |    -.94   .61 |   -2.31   .84 | 226 |
|     127     1   |    -.17   .63 |     .00   .53 |    -.11   .80 | 227 |
|     128     1   |   -1.99  1.07 |   -2.69  1.06 |   -2.31   .84 | 228 |
|     129     1   |     .21   .60 |    -.29   .54 |   -1.70   .74 | 229 |
|     130     1   |     .91   .59 |     .27   .52 |    -.67   .72 | 230 |
|     131     1   |   -1.99  1.06 |   -1.35   .67 |    -.11   .80 | 231 |
|     132     1   |   -1.15   .80 |    -.59   .57 |     .70  1.04 | 232 |
|     133     1   |   -1.99  1.07 |   -3.96  1.84 |   -2.31   .84 | 233 |
|     134     1   |    -.60   .69 |   -1.35   .67 |    -.67   .72 | 234 |
|     135     1   |     .21   .60 |    -.29   .54 |   -1.70   .74 | 235 |
|     136     1   |     .21   .60 |    -.29   .54 |   -1.70   .74 | 236 |
|     137     1   |     .21   .60 |     .27   .52 |    -.67   .72 | 237 |
|     138     1   |   -3.27  1.84 |   -3.96  1.84 |   -1.70   .74 | 238 |
|     139     1   |   -3.27  1.84 |   -1.35   .67 |   -1.70   .74 | 239 |
|     140     1   |   -3.27  1.84 |   -2.69  1.06 |   -2.31   .84 | 240 |
|     141     1   |   -3.27  1.84 |   -2.69  1.06 |   -3.21  1.09 | 241 |
|     142     1   |     .56   .59 |   -1.35   .67 |   -1.18   .71 | 242 |
|     143     1   |   -3.27  1.84 |   -2.69  1.06 |   -1.70   .74 | 243 |
|     144     1   |   -1.15   .80 |   -1.87   .79 |    -.11   .80 | 244 |
|     145     1   |   -3.27  1.84 |   -2.69  1.06 |   -4.53  1.86 | 245 |
|     146     1   |   -1.99  1.06 |   -1.87   .79 |   -2.31   .84 | 246 |
|     147     1   |   -1.99  1.07 |   -3.96  1.84 |   -1.70   .74 | 247 |
|     148     1   |   -1.15   .80 |    -.29   .54 |   -1.18   .71 | 248 |
|     149     1   |    -.60   .69 |    -.59   .57 |   -1.70   .74 | 249 |
|     150     1   |    1.26   .61 |    1.10   .54 |   -1.18   .71 | 250 |
|     151     1   |     .21   .60 |     .82   .53 |    1.93  1.82 | 251 |
|     152     1   |   -1.15   .80 |   -1.35   .67 |    -.67   .72 | 252 |
|     153     1   |   -1.15   .80 |   -2.69  1.06 |   -1.70   .74 | 253 |
|     154     1   |     .21   .60 |     .00   .53 |   -2.31   .84 | 254 |
|     155     1   |    -.61   .69 |    -.94   .61 |   -3.21  1.09 | 255 |
|     156     1   |    -.60   .69 |     .00   .53 |    -.11   .80 | 256 |
|     157     1   |     .21   .60 |   -1.35   .67 |     .70  1.04 | 257 |
|     158    -1   |   -3.27  1.84 |   -3.96  1.84 |   -4.53  1.86 | 258 |
|     159     1   |   -3.27  1.84 |   -3.96  1.84 |   -3.21  1.09 | 259 |
|     160     1   |   -3.27  1.84 |    -.59   .57 |   -2.31   .84 | 260 |
|     161     1   |   -1.15   .80 |   -2.69  1.06 |    -.11   .80 | 261 |
|     162     1   |    -.17   .63 |   -1.87   .79 |    1.93  1.82 | 262 |
|     163     1   |    -.60   .69 |    -.29   .54 |    -.67   .72 | 263 |
|     164     1   |    -.61   .69 |   -1.87   .79 |    -.67   .72 | 264 |
|     165     1   |    -.17   .63 |    -.94   .61 |    -.67   .72 | 265 |
|     166     1   |   -3.27  1.84 |   -3.96  1.84 |   -1.18   .71 | 266 |
|     167     1   |   -3.27  1.84 |   -2.69  1.06 |   -1.18   .71 | 267 |
|     168     1   |   -3.27  1.84 |   -1.87   .79 |   -2.31   .84 | 268 |
|     169     1   |   -1.15   .80 |    -.94   .61 |   -1.18   .71 | 269 |
|     170     1   |    -.60   .69 |    -.94   .61 |    -.11   .80 | 270 |
|     171     1   |   -3.27  1.84 |   -3.96  1.84 |   -1.70   .74 | 271 |
|     172     1   |   -1.99  1.06 |   -1.87   .79 |   -2.31   .84 | 272 |
|     173     1   |   -1.15   .80 |   -1.35   .67 |    1.93  1.82 | 273 |
|     174     1   |    -.61   .69 |   -1.87   .79 |   -1.70   .74 | 274 |
|     175     1   |    1.27   .61 |   -1.87   .79 |   -1.70   .74 | 275 |
|     176     1   |    1.27   .61 |     .27   .52 |    1.93  1.82 | 276 |
|     177     1   |   -1.15   .80 |   -1.87   .79 |   -2.31   .84 | 277 |
|     178     1   |    -.17   .63 |   -1.35   .67 |   -1.18   .71 | 278 |
|     179     1   |   -1.15   .80 |   -1.87   .79 |   -2.31   .84 | 279 |
|     180     1   |   -3.27  1.84 |    -.59   .57 |     .70  1.05 | 280 |
|     181     1   |    1.67   .66 |   -1.35   .67 |   -1.70   .74 | 281 |
|     182     1   |   -1.15   .80 |   -2.69  1.06 |    -.67   .72 | 282 |
|     183     1   |   -1.15   .80 |    -.94   .61 |   -1.18   .71 | 283 |
|     184    -1   |   -3.27  1.84 |   -3.96  1.84 |   -4.53  1.86 | 284 |
|     185     1   |    -.17   .63 |    -.59   .57 |   -2.31   .84 | 285 |
|     186     1   |    -.61   .69 |   -1.87   .79 |   -1.18   .71 | 286 |
|     187     1   |   -1.99  1.07 |   -2.69  1.06 |   -3.21  1.09 | 287 |
|     188     1   |     .21   .60 |     .82   .53 |    -.67   .72 | 288 |
|     189     1   |   -3.27  1.84 |   -3.96  1.84 |   -1.18   .71 | 289 |
|     190     1   |     .91   .59 |    1.10   .54 |   -1.18   .71 | 290 |
|     191     1   |    -.61   .69 |   -1.87   .79 |   -2.31   .84 | 291 |
|     192     1   |     .56   .59 |   -1.35   .67 |   -1.18   .71 | 292 |
|     193     1   |   -1.15   .80 |     .00   .53 |    -.67   .72 | 293 |
|     194     1   |   -3.27  1.84 |    -.94   .61 |    1.94  1.83 | 294 |
|     195     1   |   -1.15   .80 |    -.94   .61 |    1.93  1.82 | 295 |
|     196     1   |    -.60   .69 |     .00   .53 |   -1.18   .71 | 296 |
|     197     1   |     .56   .59 |    -.94   .61 |    -.11   .80 | 297 |
|     198     1   |   -1.15   .80 |    -.94   .61 |   -1.70   .74 | 298 |
|     199     1   |   -1.15   .80 |   -1.87   .79 |   -1.70   .74 | 299 |
|     200     1   |   -1.15   .80 |    -.59   .57 |    -.11   .80 | 300 |
|     201     1   |    -.60   .69 |    -.94   .61 |   -2.31   .84 | 301 |
|     202     1   |     .21   .60 |     .82   .53 |     .70  1.04 | 302 |
|     203     1   |    -.61   .69 |   -1.87   .79 |   -1.18   .71 | 303 |
|     204     1   |   -1.99  1.06 |   -1.35   .67 |   -1.70   .74 | 304 |
|     205     1   |   -1.15   .80 |     .54   .52 |    -.11   .80 | 305 |
|     206     1   |   -1.99  1.07 |   -2.69  1.06 |   -2.31   .84 | 306 |
|     207     1   |   -1.99  1.06 |   -1.35   .67 |     .70  1.04 | 307 |
|     208     1   |     .21   .60 |     .00   .53 |   -1.18   .71 | 308 |
|     209     1   |   -1.15   .80 |   -1.35   .67 |   -3.21  1.09 | 309 |
|     210     1   |    1.27   .61 |     .27   .52 |    1.93  1.82 | 310 |
|     211     1   |   -1.15   .80 |   -1.87   .79 |   -1.18   .71 | 311 |
|     212     1   |    -.17   .63 |    -.29   .54 |   -2.31   .84 | 312 |
|     213     1   |     .56   .59 |     .00   .53 |   -1.18   .71 | 313 |
|     214     1   |     .91   .59 |    -.59   .57 |    -.67   .72 | 314 |
|     215     1   |     .56   .59 |     .00   .53 |   -1.18   .71 | 315 |
|     216     1   |    -.60   .69 |    -.94   .61 |    -.11   .80 | 316 |
|     217     1   |   -1.99  1.06 |     .27   .52 |     .70  1.04 | 317 |
|     218     1   |    -.17   .63 |   -1.87   .79 |   -1.70   .74 | 318 |
|     219     1   |     .21   .60 |     .54   .52 |    -.11   .80 | 319 |
|     220     1   |    -.61   .69 |    -.29   .54 |    1.93  1.82 | 320 |
|     221     1   |    -.17   .63 |   -1.35   .67 |    -.11   .80 | 321 |
|     222     1   |     .21   .60 |    -.59   .57 |   -1.18   .71 | 322 |
|     223     1   |   -1.15   .80 |    -.29   .54 |   -1.18   .71 | 323 |
|     224     1   |    -.60   .69 |   -1.35   .67 |   -2.31   .84 | 324 |
|     225     1   |   -3.27  1.84 |   -1.35   .67 |   -1.70   .74 | 325 |
|     226     1   |    -.60   .69 |    -.29   .54 |    -.67   .72 | 326 |
|     227     1   |    -.17   .63 |     .00   .53 |    -.67   .72 | 327 |
|     228     1   |    -.17   .63 |     .82   .53 |     .70  1.04 | 328 |
|     229     1   |    -.60   .69 |    -.29   .54 |    -.67   .72 | 329 |
|     230     1   |   -1.99  1.06 |   -1.87   .79 |    -.67   .72 | 330 |
|     231     1   |    -.60   .69 |    -.94   .61 |    -.11   .80 | 331 |
|     232     1   |    -.61   .69 |   -2.69  1.06 |   -1.70   .74 | 332 |
|     233     1   |    -.61   .69 |     .27   .52 |    1.93  1.82 | 333 |
|     234     1   |     .56   .59 |    -.94   .61 |   -1.70   .74 | 334 |
|     235     1   |   -1.99  1.06 |    -.94   .61 |   -1.18   .71 | 335 |
|     236     1   |   -3.27  1.84 |    -.94   .61 |   -1.18   .71 | 336 |
|     237     1   |   -1.15   .80 |   -1.35   .67 |    -.11   .80 | 337 |
|     238     1   |   -1.99  1.06 |   -1.87   .79 |   -2.31   .84 | 338 |
|     239     1   |   -3.27  1.84 |   -2.69  1.06 |   -3.21  1.09 | 339 |
|     240     1   |    -.61   .69 |    -.29   .54 |    1.93  1.82 | 340 |
|     241     1   |    -.61   .69 |   -1.87   .79 |   -2.31   .84 | 341 |
|     242     1   |   -1.99  1.06 |   -1.87   .79 |   -1.70   .74 | 342 |
|     243     1   |   -3.27  1.84 |   -2.69  1.06 |    -.67   .72 | 343 |
|     244     1   |   -1.99  1.06 |    -.94   .61 |   -1.70   .74 | 344 |
|     245     1   |    -.17   .63 |    -.94   .61 |    -.67   .72 | 345 |
|     246     1   |    -.17   .63 |    -.59   .57 |    -.11   .80 | 346 |
|     247     1   |    -.17   .63 |    -.94   .61 |   -1.70   .74 | 347 |
|     248     1   |   -1.15   .80 |   -1.87   .79 |    -.11   .80 | 348 |
|     249     1   |   -1.99  1.06 |    -.59   .57 |    -.67   .72 | 349 |
|     250     1   |   -1.15   .80 |     .00   .53 |    -.11   .80 | 350 |
|     251     1   |    -.17   .63 |    -.59   .57 |   -1.18   .71 | 351 |
|     252     1   |    1.27   .61 |    1.78   .64 |    1.93  1.82 | 352 |
|     253     1   |   -3.27  1.84 |   -1.87   .79 |   -1.18   .71 | 353 |
|     254     1   |   -1.99  1.06 |    -.59   .57 |   -3.21  1.09 | 354 |
|     255     1   |   -1.15   .80 |    -.94   .61 |     .70  1.04 | 355 |
|     256     1   |   -1.15   .80 |   -1.35   .67 |   -1.18   .71 | 356 |
|     257     1   |   -1.99  1.07 |   -3.96  1.84 |   -3.21  1.09 | 357 |
|     258     1   |   -1.15   .80 |   -1.35   .67 |    -.11   .80 | 358 |
|     259     1   |     .21   .60 |     .27   .52 |    -.67   .72 | 359 |
|     260     1   |     .91   .59 |    1.78   .63 |     .70  1.04 | 360 |
|     261     1   |   -3.27  1.84 |   -1.87   .79 |   -2.31   .84 | 361 |
|     262     1   |     .21   .60 |    -.29   .54 |   -1.18   .71 | 362 |
|     263     1   |    -.17   .63 |   -1.87   .79 |    -.67   .72 | 363 |
|     264     1   |   -3.27  1.84 |   -1.87   .79 |   -2.31   .84 | 364 |
|     265     1   |   -1.15   .80 |   -3.96  1.84 |   -1.18   .71 | 365 |
|     266     1   |    -.17   .63 |     .00   .53 |    1.93  1.82 | 366 |
|     267     1   |    -.61   .69 |    -.29   .54 |    1.93  1.82 | 367 |
|     268     1   |    -.17   .63 |   -1.87   .79 |   -1.18   .71 | 368 |
|     269     1   |    -.60   .69 |    -.94   .61 |   -1.70   .74 | 369 |
|     270     1   |    -.61   .69 |   -1.87   .79 |   -2.31   .84 | 370 |
|     271     1   |     .91   .59 |    -.94   .61 |   -1.18   .71 | 371 |
|     272     1   |    1.67   .66 |    1.10   .54 |     .70  1.04 | 372 |
|     273     1   |   -3.27  1.84 |   -1.87   .79 |   -1.70   .74 | 373 |
|     274     1   |    1.27   .61 |    4.21  1.81 |    1.94  1.83 | 374 |
|     275     1   |   -1.99  1.07 |   -2.69  1.06 |   -3.21  1.09 | 375 |
|     276     1   |   -1.15   .80 |    -.29   .54 |    -.11   .80 | 376 |
|     277     1   |   -1.99  1.06 |    -.94   .61 |    -.67   .72 | 377 |
|     278     1   |   -3.27  1.84 |   -1.87   .79 |    -.11   .80 | 378 |
|     279     1   |   -1.99  1.07 |    -.59   .57 |    1.93  1.82 | 379 |
|     280     1   |   -1.15   .80 |   -2.69  1.06 |   -2.31   .84 | 380 |
|     281     1   |   -1.99  1.06 |   -1.87   .79 |    -.11   .80 | 381 |
|     282     1   |     .56   .59 |     .82   .53 |    -.11   .80 | 382 |
|     283     1   |     .56   .59 |     .27   .52 |    1.93  1.82 | 383 |
|     284     1   |   -1.99  1.06 |    1.10   .54 |    -.67   .72 | 384 |
|     285     1   |   -1.99  1.07 |   -2.69  1.06 |   -1.18   .71 | 385 |
|     286     1   |    -.17   .63 |     .00   .53 |    -.11   .80 | 386 |
|     287     1   |   -1.15   .80 |    -.29   .54 |    1.93  1.82 | 387 |
|     288     1   |    -.60   .69 |    -.94   .61 |   -1.18   .71 | 388 |
|     289     1   |    -.60   .69 |     .00   .53 |     .70  1.04 | 389 |
|     290     1   |   -1.99  1.06 |    -.59   .57 |    -.67   .72 | 390 |
|     291     1   |   -1.15   .80 |    -.94   .61 |    -.11   .80 | 391 |
|     292     1   |    -.17   .63 |     .00   .53 |    -.11   .80 | 392 |
|     293     1   |   -1.15   .80 |   -1.35   .67 |    -.11   .80 | 393 |
|     294     1   |    -.60   .69 |    -.29   .54 |   -1.70   .74 | 394 |
|     295     1   |     .56   .59 |     .54   .52 |    -.11   .80 | 395 |
|     296     1   |   -3.27  1.84 |   -1.35   .67 |   -1.18   .71 | 396 |
|     297     1   |   -1.15   .80 |    -.59   .57 |    -.11   .80 | 397 |
|     298     1   |   -3.27  1.84 |    -.59   .57 |   -1.18   .71 | 398 |
|     299     1   |   -3.27  1.84 |   -1.87   .79 |   -1.70   .74 | 399 |
|     300     1   |    -.60   .69 |     .54   .52 |   -1.70   .74 | 400 |
|     301     1   |   -1.15   .80 |   -1.35   .67 |   -1.18   .71 | 401 |
|     302     1   |    -.61   .69 |   -3.96  1.84 |   -2.31   .84 | 402 |
|     303     1   |    -.17   .63 |    -.59   .57 |   -1.70   .74 | 403 |
|     304     1   |     .21   .60 |     .00   .53 |    -.11   .80 | 404 |
|     305     1   |   -1.99  1.06 |   -1.87   .79 |   -1.70   .74 | 405 |
|     306     1   |    -.61   .69 |   -2.69  1.06 |    -.67   .72 | 406 |
|     307     1   |   -1.15   .80 |   -1.87   .79 |    -.67   .72 | 407 |
|     308     1   |    -.60   .69 |    -.59   .57 |    -.11   .80 | 408 |
|     309     1   |   -1.99  1.06 |    -.59   .57 |    -.11   .80 | 409 |
|     310     1   |   -1.15   .80 |   -2.69  1.06 |   -1.70   .74 | 410 |
|     311     1   |   -1.15   .80 |   -1.35   .67 |    -.67   .72 | 411 |
|     312     1   |   -1.15   .80 |   -1.87   .79 |   -1.18   .71 | 412 |
|     313     1   |    -.17   .63 |     .27   .52 |    -.11   .80 | 413 |
|     314     1   |    -.17   .63 |    -.59   .57 |     .70  1.04 | 414 |
|     315     1   |    -.17   .63 |     .54   .52 |   -1.18   .71 | 415 |
|     316     1   |   -1.15   .80 |    -.29   .54 |    1.93  1.82 | 416 |
|     317     1   |   -1.15   .80 |    -.29   .54 |    -.67   .72 | 417 |
|     318     1   |   -3.27  1.84 |    -.94   .61 |   -1.70   .74 | 418 |
|     319     1   |    -.17   .63 |    -.29   .54 |   -1.18   .71 | 419 |
|     320     1   |   -1.15   .80 |    -.59   .57 |   -1.70   .74 | 420 |
|     321     1   |    -.60   .69 |    -.94   .61 |     .70  1.04 | 421 |
|     322     1   |    -.17   .63 |    -.59   .57 |    1.93  1.82 | 422 |
|     323     1   |   -1.15   .80 |   -1.35   .67 |   -1.18   .71 | 423 |
|     324     1   |   -1.15   .80 |   -1.87   .79 |   -2.31   .84 | 424 |
|     325     1   |   -1.15   .80 |    -.59   .57 |    -.67   .72 | 425 |
|     326     1   |    -.17   .63 |    -.29   .54 |    -.11   .80 | 426 |
|     327     1   |   -1.15   .80 |   -1.35   .67 |   -1.70   .74 | 427 |
|     328     1   |   -1.15   .80 |    -.29   .54 |   -1.70   .74 | 428 |
|     329     1   |    -.60   .69 |     .00   .53 |    -.67   .72 | 429 |
|     330     1   |   -1.15   .80 |    -.59   .57 |    -.11   .80 | 430 |
|     331     1   |   -3.27  1.84 |    -.94   .61 |    -.67   .72 | 431 |
|     332     1   |     .21   .60 |   -1.35   .67 |    -.11   .80 | 432 |
|     333     1   |   -3.27  1.84 |   -1.35   .67 |   -1.18   .71 | 433 |
|     334     1   |   -1.99  1.06 |   -1.35   .67 |   -1.70   .74 | 434 |
|     335     1   |     .21   .60 |    1.42   .58 |    -.67   .72 | 435 |
|     336     1   |   -3.27  1.84 |   -1.87   .79 |    -.67   .72 | 436 |
|     337     1   |   -3.27  1.84 |   -2.69  1.06 |   -1.70   .74 | 437 |
|     338     1   |    -.17   .63 |    -.94   .61 |   -2.31   .84 | 438 |
|     339     1   |    -.60   .69 |    -.29   .54 |    -.11   .80 | 439 |
|     340     1   |    2.93  1.03 |    1.11   .54 |    1.93  1.82 | 440 |
|     341     1   |     .56   .59 |    -.59   .57 |    -.67   .72 | 441 |
|     342     1   |   -1.99  1.06 |   -1.35   .67 |    -.67   .72 | 442 |
|     343     1   |     .21   .60 |    -.29   .54 |    -.11   .80 | 443 |
|     344     1   |   -1.15   .80 |   -1.35   .67 |    -.67   .72 | 444 |
|     345     1   |     .21   .60 |    -.59   .57 |    -.11   .80 | 445 |
|     346     1   |   -3.27  1.84 |   -2.69  1.06 |   -3.21  1.09 | 446 |
|     347     1   |     .21   .60 |     .00   .53 |    -.11   .80 | 447 |
|     348     1   |   -1.99  1.07 |   -2.69  1.06 |   -3.21  1.09 | 448 |
|     349     1   |   -1.99  1.06 |    -.59   .57 |   -1.70   .74 | 449 |
|     350     1   |     .21   .60 |     .54   .52 |    -.11   .80 | 450 |
|     351     1   |   -1.99  1.07 |   -2.69  1.06 |    -.67   .72 | 451 |
|     352     1   |    1.26   .61 |    -.59   .57 |   -1.18   .71 | 452 |
|     353     1   |   -1.99  1.07 |   -2.69  1.06 |   -2.31   .84 | 453 |
|     354     1   |    -.17   .63 |    -.59   .57 |    -.11   .80 | 454 |
|     355     1   |     .21   .60 |    -.94   .61 |   -1.18   .71 | 455 |
|     356     1   |     .21   .60 |    1.78   .63 |    -.67   .72 | 456 |
|     357     1   |   -3.27  1.84 |   -3.96  1.84 |   -1.70   .74 | 457 |
|     358     1   |   -3.27  1.84 |    -.94   .61 |   -1.70   .74 | 458 |
|     359     1   |   -3.27  1.84 |    -.59   .57 |   -1.18   .71 | 459 |
|     360     1   |     .56   .59 |   -1.35   .67 |    -.67   .72 | 460 |
|     361     1   |    -.60   .69 |     .27   .52 |     .70  1.04 | 461 |
|     362     1   |   -1.99  1.06 |   -1.87   .79 |   -1.18   .71 | 462 |
|     363     1   |   -3.27  1.84 |    -.59   .57 |    -.11   .80 | 463 |
|     364     1   |     .56   .59 |     .00   .53 |    -.11   .80 | 464 |
|     365     1   |    1.26   .61 |     .82   .53 |   -2.31   .84 | 465 |
|     366     1   |    -.60   .69 |   -1.35   .67 |   -1.70   .74 | 466 |
|     367     1   |   -1.99  1.07 |   -2.69  1.06 |   -2.31   .84 | 467 |
|     368     1   |     .21   .60 |     .00   .53 |    -.11   .80 | 468 |
|     369     1   |    -.60   .69 |    -.29   .54 |   -1.70   .74 | 469 |
|     370     1   |     .91   .59 |     .27   .52 |    -.11   .80 | 470 |
|     371     1   |   -1.99  1.06 |   -1.35   .67 |   -1.18   .71 | 471 |
|     372     1   |   -1.15   .80 |     .00   .53 |   -1.70   .74 | 472 |
|     373     1   |    1.27   .61 |    1.42   .58 |    1.93  1.82 | 473 |
|     374     1   |   -1.15   .80 |   -3.96  1.84 |   -1.70   .74 | 474 |
|     375     1   |   -3.27  1.84 |   -2.69  1.06 |   -2.31   .84 | 475 |
|     376     1   |    -.17   .63 |    -.94   .61 |    -.11   .80 | 476 |
|     377     1   |   -1.15   .80 |   -2.69  1.06 |   -4.52  1.85 | 477 |
|     378     1   |   -3.27  1.84 |   -2.69  1.06 |   -2.31   .84 | 478 |
|     379     1   |   -3.27  1.84 |   -1.87   .79 |   -2.31   .84 | 479 |
|     380     1   |    -.17   .63 |    -.29   .54 |    -.67   .72 | 480 |
|     381     1   |   -3.27  1.84 |   -3.96  1.84 |   -1.18   .71 | 481 |
|     382     1   |   -1.99  1.07 |   -2.69  1.06 |   -1.18   .71 | 482 |
|     383     1   |   -1.99  1.06 |   -1.35   .67 |   -1.18   .71 | 483 |
|     384     1   |     .21   .60 |   -2.69  1.06 |   -1.18   .71 | 484 |
|     385     1   |    -.60   .69 |   -1.35   .67 |   -1.70   .74 | 485 |
|     386     1   |   -1.15   .80 |   -2.69  1.06 |   -2.31   .84 | 486 |
|     387     1   |   -1.15   .80 |   -1.35   .67 |   -3.21  1.09 | 487 |
|     388     1   |     .21   .60 |     .27   .52 |    -.67   .72 | 488 |
|     389     1   |   -3.27  1.84 |   -2.69  1.06 |   -2.31   .84 | 489 |
|     390     1   |   -1.99  1.06 |   -1.87   .79 |   -1.18   .71 | 490 |
|     391     1   |   -1.99  1.06 |    1.10   .54 |    -.67   .72 | 491 |
|     392     1   |   -1.99  1.06 |   -1.87   .79 |   -1.70   .74 | 492 |
|     393     1   |   -3.27  1.84 |   -3.96  1.84 |   -1.18   .71 | 493 |
|     394     1   |     .21   .60 |    -.94   .61 |   -2.31   .84 | 494 |
|     395     1   |    -.17   .63 |   -1.35   .67 |   -1.18   .71 | 495 |
|     396     1   |     .56   .59 |     .27   .52 |    -.11   .80 | 496 |
|     397     1   |   -1.99  1.07 |   -3.96  1.84 |   -3.21  1.09 | 497 |
|     398     1   |   -1.15   .80 |    -.59   .57 |   -2.31   .84 | 498 |
|     399     1   |   -1.15   .80 |   -1.87   .79 |     .70  1.04 | 499 |
|     400     1   |   -1.15   .80 |    -.59   .57 |   -2.31   .84 | 500 |
|     401     1   |    1.67   .66 |     .00   .53 |    -.11   .80 | 501 |
|     402     1   |     .21   .60 |    -.94   .61 |   -1.18   .71 | 502 |
|     403     1   |    -.61   .69 |   -2.69  1.06 |    -.67   .72 | 503 |
|     404     1   |   -3.27  1.84 |     .82   .53 |    1.94  1.83 | 504 |
|     405     1   |     .56   .59 |     .27   .52 |     .70  1.04 | 505 |
|     406     1   |   -3.27  1.84 |   -1.35   .67 |   -2.31   .84 | 506 |
|     407     1   |    -.60   .69 |     .27   .52 |     .70  1.04 | 507 |
|     408     1   |   -1.99  1.06 |    -.94   .61 |    -.67   .72 | 508 |
|     409     1   |   -1.99  1.06 |   -1.87   .79 |   -1.70   .74 | 509 |
|     410     1   |   -1.15   .80 |    -.94   .61 |   -1.70   .74 | 510 |
|     411     1   |    -.61   .69 |   -2.69  1.06 |   -1.18   .71 | 511 |
|     412     1   |   -1.99  1.07 |   -1.87   .79 |   -4.52  1.85 | 512 |
|     413     1   |   -1.15   .80 |    -.59   .57 |    -.11   .80 | 513 |
|     414     1   |    -.60   .69 |     .00   .53 |    -.67   .72 | 514 |
|     415     1   |   -3.27  1.84 |    -.59   .57 |    -.11   .80 | 515 |
|     416     1   |   -1.99  1.06 |   -1.35   .67 |   -2.31   .84 | 516 |
|     417     1   |    -.60   .69 |     .00   .53 |    -.11   .80 | 517 |
|     418     1   |   -1.15   .80 |   -1.87   .79 |   -2.31   .84 | 518 |
|     419     1   |   -1.99  1.06 |    -.94   .61 |   -1.70   .74 | 519 |
|     420     1   |    -.61   .69 |   -2.69  1.06 |   -2.31   .84 | 520 |
|     421     1   |   -1.99  1.06 |   -1.35   .67 |   -1.18   .71 | 521 |
|     422     1   |     .56   .59 |   -1.35   .67 |   -2.31   .84 | 522 |
|     423     1   |   -1.99  1.07 |   -2.69  1.06 |   -2.31   .84 | 523 |
|     424     1   |   -1.15   .80 |   -1.35   .67 |   -1.70   .74 | 524 |
|     425     1   |   -1.99  1.06 |   -1.35   .67 |    -.67   .72 | 525 |
|     426     1   |   -1.15   .80 |   -2.69  1.06 |   -3.21  1.09 | 526 |
|     427     1   |    -.60   .69 |    -.94   .61 |   -1.70   .74 | 527 |
|     428     1   |   -3.27  1.84 |   -2.69  1.06 |   -3.21  1.09 | 528 |
|     429     1   |     .91   .59 |     .27   .52 |    -.67   .72 | 529 |
|     430     1   |     .56   .59 |    -.94   .61 |   -2.31   .84 | 530 |
|     431     1   |   -1.15   .80 |     .27   .52 |     .70  1.04 | 531 |
|     432     1   |     .21   .60 |    -.29   .54 |   -2.31   .84 | 532 |
|     433     1   |   -1.99  1.06 |   -1.35   .67 |   -1.18   .71 | 533 |
|     434     1   |   -3.27  1.84 |   -2.69  1.06 |   -4.53  1.86 | 534 |
|     435     1   |     .91   .59 |     .82   .53 |    -.11   .80 | 535 |
|     436     1   |   -1.99  1.06 |    -.29   .54 |    -.67   .72 | 536 |
|     437     1   |   -3.27  1.84 |   -3.96  1.84 |   -3.21  1.09 | 537 |
|     438     1   |     .21   .60 |    -.59   .57 |    -.11   .80 | 538 |
|     439     1   |   -1.99  1.07 |   -3.96  1.84 |   -3.21  1.09 | 539 |
|     440     1   |   -1.15   .80 |    -.59   .57 |   -1.18   .71 | 540 |
|     441     1   |     .21   .60 |    -.29   .54 |    -.67   .72 | 541 |
|     442     1   |   -1.99  1.07 |   -3.96  1.84 |   -3.21  1.09 | 542 |
|     443     1   |     .21   .60 |    -.29   .54 |    -.67   .72 | 543 |
|     444     1   |   -1.15   .80 |   -1.87   .79 |    -.67   .72 | 544 |
|     445     1   |    -.61   .69 |   -3.96  1.84 |   -2.31   .84 | 545 |
|     446     1   |     .21   .60 |    -.29   .54 |    -.11   .80 | 546 |
|     447     1   |   -1.99  1.06 |   -1.87   .79 |   -1.70   .74 | 547 |
|     448     1   |   -1.99  1.06 |    -.94   .61 |   -1.18   .71 | 548 |
|     449     1   |   -1.15   .80 |     .27   .52 |     .70  1.04 | 549 |
|     450     1   |   -1.99  1.06 |    -.94   .61 |    -.67   .72 | 550 |
|     451     1   |   -3.27  1.84 |    -.94   .61 |   -1.18   .71 | 551 |
|     452     1   |   -1.99  1.06 |    -.59   .57 |    -.11   .80 | 552 |
|     453     1   |   -1.99  1.06 |     .00   .53 |    -.11   .80 | 553 |
|     454     1   |   -3.27  1.84 |   -2.69  1.06 |   -4.53  1.86 | 554 |
|     455     1   |   -1.99  1.06 |   -1.35   .67 |   -3.21  1.09 | 555 |
|     456     1   |   -3.27  1.84 |   -1.87   .79 |   -2.31   .84 | 556 |
|     457     1   |   -1.99  1.06 |   -1.87   .79 |    -.11   .80 | 557 |
|     458     1   |    -.61   .69 |   -2.69  1.06 |   -2.31   .84 | 558 |
|     459    -1   |   -3.27  1.84 |   -3.96  1.84 |   -4.53  1.86 | 559 |
|     460     1   |    -.17   .63 |    -.59   .57 |   -1.18   .71 | 560 |
|     461     1   |   -1.99  1.06 |    -.59   .57 |   -1.18   .71 | 561 |
|     462     1   |    -.17   .63 |    -.94   .61 |    -.11   .80 | 562 |
|     463     1   |   -1.99  1.06 |    -.94   .61 |   -1.18   .71 | 563 |
|     464     1   |     .21   .60 |    1.42   .58 |     .70  1.04 | 564 |
|     465     1   |   -1.15   .80 |    -.59   .57 |    -.67   .72 | 565 |
|     466     1   |   -1.99  1.06 |    -.29   .54 |     .70  1.04 | 566 |
|     467     1   |   -1.99  1.06 |    -.94   .61 |   -2.31   .84 | 567 |
|     468     1   |   -3.27  1.84 |   -1.35   .67 |   -1.70   .74 | 568 |
|     469     1   |     .21   .60 |    -.59   .57 |    -.67   .72 | 569 |
|     470     1   |     .21   .60 |    -.59   .57 |     .70  1.04 | 570 |
|     471     1   |    -.60   .69 |    -.29   .54 |   -1.70   .74 | 571 |
|     472     1   |   -3.27  1.84 |    -.59   .57 |    -.67   .72 | 572 |
|     473     1   |   -1.99  1.07 |   -2.69  1.06 |   -2.31   .84 | 573 |
|     474     1   |    -.61   .69 |     .00   .53 |   -4.52  1.85 | 574 |
|     475     1   |    -.60   .69 |    -.94   .61 |   -1.70   .74 | 575 |
|     476     1   |    -.61   .69 |   -1.87   .79 |   -1.70   .74 | 576 |
|     477     1   |   -1.99  1.06 |    -.94   .61 |   -1.70   .74 | 577 |
|     478     1   |   -1.15   .80 |   -3.96  1.84 |    1.94  1.83 | 578 |
|     479     1   |    -.60   .69 |     .54   .52 |    -.67   .72 | 579 |
|     480     1   |     .21   .60 |    1.10   .54 |     .70  1.04 | 580 |
|     481     1   |   -1.15   .80 |   -1.35   .67 |    -.11   .80 | 581 |
|     482     1   |    -.17   .63 |   -1.87   .79 |    -.67   .72 | 582 |
|     483     1   |     .56   .59 |    -.94   .61 |   -2.31   .84 | 583 |
|     484     1   |    -.60   .69 |     .82   .53 |    -.11   .80 | 584 |
|     485     1   |    -.61   .69 |   -1.87   .79 |   -1.18   .71 | 585 |
|     486     1   |    -.17   .63 |    -.29   .54 |    -.11   .80 | 586 |
|     487     1   |    -.17   .63 |   -1.35   .67 |   -1.70   .74 | 587 |
|     488     1   |   -3.27  1.84 |     .82   .53 |    -.11   .80 | 588 |
|     489     1   |   -3.27  1.84 |     .54   .52 |    -.67   .72 | 589 |
|     490     1   |     .56   .59 |   -1.87   .79 |   -3.21  1.09 | 590 |
|     491     1   |   -1.99  1.06 |   -1.87   .79 |   -3.21  1.09 | 591 |
|     492     1   |   -3.27  1.84 |   -1.35   .67 |   -3.21  1.09 | 592 |
|     493     1   |    -.60   .69 |    -.59   .57 |    -.67   .72 | 593 |
|     494     1   |    -.17   .63 |    1.10   .54 |    -.11   .80 | 594 |
|     495     1   |    -.60   .69 |   -1.35   .67 |   -1.70   .74 | 595 |
|     496     1   |    -.17   .63 |   -2.69  1.06 |   -1.18   .71 | 596 |
|     497     1   |    1.67   .66 |     .00   .53 |    1.93  1.82 | 597 |
|     498     1   |   -3.27  1.84 |   -1.87   .79 |    -.11   .80 | 598 |
|     499     1   |   -3.27  1.84 |   -3.96  1.84 |   -2.31   .84 | 599 |
|     500     1   |   -1.99  1.07 |   -2.69  1.06 |   -1.70   .74 | 600 |
|     501     1   |    -.60   .69 |   -1.35   .67 |   -1.70   .74 | 601 |
|     502     1   |   -3.27  1.84 |    -.94   .61 |   -2.31   .84 | 602 |
|     503     1   |   -3.27  1.84 |   -2.69  1.06 |   -2.31   .84 | 603 |
|     504    -1   |   -3.27  1.84 |   -3.96  1.84 |   -4.53  1.86 | 604 |
|     505     1   |   -1.99  1.06 |   -1.35   .67 |    -.67   .72 | 605 |
-------------------------------------------------------------------------
 
TABLE 23.11 data-name                            ZOU284WS.TXT  Apr 11 2018 10:19
INPUT: 505 PERSON  9 ITEM  REPORTED: 505 PERSON  9 ITEM  5 CATS  WINSTEPS 3.91.2
--------------------------------------------------------------------------------
 
     Table of STANDARDIZED RESIDUAL variance in Eigenvalue units = ITEM information units
                                           Eigenvalue   Observed   Expected
Total raw variance in observations     =      19.4417 100.0%         100.0%
  Raw variance explained by measures   =      10.4417  53.7%          53.9%
    Raw variance explained by persons  =       3.2858  16.9%          17.0%
    Raw Variance explained by items    =       7.1559  36.8%          37.0%
  Raw unexplained variance (total)     =       9.0000  46.3% 100.0%   46.1%
    Unexplned variance in 1st contrast =       1.6749   8.6%  18.6%
    Unexplned variance in 2nd contrast =       1.4419   7.4%  16.0%
 
       STANDARDIZED RESIDUAL CONTRAST 2 PLOT
 
      -4       -3       -2       -1        0        1        2        3
      -+--------+--------+--------+--------+--------+--------+--------+- COUNT  CLUSTER
   .7 +                                    |                           +
      |                             1      |                           | 1      1
C  .6 +                                    |                           +
O     |                                    5                           | 1      1
N  .5 +                                    |                           +
T     |                                    |                           |
R  .4 +                                    |                           +
A     |                         2          |                           | 1      2
S  .3 +                                    |                           +
T     |                                    |                           |
   .2 +                                    |                           +
2     |                                    |                           |
   .1 +                                    |                           +
L     |                                    |    6                      | 1      2
O  .0 +------------------------------------|---------------------------+
A     |                                    |                           |
D -.1 +                                    |                           +
I     |                                    |                           |
N -.2 +                                    |                           +
G     |                                    |       9                   | 1      3
  -.3 +                                    |    7                      + 1      3
      |                         8          |     3                     | 2      3
  -.4 +                                    |  4                        + 1      3
      -+--------+--------+--------+--------+--------+--------+--------+-
      -4       -3       -2       -1        0        1        2        3
                                ITEM MEASURE
 COUNT:                         2   1      1  1 21 1
 
              1    2  2 1  3 22 43 323 31221
PERSON 78     0    1  5 9  3 69 54 046 09073 78685 62 2 11 2   1
             T         S         M         S         T
%TILE  0             10   20 30 50 60 70 80 90       99
 
Approximate relationships between the PERSON measures
 PCA      ITEM      Pearson       Disattenuated Pearson+Extr  Disattenuated+Extr
Contrast  Clusters  Correlation   Correlation   Correlation   Correlation
 2        1 - 3      0.5071        0.9277        0.5369        0.9794
 2        1 - 2      0.5588        1.0000        0.5845        1.0000
 2        2 - 3      0.5137        1.0000        0.5529        1.0000
 
TABLE 23.12 data-name                            ZOU284WS.TXT  Apr 11 2018 10:19
INPUT: 505 PERSON  9 ITEM  REPORTED: 505 PERSON  9 ITEM  5 CATS  WINSTEPS 3.91.2
--------------------------------------------------------------------------------
 
 CONTRAST 2 FROM PRINCIPAL COMPONENT ANALYSIS
  STANDARDIZED RESIDUAL LOADINGS FOR ITEM (SORTED BY LOADING)
 
----------------------------------------------- ----------------------------------------
|CON-  |       |       INFIT OUTFIT| ENTRY    | |       |       INFIT OUTFIT| ENTRY    |
| TRAST|LOADING|MEASURE  MNSQ MNSQ |NUMBER IT | |LOADING|MEASURE  MNSQ MNSQ |NUMBER IT |
|------+-------+-------------------+----------| |-------+-------------------+----------|
|  2   |   .67 |    -.73  .70  .71 |1    1 c1 | |  -.39 |     .38 1.05 1.07 |4    4 c4 |
|  2   |   .56 |     .03  .94  .91 |5    5 c5 | |  -.36 |     .64 1.15 1.05 |3    3 c3 |
|  2   |   .35 |   -1.27  .97 1.01 |2    2 c2 | |  -.34 |   -1.18 1.14 1.12 |8    8 c8 |
|  2   |   .03 |     .60  .94  .84 |6    6 c6 | |  -.29 |     .61 1.01  .98 |7    7 c7 |
|      |       |                   |          | |  -.27 |     .92 1.26 1.29 |9    9 c9 |
----------------------------------------------- ----------------------------------------
 
-----------------------------------------------
|CON-  |       |       INFIT OUTFIT| ENTRY    |
| TRAST|LOADING|MEASURE  MNSQ MNSQ |NUMBER IT |
|------+-------+-------------------+----------|
|  2 1 |   .67 |    -.73  .70  .71 |1    1 c1 |
|  2 1 |   .56 |     .03  .94  .91 |5    5 c5 |
|  2 2 |   .35 |   -1.27  .97 1.01 |2    2 c2 |
|  2 2 |   .03 |     .60  .94  .84 |6    6 c6 |
|      |-------+-------------------+----------|
|  2 3 |  -.39 |     .38 1.05 1.07 |4    4 c4 |
|  2 3 |  -.36 |     .64 1.15 1.05 |3    3 c3 |
|  2 3 |  -.34 |   -1.18 1.14 1.12 |8    8 c8 |
|  2 3 |  -.29 |     .61 1.01  .98 |7    7 c7 |
|  2 3 |  -.27 |     .92 1.26 1.29 |9    9 c9 |
-----------------------------------------------
 
TABLE 23.13 data-name                            ZOU284WS.TXT  Apr 11 2018 10:19
INPUT: 505 PERSON  9 ITEM  REPORTED: 505 PERSON  9 ITEM  5 CATS  WINSTEPS 3.91.2
--------------------------------------------------------------------------------
 
 ITEM CONTRAST 2 CONTRASTING RESPONSES BY PERSON
 
-----------------------------------
|        PERSON FAVORS TOP        |
| TOP 3 ITEM     | BOTTOM 3 ITEM  |
| HIGH  EXP. LOW | HIGH  EXP. LOW |
|----------------+----------------|
|    3    0    0 |    0    0    3 | 186  286
|    3    0    0 |    0    0    3 | 352  452
|    2    1    0 |    0    0    3 | 25   125
|    2    1    0 |    0    0    3 | 31   131
|    2    1    0 |    0    0    3 | 178  278
|    2    1    0 |    0    0    3 | 487  587
|    2    1    0 |    0    0    3 | 496  596
|    2    1    0 |    0    1    2 | 34   134
|    1    2    0 |    0    0    3 | 43   143
|    3    0    0 |    0    2    1 | 68   168
|    2    1    0 |    0    1    2 | 134  234
|    2    1    0 |    0    1    2 | 214  314
|    2    1    0 |    0    1    2 | 221  321
|    2    1    0 |    0    1    2 | 263  363
|    2    1    0 |    0    1    2 | 323  423
|    3    0    0 |    0    2    1 | 324  424
|    2    1    0 |    0    1    2 | 332  432
|    2    1    0 |    0    1    2 | 425  525
|    2    1    0 |    0    1    2 | 448  548
|    2    0    1 |    0    0    3 | 490  590
|    2    1    0 |    0    1    2 | 501  601
-----------------------------------
-----------------------------------
|        PERSON FAVORS BOTTOM     |
| TOP 3 ITEM     | BOTTOM 3 ITEM  |
| HIGH  EXP. LOW | HIGH  EXP. LOW |
|----------------+----------------|
|    0    1    2 |    3    0    0 | 217  317
|    0    0    3 |    2    1    0 | 297  397
|    0    1    2 |    3    0    0 | 417  517
|    0    1    2 |    2    1    0 | 30   130
|    0    0    3 |    2    0    1 | 40   140
|    0    1    2 |    2    1    0 | 104  204
|    1    0    2 |    3    0    0 | 195  295
|    0    1    2 |    2    1    0 | 205  305
|    0    2    1 |    3    0    0 | 290  390
|    0    1    2 |    2    1    0 | 414  514
|    0    1    2 |    2    1    0 | 451  551
|    0    1    2 |    2    1    0 | 466  566
|    0    0    3 |    1    2    0 | 479  579
|    0    2    1 |    3    0    0 | 480  580
|    0    1    2 |    2    1    0 | 489  589
-----------------------------------
 
TABLE 23.14 data-name                            ZOU284WS.TXT  Apr 11 2018 10:19
INPUT: 505 PERSON  9 ITEM  REPORTED: 505 PERSON  9 ITEM  5 CATS  WINSTEPS 3.91.2
--------------------------------------------------------------------------------
 
 CONTRAST 2 FROM PRINCIPAL COMPONENT ANALYSIS
  STANDARDIZED RESIDUAL LOADINGS FOR ITEM (SORTED BY MEASURE)
 
-----------------------------------------------
|CON-  |       |       INFIT OUTFIT| ENTRY    |
| TRAST|LOADING|MEASURE  MNSQ MNSQ |NUMBER IT |
|------+-------+-------------------+----------|
|  2 3 |  -.27 |     .92 1.26 1.29 |9    9 c9 |
|  2 3 |  -.36 |     .64 1.15 1.05 |3    3 c3 |
|  2 3 |  -.29 |     .61 1.01  .98 |7    7 c7 |
|  2 2 |   .03 |     .60  .94  .84 |6    6 c6 |
|  2 3 |  -.39 |     .38 1.05 1.07 |4    4 c4 |
|  2 1 |   .56 |     .03  .94  .91 |5    5 c5 |
|  2 1 |   .67 |    -.73  .70  .71 |1    1 c1 |
|  2 3 |  -.34 |   -1.18 1.14 1.12 |8    8 c8 |
|  2 2 |   .35 |   -1.27  .97 1.01 |2    2 c2 |
-----------------------------------------------
 
TABLE 23.15 data-name                            ZOU284WS.TXT  Apr 11 2018 10:19
INPUT: 505 PERSON  9 ITEM  REPORTED: 505 PERSON  9 ITEM  5 CATS  WINSTEPS 3.91.2
--------------------------------------------------------------------------------
 
 CONTRAST 2 FROM PRINCIPAL COMPONENT ANALYSIS
  STANDARDIZED RESIDUAL LOADINGS FOR ITEM (SORTED BY ENTRY)
 
-----------------------------------------------
|CON-  |       |       INFIT OUTFIT| ENTRY    |
| TRAST|LOADING|MEASURE  MNSQ MNSQ |NUMBER IT |
|------+-------+-------------------+----------|
|  2 1 |   .67 |    -.73  .70  .71 |1    1 c1 |
|  2 2 |   .35 |   -1.27  .97 1.01 |2    2 c2 |
|  2 3 |  -.36 |     .64 1.15 1.05 |3    3 c3 |
|  2 3 |  -.39 |     .38 1.05 1.07 |4    4 c4 |
|  2 1 |   .56 |     .03  .94  .91 |5    5 c5 |
|  2 2 |   .03 |     .60  .94  .84 |6    6 c6 |
|  2 3 |  -.29 |     .61 1.01  .98 |7    7 c7 |
|  2 3 |  -.34 |   -1.18 1.14 1.12 |8    8 c8 |
|  2 3 |  -.27 |     .92 1.26 1.29 |9    9 c9 |
-----------------------------------------------
 
TABLE 23.16 data-name                            ZOU284WS.TXT  Apr 11 2018 10:19
INPUT: 505 PERSON  9 ITEM  REPORTED: 505 PERSON  9 ITEM  5 CATS  WINSTEPS 3.91.2
--------------------------------------------------------------------------------
 
-------------------------------------------------------------------------
|                         CONTRAST 2  CLUSTER MEASURES                  |
|                 |   CLUSTER 1   |   CLUSTER 2   |   CLUSTER 3   |     |
|  PERSON  STATUS | MEASURE  S.E. | MEASURE  S.E. | MEASURE  S.E. | PERS|
|-----------------+---------------+---------------+---------------+-----|
|       1     1   |   -3.71  1.86 |   -2.61  1.13 |   -4.30  1.84 | 101 |
|       2     1   |   -1.47   .85 |    -.31   .79 |    -.37   .51 | 102 |
|       3     1   |     .21   .73 |    1.01   .87 |     .35   .48 | 103 |
|       4     1   |   -1.47   .85 |   -3.98  1.88 |   -1.68   .67 | 104 |
|       5     1   |   -3.71  1.86 |    -.31   .79 |    -.94   .56 | 105 |
|       6     1   |    2.87  1.82 |    1.92  1.08 |    1.53   .52 | 106 |
|       7     1   |   -1.47   .85 |   -2.60  1.13 |    -.37   .51 | 107 |
|       8     1   |   -3.71  1.86 |    -.31   .79 |    -.12   .49 | 108 |
|       9     1   |    -.31   .72 |    -.31   .79 |    -.37   .51 | 109 |
|      10     1   |   -1.47   .85 |   -1.64   .88 |   -3.02  1.06 | 110 |
|      11     1   |    -.31   .72 |    -.31   .79 |    -.94   .56 | 111 |
|      12     1   |    -.85   .75 |    -.94   .80 |    -.94   .56 | 112 |
|      13     1   |    1.63  1.05 |     .32   .81 |    1.03   .48 | 113 |
|      14     1   |   -2.38  1.10 |    -.94   .80 |   -1.68   .67 | 114 |
|      15     1   |   -2.38  1.10 |   -1.64   .88 |   -1.68   .67 | 115 |
|      16     1   |    1.63  1.05 |    1.01   .87 |     .57   .47 | 116 |
|      17     1   |   -2.38  1.10 |   -3.98  1.88 |   -1.68   .67 | 117 |
|      18     1   |   -2.38  1.10 |    -.94   .80 |    -.94   .56 | 118 |
|      19     1   |   -1.47   .85 |   -1.63   .88 |    -.64   .53 | 119 |
|      20     1   |    2.87  1.82 |   -1.64   .88 |    1.27   .50 | 120 |
|      21    -1   |   -3.71  1.86 |   -3.98  1.88 |   -4.30  1.84 | 121 |
|      22     1   |   -1.47   .85 |    -.31   .79 |     .35   .48 | 122 |
|      23     1   |   -1.47   .85 |    -.31   .79 |    -.64   .53 | 123 |
|      24     1   |   -1.47   .85 |   -2.61  1.13 |   -4.30  1.84 | 124 |
|      25     1   |    -.85   .75 |    -.31   .79 |   -2.20   .79 | 125 |
|      26     1   |    -.85   .75 |    -.94   .80 |   -1.28   .60 | 126 |
|      27     1   |     .80   .81 |    -.94   .80 |   -1.28   .60 | 127 |
|      28     1   |     .21   .73 |    -.31   .79 |    -.12   .49 | 128 |
|      29     1   |   -1.47   .85 |    -.31   .79 |    -.37   .51 | 129 |
|      30     1   |   -1.47   .85 |   -2.60  1.13 |    -.12   .49 | 130 |
|      31     1   |     .80   .81 |    -.31   .79 |    -.94   .56 | 131 |
|      32     1   |   -2.38  1.10 |    1.01   .87 |    -.94   .56 | 132 |
|      33     1   |     .21   .73 |    -.94   .80 |    -.64   .53 | 133 |
|      34     1   |     .21   .73 |    -.31   .79 |   -1.68   .67 | 134 |
|      35     1   |   -1.47   .85 |   -1.63   .88 |   -1.68   .67 | 135 |
|      36     1   |    -.31   .72 |    -.31   .79 |     .12   .48 | 136 |
|      37     1   |    -.31   .72 |    -.31   .79 |    -.94   .56 | 137 |
|      38     1   |   -1.47   .85 |   -1.64   .88 |   -2.20   .79 | 138 |
|      39     1   |    -.31   .72 |     .32   .81 |     .35   .48 | 139 |
|      40     1   |   -3.71  1.86 |   -1.64   .88 |    -.94   .56 | 140 |
|      41     1   |    -.84   .75 |    -.31   .79 |    -.12   .49 | 141 |
|      42     1   |    -.85   .75 |   -1.63   .88 |   -1.28   .60 | 142 |
|      43     1   |   -1.47   .85 |    1.01   .87 |   -3.02  1.06 | 143 |
|      44     1   |   -3.71  1.86 |    -.94   .80 |   -2.20   .79 | 144 |
|      45     1   |   -1.47   .85 |    -.94   .80 |     .12   .48 | 145 |
|      46     1   |     .21   .73 |    -.94   .80 |     .57   .47 | 146 |
|      47     1   |     .80   .81 |    -.31   .79 |    -.37   .51 | 147 |
|      48     1   |     .21   .73 |    1.01   .87 |    -.12   .49 | 148 |
|      49     1   |   -1.47   .85 |   -1.63   .88 |   -1.28   .60 | 149 |
|      50     1   |    -.85   .75 |   -1.63   .88 |   -1.28   .60 | 150 |
|      51     1   |    -.84   .75 |    -.94   .80 |    -.37   .51 | 151 |
|      52     1   |    -.85   .75 |   -1.63   .88 |    -.12   .49 | 152 |
|      53     1   |    -.85   .75 |   -2.60  1.13 |    -.37   .51 | 153 |
|      54     1   |   -1.47   .85 |    -.31   .79 |   -1.28   .60 | 154 |
|      55     1   |     .21   .73 |    1.91  1.08 |    -.64   .53 | 155 |
|      56     1   |    -.85   .75 |    -.94   .80 |    -.94   .56 | 156 |
|      57     1   |    -.31   .72 |   -1.63   .88 |   -1.68   .67 | 157 |
|      58     1   |   -1.47   .85 |    -.94   .80 |   -2.20   .79 | 158 |
|      59    -1   |   -3.71  1.86 |   -3.98  1.88 |   -4.30  1.84 | 159 |
|      60     1   |    -.85   .75 |   -1.63   .88 |   -1.28   .60 | 160 |
|      61     1   |    -.85   .75 |    -.94   .80 |    -.94   .56 | 161 |
|      62     1   |    -.31   .72 |    -.31   .79 |    -.37   .51 | 162 |
|      63     1   |   -1.47   .85 |   -1.63   .88 |   -1.28   .60 | 163 |
|      64     1   |    -.85   .75 |    -.94   .80 |   -1.28   .60 | 164 |
|      65     1   |    -.84   .75 |    -.94   .80 |    -.12   .49 | 165 |
|      66     1   |     .80   .81 |   -1.63   .88 |     .35   .48 | 166 |
|      67     1   |   -3.71  1.86 |   -2.61  1.13 |   -3.03  1.06 | 167 |
|      68     1   |    -.31   .72 |   -1.64   .88 |   -4.30  1.84 | 168 |
|      69     1   |   -1.47   .85 |     .32   .81 |    -.64   .53 | 169 |
|      70     1   |    -.85   .75 |    -.31   .79 |   -1.28   .60 | 170 |
|      71     1   |   -3.71  1.86 |   -2.61  1.13 |   -2.20   .79 | 171 |
|      72     1   |    -.85   .75 |   -2.60  1.13 |    -.94   .56 | 172 |
|      73     1   |   -2.38  1.10 |   -2.60  1.13 |   -1.68   .67 | 173 |
|      74     1   |   -1.47   .85 |    1.01   .87 |    -.12   .49 | 174 |
|      75     1   |   -1.47   .85 |   -2.61  1.13 |   -3.02  1.06 | 175 |
|      76     1   |   -3.71  1.86 |   -2.61  1.13 |   -4.30  1.84 | 176 |
|      77     1   |   -2.38  1.10 |   -2.61  1.13 |   -3.02  1.06 | 177 |
|      78     1   |    -.31   .72 |    -.94   .80 |     .35   .48 | 178 |
|      79     1   |   -1.47   .85 |   -1.63   .88 |    -.94   .56 | 179 |
|      80     1   |    -.31   .72 |    -.31   .79 |    -.37   .51 | 180 |
|      81     1   |   -1.47   .85 |   -1.63   .88 |    -.64   .53 | 181 |
|      82     1   |    -.31   .72 |    -.31   .79 |    -.64   .53 | 182 |
|      83     1   |   -2.38  1.10 |   -1.64   .88 |   -1.68   .67 | 183 |
|      84     1   |    -.85   .75 |     .32   .81 |   -2.20   .79 | 184 |
|      85     1   |   -3.71  1.86 |   -3.98  1.88 |   -1.68   .67 | 185 |
|      86     1   |     .80   .81 |     .32   .81 |     .57   .47 | 186 |
|      87    -1   |   -3.71  1.86 |   -3.98  1.88 |   -4.30  1.84 | 187 |
|      88     1   |   -2.38  1.10 |   -3.98  1.88 |   -1.68   .67 | 188 |
|      89     1   |   -2.38  1.10 |   -1.64   .88 |   -1.28   .60 | 189 |
|      90     1   |    -.85   .75 |   -1.63   .88 |    -.64   .53 | 190 |
|      91     1   |    -.84   .75 |    -.31   .79 |     .35   .48 | 191 |
|      92     1   |   -2.38  1.10 |    -.94   .80 |   -2.20   .79 | 192 |
|      93     1   |   -3.71  1.86 |   -1.64   .88 |   -3.03  1.06 | 193 |
|      94     1   |   -1.47   .85 |   -2.60  1.13 |   -1.28   .60 | 194 |
|      95     1   |     .21   .73 |    -.94   .80 |    -.94   .56 | 195 |
|      96     1   |   -3.71  1.86 |    -.94   .80 |     .12   .48 | 196 |
|      97     1   |   -1.47   .85 |    -.31   .79 |    -.37   .51 | 197 |
|      98     1   |   -2.38  1.10 |   -2.61  1.13 |   -3.02  1.06 | 198 |
|      99     1   |    -.84   .75 |    -.94   .80 |    -.64   .53 | 199 |
|     100     1   |    -.85   .75 |   -1.63   .88 |   -1.68   .67 | 200 |
|     101     1   |    -.85   .75 |   -1.63   .88 |    -.12   .49 | 201 |
|     102     1   |    -.85   .75 |   -1.63   .88 |   -1.68   .67 | 202 |
|     103     1   |   -1.47   .85 |   -1.64   .88 |   -3.02  1.06 | 203 |
|     104     1   |   -2.38  1.10 |   -2.60  1.13 |   -1.28   .60 | 204 |
|     105     1   |   -1.47   .85 |    -.31   .79 |   -1.28   .60 | 205 |
|     106     1   |   -2.38  1.10 |   -3.98  1.88 |   -4.30  1.84 | 206 |
|     107     1   |   -1.47   .85 |   -1.64   .88 |   -2.20   .79 | 207 |
|     108     1   |    -.84   .75 |    -.31   .79 |    -.64   .53 | 208 |
|     109     1   |   -2.38  1.10 |    -.94   .80 |   -1.68   .67 | 209 |
|     110     1   |    -.85   .75 |   -1.64   .88 |   -2.20   .79 | 210 |
|     111     1   |   -2.38  1.10 |    -.94   .80 |   -1.28   .60 | 211 |
|     112     1   |     .21   .73 |    -.31   .79 |     .12   .48 | 212 |
|     113     1   |     .80   .81 |     .32   .81 |     .57   .47 | 213 |
|     114     1   |    -.84   .75 |    -.31   .79 |    -.64   .53 | 214 |
|     115     1   |    -.85   .75 |    -.94   .80 |   -1.28   .60 | 215 |
|     116     1   |   -1.47   .85 |   -1.63   .88 |   -1.28   .60 | 216 |
|     117     1   |    -.31   .72 |    -.31   .79 |    -.64   .53 | 217 |
|     118     1   |    2.87  1.82 |    -.31   .79 |    -.12   .49 | 218 |
|     119     1   |   -2.38  1.10 |   -1.64   .88 |   -4.30  1.84 | 219 |
|     120     1   |    -.85   .75 |   -1.63   .88 |    -.94   .56 | 220 |
|     121     1   |    -.31   .72 |   -3.98  1.88 |   -4.30  1.84 | 221 |
|     122     1   |     .21   .73 |    -.31   .79 |    -.37   .51 | 222 |
|     123     1   |   -1.47   .85 |   -1.63   .88 |   -1.28   .60 | 223 |
|     124     1   |     .80   .81 |    1.91  1.08 |     .80   .48 | 224 |
|     125     1   |    -.84   .75 |    -.94   .80 |     .12   .48 | 225 |
|     126     1   |   -2.38  1.10 |   -2.60  1.13 |   -1.28   .60 | 226 |
|     127     1   |    -.31   .72 |     .32   .81 |    -.12   .49 | 227 |
|     128     1   |   -2.38  1.10 |   -1.64   .88 |   -3.02  1.06 | 228 |
|     129     1   |    -.84   .75 |    -.31   .79 |    -.37   .51 | 229 |
|     130     1   |    -.31   .72 |     .32   .81 |     .57   .47 | 230 |
|     131     1   |   -1.47   .85 |    -.94   .80 |    -.94   .56 | 231 |
|     132     1   |   -3.71  1.86 |     .32   .81 |     .12   .48 | 232 |
|     133     1   |   -3.71  1.86 |   -2.61  1.13 |   -2.20   .79 | 233 |
|     134     1   |    -.31   .72 |     .32   .81 |   -2.20   .79 | 234 |
|     135     1   |    -.85   .75 |    1.01   .87 |    -.94   .56 | 235 |
|     136     1   |    -.31   .72 |    -.31   .79 |    -.64   .53 | 236 |
|     137     1   |     .21   .73 |    -.94   .80 |     .35   .48 | 237 |
|     138     1   |   -3.71  1.86 |   -1.64   .88 |   -3.03  1.06 | 238 |
|     139     1   |   -2.38  1.10 |    -.94   .80 |   -2.20   .79 | 239 |
|     140     1   |   -2.38  1.10 |   -2.61  1.13 |   -3.02  1.06 | 240 |
|     141     1   |   -2.38  1.10 |   -2.61  1.13 |   -4.30  1.84 | 241 |
|     142     1   |     .21   .73 |    -.94   .80 |    -.94   .56 | 242 |
|     143     1   |   -2.38  1.10 |   -2.60  1.13 |   -2.20   .79 | 243 |
|     144     1   |   -1.47   .85 |    -.94   .80 |    -.94   .56 | 244 |
|     145     1   |   -2.38  1.10 |   -3.98  1.88 |   -4.30  1.84 | 245 |
|     146     1   |   -2.38  1.10 |   -2.60  1.13 |   -1.68   .67 | 246 |
|     147     1   |   -3.71  1.86 |   -1.64   .88 |   -2.20   .79 | 247 |
|     148     1   |    -.84   .75 |    -.94   .80 |    -.64   .53 | 248 |
|     149     1   |    -.85   .75 |   -1.63   .88 |    -.64   .53 | 249 |
|     150     1   |    1.63  1.05 |     .32   .81 |     .57   .47 | 250 |
|     151     1   |     .21   .73 |    1.01   .87 |     .80   .48 | 251 |
|     152     1   |   -1.47   .85 |    -.94   .80 |    -.94   .56 | 252 |
|     153     1   |    -.85   .75 |   -1.64   .88 |   -3.02  1.06 | 253 |
|     154     1   |     .21   .73 |    -.31   .79 |    -.94   .56 | 254 |
|     155     1   |   -1.47   .85 |   -1.63   .88 |   -1.28   .60 | 255 |
|     156     1   |    -.84   .75 |    -.94   .80 |     .35   .48 | 256 |
|     157     1   |   -1.47   .85 |    -.31   .79 |     .12   .48 | 257 |
|     158    -1   |   -3.71  1.86 |   -3.98  1.88 |   -4.30  1.84 | 258 |
|     159     1   |   -3.71  1.86 |   -2.61  1.13 |   -4.30  1.84 | 259 |
|     160     1   |   -1.47   .85 |   -2.60  1.13 |   -1.28   .60 | 260 |
|     161     1   |   -2.38  1.10 |     .32   .81 |   -1.68   .67 | 261 |
|     162     1   |    -.31   .72 |     .32   .81 |    -.94   .56 | 262 |
|     163     1   |    -.85   .75 |   -1.63   .88 |     .12   .48 | 263 |
|     164     1   |     .21   .73 |   -1.63   .88 |   -1.68   .67 | 264 |
|     165     1   |   -2.38  1.10 |     .32   .81 |    -.37   .51 | 265 |
|     166     1   |   -3.71  1.86 |   -2.61  1.13 |   -1.68   .67 | 266 |
|     167     1   |   -2.38  1.10 |   -2.60  1.13 |   -1.68   .67 | 267 |
|     168     1   |   -3.71  1.86 |   -2.61  1.13 |   -1.68   .67 | 268 |
|     169     1   |   -1.47   .85 |   -1.63   .88 |    -.64   .53 | 269 |
|     170     1   |   -1.47   .85 |    -.31   .79 |    -.37   .51 | 270 |
|     171     1   |   -3.71  1.86 |   -1.64   .88 |   -3.03  1.06 | 271 |
|     172     1   |   -1.47   .85 |   -2.60  1.13 |   -2.20   .79 | 272 |
|     173     1   |   -2.38  1.10 |    1.01   .87 |    -.64   .53 | 273 |
|     174     1   |    -.85   .75 |    -.94   .80 |   -2.20   .79 | 274 |
|     175     1   |    -.84   .75 |    -.31   .79 |    -.64   .53 | 275 |
|     176     1   |    2.87  1.82 |     .32   .81 |     .57   .47 | 276 |
|     177     1   |   -2.38  1.10 |   -2.60  1.13 |   -1.28   .60 | 277 |
|     178     1   |    -.31   .72 |    -.31   .79 |   -1.68   .67 | 278 |
|     179     1   |   -1.47   .85 |   -1.64   .88 |   -2.20   .79 | 279 |
|     180     1   |   -2.38  1.10 |    -.94   .80 |    -.12   .49 | 280 |
|     181     1   |     .21   .73 |    1.01   .87 |   -1.28   .60 | 281 |
|     182     1   |   -1.47   .85 |    -.31   .79 |   -2.20   .79 | 282 |
|     183     1   |   -1.47   .85 |    -.94   .80 |    -.94   .56 | 283 |
|     184    -1   |   -3.71  1.86 |   -3.98  1.88 |   -4.30  1.84 | 284 |
|     185     1   |    -.31   .72 |    -.94   .80 |   -1.28   .60 | 285 |
|     186     1   |    -.31   .72 |     .32   .81 |   -4.30  1.84 | 286 |
|     187     1   |   -1.47   .85 |   -2.61  1.13 |   -4.30  1.84 | 287 |
|     188     1   |     .21   .73 |     .32   .81 |     .35   .48 | 288 |
|     189     1   |   -3.71  1.86 |   -1.64   .88 |   -2.20   .79 | 289 |
|     190     1   |     .80   .81 |     .32   .81 |     .57   .47 | 290 |
|     191     1   |   -1.47   .85 |   -1.63   .88 |   -1.68   .67 | 291 |
|     192     1   |    -.31   .72 |    -.31   .79 |    -.94   .56 | 292 |
|     193     1   |    -.31   .72 |    -.31   .79 |    -.64   .53 | 293 |
|     194     1   |   -3.71  1.86 |    -.31   .79 |    -.12   .49 | 294 |
|     195     1   |   -3.71  1.86 |    1.01   .87 |    -.12   .49 | 295 |
|     196     1   |    -.31   .72 |    -.94   .80 |    -.37   .51 | 296 |
|     197     1   |    -.31   .72 |     .32   .81 |    -.37   .51 | 297 |
|     198     1   |    -.85   .75 |    -.94   .80 |   -1.68   .67 | 298 |
|     199     1   |    -.31   .72 |   -1.64   .88 |   -3.02  1.06 | 299 |
|     200     1   |    -.84   .75 |    -.94   .80 |    -.37   .51 | 300 |
|     201     1   |    -.85   .75 |   -1.63   .88 |   -1.28   .60 | 301 |
|     202     1   |    2.87  1.82 |     .32   .81 |     .12   .48 | 302 |
|     203     1   |   -1.47   .85 |   -2.60  1.13 |    -.64   .53 | 303 |
|     204     1   |    -.85   .75 |   -1.64   .88 |   -2.20   .79 | 304 |
|     205     1   |    -.31   .72 |    -.94   .80 |     .35   .48 | 305 |
|     206     1   |   -1.47   .85 |   -2.61  1.13 |   -3.02  1.06 | 306 |
|     207     1   |   -2.38  1.10 |    -.94   .80 |    -.37   .51 | 307 |
|     208     1   |    -.31   .72 |     .32   .81 |    -.37   .51 | 308 |
|     209     1   |   -1.47   .85 |   -1.64   .88 |   -2.20   .79 | 309 |
|     210     1   |    2.87  1.82 |    1.92  1.08 |     .12   .48 | 310 |
|     211     1   |   -2.38  1.10 |    1.01   .87 |   -3.02  1.06 | 311 |
|     212     1   |     .21   .73 |    -.31   .79 |   -1.68   .67 | 312 |
|     213     1   |     .80   .81 |     .32   .81 |    -.64   .53 | 313 |
|     214     1   |    2.87  1.82 |    -.31   .79 |    -.94   .56 | 314 |
|     215     1   |     .21   .73 |     .32   .81 |    -.37   .51 | 315 |
|     216     1   |   -1.47   .85 |    -.94   .80 |    -.12   .49 | 316 |
|     217     1   |   -2.38  1.10 |    -.94   .80 |     .80   .48 | 317 |
|     218     1   |   -1.47   .85 |   -1.63   .88 |    -.94   .56 | 318 |
|     219     1   |     .21   .73 |    -.31   .79 |     .57   .47 | 319 |
|     220     1   |   -1.47   .85 |     .32   .81 |     .35   .48 | 320 |
|     221     1   |     .80   .81 |    -.31   .79 |   -1.68   .67 | 321 |
|     222     1   |    -.31   .72 |    -.94   .80 |    -.37   .51 | 322 |
|     223     1   |   -1.47   .85 |   -1.63   .88 |    -.12   .49 | 323 |
|     224     1   |   -1.47   .85 |   -1.63   .88 |   -1.28   .60 | 324 |
|     225     1   |   -1.47   .85 |   -2.60  1.13 |   -1.68   .67 | 325 |
|     226     1   |   -1.47   .85 |    -.94   .80 |     .12   .48 | 326 |
|     227     1   |     .21   .73 |    -.94   .80 |    -.12   .49 | 327 |
|     228     1   |    2.87  1.82 |    -.94   .80 |     .35   .48 | 328 |
|     229     1   |    -.31   .72 |     .32   .81 |    -.94   .56 | 329 |
|     230     1   |   -2.38  1.10 |   -2.60  1.13 |    -.64   .53 | 330 |
|     231     1   |    -.31   .72 |    -.31   .79 |    -.94   .56 | 331 |
|     232     1   |   -1.47   .85 |    -.94   .80 |   -2.20   .79 | 332 |
|     233     1   |    -.85   .75 |    1.01   .87 |     .35   .48 | 333 |
|     234     1   |    -.31   .72 |    -.31   .79 |    -.94   .56 | 334 |
|     235     1   |    -.85   .75 |   -1.63   .88 |   -1.28   .60 | 335 |
|     236     1   |   -2.38  1.10 |   -1.64   .88 |    -.94   .56 | 336 |
|     237     1   |    -.85   .75 |    -.31   .79 |   -1.28   .60 | 337 |
|     238     1   |   -3.71  1.86 |   -2.61  1.13 |   -1.28   .60 | 338 |
|     239     1   |   -3.71  1.86 |   -2.61  1.13 |   -3.03  1.06 | 339 |
|     240     1   |     .21   .73 |     .32   .81 |    -.37   .51 | 340 |
|     241     1   |   -1.47   .85 |   -1.63   .88 |   -1.68   .67 | 341 |
|     242     1   |   -1.47   .85 |   -2.60  1.13 |   -1.68   .67 | 342 |
|     243     1   |   -2.38  1.10 |    -.94   .80 |   -2.20   .79 | 343 |
|     244     1   |   -1.47   .85 |    -.94   .80 |   -1.68   .67 | 344 |
|     245     1   |   -1.47   .85 |   -1.63   .88 |     .12   .48 | 345 |
|     246     1   |     .21   .73 |    -.94   .80 |    -.37   .51 | 346 |
|     247     1   |   -1.47   .85 |   -2.60  1.13 |    -.12   .49 | 347 |
|     248     1   |    -.85   .75 |    -.94   .80 |   -1.28   .60 | 348 |
|     249     1   |    -.85   .75 |   -1.63   .88 |    -.64   .53 | 349 |
|     250     1   |    -.31   .72 |    -.31   .79 |    -.37   .51 | 350 |
|     251     1   |    -.31   .72 |    -.94   .80 |    -.64   .53 | 351 |
|     252     1   |    1.63  1.05 |    1.91  1.08 |    1.53   .52 | 352 |
|     253     1   |   -3.71  1.86 |   -1.64   .88 |   -1.28   .60 | 353 |
|     254     1   |   -1.47   .85 |   -3.98  1.88 |    -.94   .56 | 354 |
|     255     1   |     .80   .81 |    -.94   .80 |   -1.28   .60 | 355 |
|     256     1   |    -.31   .72 |   -1.63   .88 |   -1.68   .67 | 356 |
|     257     1   |   -2.38  1.10 |   -3.98  1.88 |   -3.03  1.06 | 357 |
|     258     1   |    -.85   .75 |    -.94   .80 |    -.94   .56 | 358 |
|     259     1   |    -.31   .72 |    1.01   .87 |    -.12   .49 | 359 |
|     260     1   |    2.87  1.82 |    1.01   .87 |    1.03   .48 | 360 |
|     261     1   |   -2.38  1.10 |   -2.60  1.13 |   -2.20   .79 | 361 |
|     262     1   |     .80   .81 |    -.31   .79 |    -.94   .56 | 362 |
|     263     1   |    -.31   .72 |    -.31   .79 |   -1.68   .67 | 363 |
|     264     1   |   -1.47   .85 |   -1.64   .88 |   -4.30  1.84 | 364 |
|     265     1   |   -3.71  1.86 |     .32   .81 |   -3.03  1.06 | 365 |
|     266     1   |     .21   .73 |     .32   .81 |     .12   .48 | 366 |
|     267     1   |    -.84   .75 |     .32   .81 |     .12   .48 | 367 |
|     268     1   |    -.85   .75 |    -.31   .79 |   -1.68   .67 | 368 |
|     269     1   |   -1.47   .85 |   -1.63   .88 |    -.64   .53 | 369 |
|     270     1   |   -1.47   .85 |   -1.63   .88 |   -1.68   .67 | 370 |
|     271     1   |    -.84   .75 |     .32   .81 |    -.37   .51 | 371 |
|     272     1   |    1.63  1.05 |    3.20  1.83 |     .80   .48 | 372 |
|     273     1   |   -1.47   .85 |   -1.64   .88 |   -3.02  1.06 | 373 |
|     274     1   |    1.63  1.05 |    1.91  1.08 |    2.62   .74 | 374 |
|     275     1   |   -3.71  1.86 |   -2.61  1.13 |   -2.20   .79 | 375 |
|     276     1   |    -.31   .72 |    -.94   .80 |    -.37   .51 | 376 |
|     277     1   |    -.31   .72 |   -1.63   .88 |   -1.28   .60 | 377 |
|     278     1   |   -2.38  1.10 |    -.94   .80 |   -1.28   .60 | 378 |
|     279     1   |   -1.47   .85 |    -.31   .79 |    -.12   .49 | 379 |
|     280     1   |   -1.47   .85 |   -1.64   .88 |   -3.02  1.06 | 380 |
|     281     1   |    -.85   .75 |    -.94   .80 |   -1.68   .67 | 381 |
|     282     1   |    1.63  1.05 |    -.94   .80 |     .80   .48 | 382 |
|     283     1   |    2.87  1.82 |    1.01   .87 |    -.12   .49 | 383 |
|     284     1   |    -.31   .72 |    -.94   .80 |     .35   .48 | 384 |
|     285     1   |   -2.38  1.10 |   -1.64   .88 |   -1.68   .67 | 385 |
|     286     1   |     .80   .81 |    -.31   .79 |    -.37   .51 | 386 |
|     287     1   |    -.31   .72 |    -.31   .79 |    -.12   .49 | 387 |
|     288     1   |    -.31   .72 |    -.94   .80 |   -1.28   .60 | 388 |
|     289     1   |    -.84   .75 |    -.31   .79 |     .35   .48 | 389 |
|     290     1   |   -1.47   .85 |   -1.63   .88 |    -.37   .51 | 390 |
|     291     1   |    -.31   .72 |   -1.63   .88 |    -.64   .53 | 391 |
|     292     1   |   -1.47   .85 |     .32   .81 |     .35   .48 | 392 |
|     293     1   |   -1.47   .85 |    -.31   .79 |    -.94   .56 | 393 |
|     294     1   |    -.31   .72 |   -2.60  1.13 |    -.37   .51 | 394 |
|     295     1   |     .80   .81 |     .32   .81 |     .35   .48 | 395 |
|     296     1   |   -1.47   .85 |    -.94   .80 |   -2.20   .79 | 396 |
|     297     1   |   -2.38  1.10 |    -.94   .80 |     .12   .48 | 397 |
|     298     1   |    -.31   .72 |    -.31   .79 |   -3.02  1.06 | 398 |
|     299     1   |   -2.38  1.10 |   -2.60  1.13 |   -1.68   .67 | 399 |
|     300     1   |     .21   .73 |   -1.63   .88 |    -.12   .49 | 400 |
|     301     1   |   -1.47   .85 |    -.94   .80 |   -1.28   .60 | 401 |
|     302     1   |   -2.38  1.10 |   -2.60  1.13 |   -1.68   .67 | 402 |
|     303     1   |    -.84   .75 |    -.94   .80 |    -.64   .53 | 403 |
|     304     1   |    2.87  1.82 |    -.94   .80 |    -.37   .51 | 404 |
|     305     1   |   -1.47   .85 |   -1.64   .88 |   -2.20   .79 | 405 |
|     306     1   |   -2.38  1.10 |     .32   .81 |   -1.68   .67 | 406 |
|     307     1   |   -1.47   .85 |    -.94   .80 |   -1.28   .60 | 407 |
|     308     1   |    -.84   .75 |    -.31   .79 |    -.37   .51 | 408 |
|     309     1   |    -.84   .75 |    -.94   .80 |    -.64   .53 | 409 |
|     310     1   |   -2.38  1.10 |   -1.64   .88 |   -1.68   .67 | 410 |
|     311     1   |    -.85   .75 |    -.94   .80 |   -1.28   .60 | 411 |
|     312     1   |   -1.47   .85 |    -.94   .80 |   -1.68   .67 | 412 |
|     313     1   |    1.63  1.05 |    -.94   .80 |    -.12   .49 | 413 |
|     314     1   |     .80   .81 |    -.94   .80 |    -.37   .51 | 414 |
|     315     1   |     .21   .73 |    -.94   .80 |     .12   .48 | 415 |
|     316     1   |    -.84   .75 |     .32   .81 |    -.12   .49 | 416 |
|     317     1   |    -.84   .75 |    -.94   .80 |    -.37   .51 | 417 |
|     318     1   |   -1.47   .85 |   -1.63   .88 |   -1.68   .67 | 418 |
|     319     1   |     .21   .73 |   -1.63   .88 |    -.37   .51 | 419 |
|     320     1   |    -.85   .75 |   -1.63   .88 |    -.94   .56 | 420 |
|     321     1   |    -.84   .75 |    -.31   .79 |    -.37   .51 | 421 |
|     322     1   |    -.31   .72 |    1.01   .87 |    -.37   .51 | 422 |
|     323     1   |    -.85   .75 |    -.94   .80 |   -1.68   .67 | 423 |
|     324     1   |    -.31   .72 |   -1.64   .88 |   -4.30  1.84 | 424 |
|     325     1   |   -1.47   .85 |    -.31   .79 |    -.64   .53 | 425 |
|     326     1   |    -.31   .72 |     .32   .81 |    -.37   .51 | 426 |
|     327     1   |   -2.38  1.10 |   -1.64   .88 |    -.94   .56 | 427 |
|     328     1   |   -1.47   .85 |   -1.63   .88 |    -.37   .51 | 428 |
|     329     1   |     .80   .81 |    -.31   .79 |    -.94   .56 | 429 |
|     330     1   |    -.84   .75 |    -.94   .80 |    -.37   .51 | 430 |
|     331     1   |   -2.38  1.10 |   -1.64   .88 |    -.64   .53 | 431 |
|     332     1   |    -.31   .72 |    1.01   .87 |   -1.28   .60 | 432 |
|     333     1   |   -1.47   .85 |   -2.60  1.13 |   -1.28   .60 | 433 |
|     334     1   |    -.85   .75 |    -.94   .80 |   -3.02  1.06 | 434 |
|     335     1   |     .80   .81 |    -.31   .79 |     .80   .48 | 435 |
|     336     1   |   -1.47   .85 |    -.94   .80 |   -2.20   .79 | 436 |
|     337     1   |   -2.38  1.10 |   -1.64   .88 |   -3.02  1.06 | 437 |
|     338     1   |    -.31   .72 |   -2.60  1.13 |    -.94   .56 | 438 |
|     339     1   |    -.84   .75 |    -.94   .80 |     .12   .48 | 439 |
|     340     1   |    1.63  1.05 |    1.91  1.08 |    1.82   .56 | 440 |
|     341     1   |    -.84   .75 |     .32   .81 |    -.12   .49 | 441 |
|     342     1   |   -1.47   .85 |    -.94   .80 |   -1.28   .60 | 442 |
|     343     1   |     .21   .73 |     .32   .81 |    -.37   .51 | 443 |
|     344     1   |     .21   .73 |   -1.63   .88 |   -1.68   .67 | 444 |
|     345     1   |    -.31   .72 |     .32   .81 |    -.37   .51 | 445 |
|     346     1   |   -3.71  1.86 |   -2.61  1.13 |   -3.03  1.06 | 446 |
|     347     1   |     .80   .81 |   -1.63   .88 |     .35   .48 | 447 |
|     348     1   |   -2.38  1.10 |   -2.61  1.13 |   -3.02  1.06 | 448 |
|     349     1   |    -.85   .75 |   -2.60  1.13 |    -.94   .56 | 449 |
|     350     1   |     .21   .73 |    1.01   .87 |     .12   .48 | 450 |
|     351     1   |   -2.38  1.10 |   -1.64   .88 |   -1.28   .60 | 451 |
|     352     1   |    2.87  1.82 |    3.20  1.83 |   -3.03  1.06 | 452 |
|     353     1   |   -2.38  1.10 |   -2.60  1.13 |   -2.20   .79 | 453 |
|     354     1   |    -.84   .75 |    -.31   .79 |    -.12   .49 | 454 |
|     355     1   |    -.31   .72 |    -.94   .80 |    -.64   .53 | 455 |
|     356     1   |    1.63  1.05 |     .32   .81 |     .57   .47 | 456 |
|     357     1   |   -3.71  1.86 |   -1.64   .88 |   -3.03  1.06 | 457 |
|     358     1   |   -2.38  1.10 |   -1.64   .88 |   -1.28   .60 | 458 |
|     359     1   |   -2.38  1.10 |    -.31   .79 |   -1.28   .60 | 459 |
|     360     1   |    -.31   .72 |    -.31   .79 |    -.64   .53 | 460 |
|     361     1   |    -.31   .72 |    -.94   .80 |     .57   .47 | 461 |
|     362     1   |    -.85   .75 |    -.94   .80 |   -3.02  1.06 | 462 |
|     363     1   |   -1.47   .85 |   -1.63   .88 |    -.37   .51 | 463 |
|     364     1   |    -.31   .72 |    -.31   .79 |     .57   .47 | 464 |
|     365     1   |    2.87  1.82 |    -.94   .80 |     .12   .48 | 465 |
|     366     1   |   -1.47   .85 |   -1.63   .88 |    -.94   .56 | 466 |
|     367     1   |   -1.47   .85 |   -1.64   .88 |   -4.30  1.84 | 467 |
|     368     1   |     .80   .81 |    -.31   .79 |    -.12   .49 | 468 |
|     369     1   |    -.31   .72 |   -1.63   .88 |    -.64   .53 | 469 |
|     370     1   |     .80   .81 |    1.01   .87 |     .12   .48 | 470 |
|     371     1   |    -.85   .75 |    -.94   .80 |   -2.20   .79 | 471 |
|     372     1   |     .21   .73 |   -1.63   .88 |    -.94   .56 | 472 |
|     373     1   |     .21   .73 |    1.91  1.08 |    1.82   .56 | 473 |
|     374     1   |   -3.71  1.86 |   -2.61  1.13 |   -1.28   .60 | 474 |
|     375     1   |   -3.71  1.86 |   -1.64   .88 |   -3.03  1.06 | 475 |
|     376     1   |    -.31   .72 |     .32   .81 |    -.94   .56 | 476 |
|     377     1   |   -2.38  1.10 |   -3.98  1.88 |   -2.20   .79 | 477 |
|     378     1   |   -2.38  1.10 |   -2.61  1.13 |   -3.02  1.06 | 478 |
|     379     1   |   -2.38  1.10 |   -2.60  1.13 |   -2.20   .79 | 479 |
|     380     1   |    -.85   .75 |    1.01   .87 |    -.64   .53 | 480 |
|     381     1   |   -3.71  1.86 |    -.31   .79 |   -4.30  1.84 | 481 |
|     382     1   |   -2.38  1.10 |    -.94   .80 |   -2.20   .79 | 482 |
|     383     1   |   -1.47   .85 |   -2.60  1.13 |    -.94   .56 | 483 |
|     384     1   |    -.85   .75 |    -.94   .80 |   -1.28   .60 | 484 |
|     385     1   |   -3.71  1.86 |   -1.64   .88 |    -.37   .51 | 485 |
|     386     1   |   -1.47   .85 |   -1.64   .88 |   -3.02  1.06 | 486 |
|     387     1   |   -1.47   .85 |   -2.60  1.13 |   -1.68   .67 | 487 |
|     388     1   |     .80   .81 |     .32   .81 |    -.37   .51 | 488 |
|     389     1   |   -3.71  1.86 |   -2.61  1.13 |   -2.20   .79 | 489 |
|     390     1   |   -3.71  1.86 |   -1.64   .88 |    -.94   .56 | 490 |
|     391     1   |    -.31   .72 |    -.94   .80 |     .35   .48 | 491 |
|     392     1   |   -2.38  1.10 |   -2.60  1.13 |   -1.28   .60 | 492 |
|     393     1   |   -3.71  1.86 |   -2.61  1.13 |   -1.68   .67 | 493 |
|     394     1   |    -.85   .75 |   -1.63   .88 |    -.64   .53 | 494 |
|     395     1   |    -.31   .72 |    -.94   .80 |   -1.28   .60 | 495 |
|     396     1   |     .21   .73 |     .32   .81 |     .35   .48 | 496 |
|     397     1   |   -3.71  1.86 |   -2.61  1.13 |   -3.03  1.06 | 497 |
|     398     1   |   -3.71  1.86 |   -2.61  1.13 |    -.12   .49 | 498 |
|     399     1   |    -.31   .72 |    -.94   .80 |   -1.28   .60 | 499 |
|     400     1   |   -1.47   .85 |   -1.63   .88 |    -.94   .56 | 500 |
|     401     1   |    -.31   .72 |    -.94   .80 |    1.53   .52 | 501 |
|     402     1   |    -.31   .72 |    -.31   .79 |    -.94   .56 | 502 |
|     403     1   |   -2.38  1.10 |    -.94   .80 |    -.94   .56 | 503 |
|     404     1   |    -.31   .72 |    -.31   .79 |     .35   .48 | 504 |
|     405     1   |    1.63  1.05 |    1.01   .87 |    -.12   .49 | 505 |
|     406     1   |   -2.38  1.10 |   -2.60  1.13 |   -1.68   .67 | 506 |
|     407     1   |     .21   .73 |    -.94   .80 |     .35   .48 | 507 |
|     408     1   |    -.85   .75 |    -.94   .80 |   -1.28   .60 | 508 |
|     409     1   |   -2.38  1.10 |    -.94   .80 |   -2.20   .79 | 509 |
|     410     1   |   -1.47   .85 |   -1.63   .88 |    -.94   .56 | 510 |
|     411     1   |   -1.47   .85 |    -.94   .80 |   -1.68   .67 | 511 |
|     412     1   |   -3.71  1.86 |   -3.98  1.88 |   -1.68   .67 | 512 |
|     413     1   |    -.84   .75 |    -.31   .79 |    -.64   .53 | 513 |
|     414     1   |   -1.47   .85 |    -.94   .80 |     .35   .48 | 514 |
|     415     1   |   -2.38  1.10 |    -.94   .80 |    -.37   .51 | 515 |
|     416     1   |   -1.47   .85 |   -1.64   .88 |   -2.20   .79 | 516 |
|     417     1   |    -.84   .75 |    -.94   .80 |     .35   .48 | 517 |
|     418     1   |   -1.47   .85 |   -2.60  1.13 |   -1.68   .67 | 518 |
|     419     1   |   -2.38  1.10 |   -1.64   .88 |    -.94   .56 | 519 |
|     420     1   |   -1.47   .85 |   -1.64   .88 |   -2.20   .79 | 520 |
|     421     1   |   -1.47   .85 |   -1.63   .88 |   -1.28   .60 | 521 |
|     422     1   |    -.31   .72 |    -.94   .80 |   -1.28   .60 | 522 |
|     423     1   |   -1.47   .85 |   -2.61  1.13 |   -3.02  1.06 | 523 |
|     424     1   |   -1.47   .85 |    -.94   .80 |   -1.68   .67 | 524 |
|     425     1   |    -.31   .72 |    -.94   .80 |   -2.20   .79 | 525 |
|     426     1   |   -1.47   .85 |   -2.61  1.13 |   -3.02  1.06 | 526 |
|     427     1   |    -.85   .75 |    -.94   .80 |   -1.28   .60 | 527 |
|     428     1   |   -2.38  1.10 |   -2.61  1.13 |   -4.30  1.84 | 528 |
|     429     1   |    1.63  1.05 |    1.01   .87 |    -.37   .51 | 529 |
|     430     1   |    -.31   .72 |    -.94   .80 |    -.94   .56 | 530 |
|     431     1   |    -.31   .72 |    -.31   .79 |     .12   .48 | 531 |
|     432     1   |   -1.47   .85 |    -.94   .80 |    -.12   .49 | 532 |
|     433     1   |    -.85   .75 |   -1.63   .88 |   -1.68   .67 | 533 |
|     434     1   |   -3.71  1.86 |   -3.98  1.88 |   -3.03  1.06 | 534 |
|     435     1   |     .21   .73 |    1.01   .87 |     .80   .48 | 535 |
|     436     1   |    -.84   .75 |    -.94   .80 |    -.64   .53 | 536 |
|     437     1   |   -3.71  1.86 |   -2.61  1.13 |   -4.30  1.84 | 537 |
|     438     1   |     .80   .81 |     .32   .81 |    -.94   .56 | 538 |
|     439     1   |   -2.38  1.10 |   -2.61  1.13 |   -4.30  1.84 | 539 |
|     440     1   |   -1.47   .85 |    -.94   .80 |    -.64   .53 | 540 |
|     441     1   |     .21   .73 |     .32   .81 |    -.64   .53 | 541 |
|     442     1   |   -3.71  1.86 |   -2.61  1.13 |   -3.03  1.06 | 542 |
|     443     1   |     .80   .81 |    -.31   .79 |    -.64   .53 | 543 |
|     444     1   |   -1.47   .85 |   -2.60  1.13 |    -.64   .53 | 544 |
|     445     1   |    -.85   .75 |   -3.98  1.88 |   -2.20   .79 | 545 |
|     446     1   |    -.31   .72 |     .32   .81 |    -.12   .49 | 546 |
|     447     1   |   -1.47   .85 |    -.94   .80 |   -3.02  1.06 | 547 |
|     448     1   |    -.31   .72 |    -.94   .80 |   -2.20   .79 | 548 |
|     449     1   |    -.31   .72 |    -.31   .79 |     .12   .48 | 549 |
|     450     1   |    -.85   .75 |    -.94   .80 |   -1.28   .60 | 550 |
|     451     1   |   -3.71  1.86 |   -1.64   .88 |    -.64   .53 | 551 |
|     452     1   |   -2.38  1.10 |    -.31   .79 |    -.37   .51 | 552 |
|     453     1   |    -.84   .75 |    -.94   .80 |    -.12   .49 | 553 |
|     454     1   |   -2.38  1.10 |   -3.98  1.88 |   -4.30  1.84 | 554 |
|     455     1   |   -2.38  1.10 |   -3.98  1.88 |   -1.28   .60 | 555 |
|     456     1   |   -2.38  1.10 |   -2.60  1.13 |   -2.20   .79 | 556 |
|     457     1   |    -.85   .75 |    -.94   .80 |   -1.68   .67 | 557 |
|     458     1   |   -2.38  1.10 |    -.94   .80 |   -2.20   .79 | 558 |
|     459    -1   |   -3.71  1.86 |   -3.98  1.88 |   -4.30  1.84 | 559 |
|     460     1   |    -.31   .72 |    -.94   .80 |    -.64   .53 | 560 |
|     461     1   |    -.85   .75 |   -1.63   .88 |    -.94   .56 | 561 |
|     462     1   |     .21   .73 |    -.31   .79 |    -.94   .56 | 562 |
|     463     1   |   -1.47   .85 |   -1.63   .88 |    -.94   .56 | 563 |
|     464     1   |     .80   .81 |     .32   .81 |    1.03   .48 | 564 |
|     465     1   |    -.85   .75 |     .32   .81 |   -1.28   .60 | 565 |
|     466     1   |   -2.38  1.10 |    -.94   .80 |     .35   .48 | 566 |
|     467     1   |   -1.47   .85 |   -1.63   .88 |   -1.68   .67 | 567 |
|     468     1   |   -2.38  1.10 |   -2.60  1.13 |   -1.28   .60 | 568 |
|     469     1   |    -.84   .75 |    -.94   .80 |     .12   .48 | 569 |
|     470     1   |     .21   .73 |    -.31   .79 |    -.12   .49 | 570 |
|     471     1   |    -.31   .72 |    -.94   .80 |    -.94   .56 | 571 |
|     472     1   |   -1.47   .85 |    -.94   .80 |    -.94   .56 | 572 |
|     473     1   |   -1.47   .85 |   -1.64   .88 |   -4.30  1.84 | 573 |
|     474     1   |    -.85   .75 |   -2.60  1.13 |    -.64   .53 | 574 |
|     475     1   |   -1.47   .85 |    -.94   .80 |    -.94   .56 | 575 |
|     476     1   |    -.85   .75 |    -.94   .80 |   -2.20   .79 | 576 |
|     477     1   |   -1.47   .85 |   -1.63   .88 |   -1.28   .60 | 577 |
|     478     1   |   -1.47   .85 |    -.31   .79 |   -1.28   .60 | 578 |
|     479     1   |    -.84   .75 |    -.94   .80 |     .57   .47 | 579 |
|     480     1   |     .80   .81 |    -.31   .79 |    1.03   .48 | 580 |
|     481     1   |   -1.47   .85 |    -.31   .79 |    -.94   .56 | 581 |
|     482     1   |    -.85   .75 |    -.94   .80 |    -.94   .56 | 582 |
|     483     1   |    -.31   .72 |   -1.63   .88 |    -.64   .53 | 583 |
|     484     1   |    -.31   .72 |    -.94   .80 |     .80   .48 | 584 |
|     485     1   |   -1.47   .85 |    -.94   .80 |   -1.28   .60 | 585 |
|     486     1   |     .21   .73 |    -.31   .79 |    -.37   .51 | 586 |
|     487     1   |    -.31   .72 |    -.31   .79 |   -2.20   .79 | 587 |
|     488     1   |    -.31   .72 |    -.31   .79 |    -.12   .49 | 588 |
|     489     1   |   -1.47   .85 |   -2.60  1.13 |     .57   .47 | 589 |
|     490     1   |     .21   .73 |    -.94   .80 |   -3.02  1.06 | 590 |
|     491     1   |   -2.38  1.10 |   -2.60  1.13 |   -2.20   .79 | 591 |
|     492     1   |   -2.38  1.10 |   -2.60  1.13 |   -2.20   .79 | 592 |
|     493     1   |    -.84   .75 |    -.31   .79 |    -.64   .53 | 593 |
|     494     1   |     .21   .73 |    -.31   .79 |     .80   .48 | 594 |
|     495     1   |   -2.38  1.10 |   -1.64   .88 |    -.64   .53 | 595 |
|     496     1   |    -.85   .75 |    -.31   .79 |   -2.20   .79 | 596 |
|     497     1   |    1.63  1.05 |    3.20  1.83 |     .12   .48 | 597 |
|     498     1   |   -2.38  1.10 |   -1.64   .88 |    -.94   .56 | 598 |
|     499     1   |   -3.71  1.86 |   -1.64   .88 |   -4.30  1.84 | 599 |
|     500     1   |   -1.47   .85 |   -1.64   .88 |   -3.02  1.06 | 600 |
|     501     1   |    -.31   .72 |   -1.63   .88 |   -1.68   .67 | 601 |
|     502     1   |   -2.38  1.10 |   -2.60  1.13 |   -1.28   .60 | 602 |
|     503     1   |   -2.38  1.10 |   -2.61  1.13 |   -3.02  1.06 | 603 |
|     504    -1   |   -3.71  1.86 |   -3.98  1.88 |   -4.30  1.84 | 604 |
|     505     1   |   -1.47   .85 |    -.31   .79 |   -1.68   .67 | 605 |
-------------------------------------------------------------------------
 
TABLE 23.21 data-name                            ZOU284WS.TXT  Apr 11 2018 10:19
INPUT: 505 PERSON  9 ITEM  REPORTED: 505 PERSON  9 ITEM  5 CATS  WINSTEPS 3.91.2
--------------------------------------------------------------------------------
 
     Table of STANDARDIZED RESIDUAL variance in Eigenvalue units = ITEM information units
                                           Eigenvalue   Observed   Expected
Total raw variance in observations     =      19.4417 100.0%         100.0%
  Raw variance explained by measures   =      10.4417  53.7%          53.9%
    Raw variance explained by persons  =       3.2858  16.9%          17.0%
    Raw Variance explained by items    =       7.1559  36.8%          37.0%
  Raw unexplained variance (total)     =       9.0000  46.3% 100.0%   46.1%
    Unexplned variance in 1st contrast =       1.6749   8.6%  18.6%
    Unexplned variance in 2nd contrast =       1.4419   7.4%  16.0%
    Unexplned variance in 3rd contrast =       1.2478   6.4%  13.9%
 
       STANDARDIZED RESIDUAL CONTRAST 3 PLOT
 
      -4       -3       -2       -1        0        1        2        3
      -+--------+--------+--------+--------+--------+--------+--------+- COUNT  CLUSTER
      |                                    |  4                        | 1      1
   .6 +                                    |                           +
      |                                    |                           |
C  .5 +                                    |                           +
O     |                                    |                           |
N  .4 +                                    |    7                      + 1      1
T     |                                    |                           |
R  .3 +                                    |                           +
A     |                                    5                           | 1      2
S  .2 +                             1      |                           + 1      2
T     |                                    |                           |
   .1 +                                    |                           +
3     |                                    |                           |
   .0 +-------------------------8----------|---------------------------+ 1      2
L     |                                    |                           |
O -.1 +                                    |                           +
A     |                                    |    6                      | 1      2
D -.2 +                                    |                           +
I     |                                    |                           |
N -.3 +                                    |                           +
G     |                                    |     3                     | 1      3
  -.4 +                                    |                           +
      |                         2          |                           | 1      3
  -.5 +                                    |       9                   + 1      3
      -+--------+--------+--------+--------+--------+--------+--------+-
      -4       -3       -2       -1        0        1        2        3
                                ITEM MEASURE
 COUNT:                         2   1      1  1 21 1
 
              1    2  2 1  3 22 43 323 31221
PERSON 78     0    1  5 9  3 69 54 046 09073 78685 62 2 11 2   1
             T         S         M         S         T
%TILE  0             10   20 30 50 60 70 80 90       99
 
Approximate relationships between the PERSON measures
 PCA      ITEM      Pearson       Disattenuated Pearson+Extr  Disattenuated+Extr
Contrast  Clusters  Correlation   Correlation   Correlation   Correlation
 3        1 - 3      0.3904        1.0000        0.4127        1.0000
 3        1 - 2      0.5320        1.0000        0.5460        1.0000
 3        2 - 3      0.5617        0.9985        0.6028        1.0000
 
TABLE 23.22 data-name                            ZOU284WS.TXT  Apr 11 2018 10:19
INPUT: 505 PERSON  9 ITEM  REPORTED: 505 PERSON  9 ITEM  5 CATS  WINSTEPS 3.91.2
--------------------------------------------------------------------------------
 
 CONTRAST 3 FROM PRINCIPAL COMPONENT ANALYSIS
  STANDARDIZED RESIDUAL LOADINGS FOR ITEM (SORTED BY LOADING)
 
----------------------------------------------- ----------------------------------------
|CON-  |       |       INFIT OUTFIT| ENTRY    | |       |       INFIT OUTFIT| ENTRY    |
| TRAST|LOADING|MEASURE  MNSQ MNSQ |NUMBER IT | |LOADING|MEASURE  MNSQ MNSQ |NUMBER IT |
|------+-------+-------------------+----------| |-------+-------------------+----------|
|  3   |   .63 |     .38 1.05 1.07 |4    4 c4 | |  -.48 |     .92 1.26 1.29 |9    9 c9 |
|  3   |   .40 |     .61 1.01  .98 |7    7 c7 | |  -.46 |   -1.27  .97 1.01 |2    2 c2 |
|  3   |   .25 |     .03  .94  .91 |5    5 c5 | |  -.36 |     .64 1.15 1.05 |3    3 c3 |
|  3   |   .19 |    -.73  .70  .71 |1    1 c1 | |  -.14 |     .60  .94  .84 |6    6 c6 |
|  3   |   .00 |   -1.18 1.14 1.12 |8    8 c8 | |       |                   |          |
----------------------------------------------- ----------------------------------------
 
-----------------------------------------------
|CON-  |       |       INFIT OUTFIT| ENTRY    |
| TRAST|LOADING|MEASURE  MNSQ MNSQ |NUMBER IT |
|------+-------+-------------------+----------|
|  3 1 |   .63 |     .38 1.05 1.07 |4    4 c4 |
|  3 1 |   .40 |     .61 1.01  .98 |7    7 c7 |
|  3 2 |   .25 |     .03  .94  .91 |5    5 c5 |
|  3 2 |   .19 |    -.73  .70  .71 |1    1 c1 |
|  3 2 |   .00 |   -1.18 1.14 1.12 |8    8 c8 |
|      |-------+-------------------+----------|
|  3 3 |  -.48 |     .92 1.26 1.29 |9    9 c9 |
|  3 3 |  -.46 |   -1.27  .97 1.01 |2    2 c2 |
|  3 3 |  -.36 |     .64 1.15 1.05 |3    3 c3 |
|  3 2 |  -.14 |     .60  .94  .84 |6    6 c6 |
-----------------------------------------------
 
TABLE 23.23 data-name                            ZOU284WS.TXT  Apr 11 2018 10:19
INPUT: 505 PERSON  9 ITEM  REPORTED: 505 PERSON  9 ITEM  5 CATS  WINSTEPS 3.91.2
--------------------------------------------------------------------------------
 
 ITEM CONTRAST 3 CONTRASTING RESPONSES BY PERSON
 
-----------------------------------
|        PERSON FAVORS TOP        |
| TOP 3 ITEM     | BOTTOM 3 ITEM  |
| HIGH  EXP. LOW | HIGH  EXP. LOW |
|----------------+----------------|
|    3    0    0 |    0    0    3 | 86   186
|    3    0    0 |    0    0    3 | 294  394
|    3    0    0 |    0    1    2 | 20   120
|    2    1    0 |    0    0    3 | 260  360
|    2    1    0 |    0    0    3 | 262  362
|    2    1    0 |    0    0    3 | 282  382
|    2    1    0 |    0    1    2 | 33   133
|    2    1    0 |    0    1    2 | 154  254
|    2    1    0 |    0    1    2 | 212  312
|    2    1    0 |    0    1    2 | 228  328
|    2    1    0 |    0    1    2 | 286  386
|    2    1    0 |    0    1    2 | 303  403
|    1    2    0 |    0    0    3 | 317  417
|    1    2    0 |    0    0    3 | 330  430
|    2    1    0 |    0    1    2 | 356  456
|    3    0    0 |    1    0    2 | 401  501
-----------------------------------
-----------------------------------
|        PERSON FAVORS BOTTOM     |
| TOP 3 ITEM     | BOTTOM 3 ITEM  |
| HIGH  EXP. LOW | HIGH  EXP. LOW |
|----------------+----------------|
|    0    0    3 |    3    0    0 | 266  366
|    0    0    3 |    2    1    0 | 91   191
|    0    1    2 |    3    0    0 | 127  227
|    0    0    3 |    2    1    0 | 157  257
|    0    0    3 |    2    1    0 | 463  563
|    0    1    2 |    2    1    0 | 22   122
|    0    1    2 |    2    1    0 | 116  216
|    0    1    2 |    2    1    0 | 144  244
|    0    0    3 |    2    0    1 | 161  261
|    0    0    3 |    2    0    1 | 194  294
|    0    0    3 |    1    2    0 | 197  297
|    0    1    2 |    2    1    0 | 278  378
|    0    1    2 |    2    1    0 | 287  387
|    0    0    3 |    1    2    0 | 298  398
|    0    0    3 |    2    0    1 | 306  406
|    0    1    2 |    2    1    0 | 323  423
|    0    1    2 |    2    1    0 | 368  468
|    0    1    2 |    2    1    0 | 424  524
|    0    0    3 |    2    0    1 | 495  595
-----------------------------------
 
TABLE 23.24 data-name                            ZOU284WS.TXT  Apr 11 2018 10:19
INPUT: 505 PERSON  9 ITEM  REPORTED: 505 PERSON  9 ITEM  5 CATS  WINSTEPS 3.91.2
--------------------------------------------------------------------------------
 
 CONTRAST 3 FROM PRINCIPAL COMPONENT ANALYSIS
  STANDARDIZED RESIDUAL LOADINGS FOR ITEM (SORTED BY MEASURE)
 
-----------------------------------------------
|CON-  |       |       INFIT OUTFIT| ENTRY    |
| TRAST|LOADING|MEASURE  MNSQ MNSQ |NUMBER IT |
|------+-------+-------------------+----------|
|  3 3 |  -.48 |     .92 1.26 1.29 |9    9 c9 |
|  3 3 |  -.36 |     .64 1.15 1.05 |3    3 c3 |
|  3 1 |   .40 |     .61 1.01  .98 |7    7 c7 |
|  3 2 |  -.14 |     .60  .94  .84 |6    6 c6 |
|  3 1 |   .63 |     .38 1.05 1.07 |4    4 c4 |
|  3 2 |   .25 |     .03  .94  .91 |5    5 c5 |
|  3 2 |   .19 |    -.73  .70  .71 |1    1 c1 |
|  3 2 |   .00 |   -1.18 1.14 1.12 |8    8 c8 |
|  3 3 |  -.46 |   -1.27  .97 1.01 |2    2 c2 |
-----------------------------------------------
 
TABLE 23.25 data-name                            ZOU284WS.TXT  Apr 11 2018 10:19
INPUT: 505 PERSON  9 ITEM  REPORTED: 505 PERSON  9 ITEM  5 CATS  WINSTEPS 3.91.2
--------------------------------------------------------------------------------
 
 CONTRAST 3 FROM PRINCIPAL COMPONENT ANALYSIS
  STANDARDIZED RESIDUAL LOADINGS FOR ITEM (SORTED BY ENTRY)
 
-----------------------------------------------
|CON-  |       |       INFIT OUTFIT| ENTRY    |
| TRAST|LOADING|MEASURE  MNSQ MNSQ |NUMBER IT |
|------+-------+-------------------+----------|
|  3 2 |   .19 |    -.73  .70  .71 |1    1 c1 |
|  3 3 |  -.46 |   -1.27  .97 1.01 |2    2 c2 |
|  3 3 |  -.36 |     .64 1.15 1.05 |3    3 c3 |
|  3 1 |   .63 |     .38 1.05 1.07 |4    4 c4 |
|  3 2 |   .25 |     .03  .94  .91 |5    5 c5 |
|  3 2 |  -.14 |     .60  .94  .84 |6    6 c6 |
|  3 1 |   .40 |     .61 1.01  .98 |7    7 c7 |
|  3 2 |   .00 |   -1.18 1.14 1.12 |8    8 c8 |
|  3 3 |  -.48 |     .92 1.26 1.29 |9    9 c9 |
-----------------------------------------------
 
TABLE 23.26 data-name                            ZOU284WS.TXT  Apr 11 2018 10:19
INPUT: 505 PERSON  9 ITEM  REPORTED: 505 PERSON  9 ITEM  5 CATS  WINSTEPS 3.91.2
--------------------------------------------------------------------------------
 
-------------------------------------------------------------------------
|                         CONTRAST 3  CLUSTER MEASURES                  |
|                 |   CLUSTER 1   |   CLUSTER 2   |   CLUSTER 3   |     |
|  PERSON  STATUS | MEASURE  S.E. | MEASURE  S.E. | MEASURE  S.E. | PERS|
|-----------------+---------------+---------------+---------------+-----|
|       1     1   |   -2.81  1.86 |   -4.54  1.83 |   -2.74  1.11 | 101 |
|       2     1   |    -.60   .84 |    -.86   .55 |    -.26   .66 | 102 |
|       3     1   |    1.04   .72 |     .58   .56 |    -.26   .66 | 103 |
|       4     1   |   -2.81  1.85 |   -1.52   .61 |   -2.74  1.11 | 104 |
|       5     1   |   -1.49  1.09 |   -1.52   .61 |    -.71   .69 | 105 |
|       6     1   |    1.61   .80 |    2.54  1.03 |    1.45   .69 | 106 |
|       7     1   |     .01   .74 |    -.86   .55 |   -2.74  1.10 | 107 |
|       8     1   |     .54   .71 |   -1.52   .61 |    -.71   .69 | 108 |
|       9     1   |    -.60   .84 |    -.29   .53 |    -.26   .66 | 109 |
|      10     1   |   -2.81  1.85 |   -1.93   .67 |   -1.83   .84 | 110 |
|      11     1   |    -.60   .84 |   -1.17   .57 |     .17   .65 | 111 |
|      12     1   |    -.60   .84 |    -.86   .55 |   -1.22   .74 | 112 |
|      13     1   |    1.61   .80 |     .91   .59 |     .59   .64 | 113 |
|      14     1   |   -1.49  1.09 |   -2.46   .79 |    -.71   .69 | 114 |
|      15     1   |   -2.81  1.85 |   -1.93   .67 |   -1.22   .74 | 115 |
|      16     1   |     .54   .71 |    1.29   .65 |     .59   .64 | 116 |
|      17     1   |    -.60   .84 |   -2.46   .79 |   -4.09  1.86 | 117 |
|      18     1   |   -1.49  1.09 |    -.57   .53 |   -2.74  1.10 | 118 |
|      19     1   |    -.60   .84 |    -.86   .55 |   -1.83   .84 | 119 |
|      20     1   |    2.42  1.04 |     .91   .59 |    -.26   .66 | 120 |
|      21    -1   |   -2.81  1.86 |   -4.54  1.83 |   -4.09  1.86 | 121 |
|      22     1   |   -1.49  1.09 |    -.86   .55 |    1.45   .69 | 122 |
|      23     1   |   -1.49  1.09 |   -1.17   .57 |     .17   .65 | 123 |
|      24     1   |   -2.81  1.85 |   -2.46   .79 |   -2.74  1.11 | 124 |
|      25     1   |   -1.49  1.09 |   -1.17   .57 |   -1.22   .74 | 125 |
|      26     1   |   -1.49  1.09 |    -.86   .55 |   -1.22   .74 | 126 |
|      27     1   |   -2.81  1.85 |     .28   .54 |   -1.22   .74 | 127 |
|      28     1   |     .54   .71 |    -.01   .53 |    -.71   .69 | 128 |
|      29     1   |     .01   .74 |    -.86   .55 |    -.71   .69 | 129 |
|      30     1   |     .01   .74 |    -.86   .55 |   -1.83   .84 | 130 |
|      31     1   |     .01   .74 |    -.29   .53 |    -.71   .69 | 131 |
|      32     1   |   -2.81  1.85 |    -.29   .53 |    -.71   .69 | 132 |
|      33     1   |     .01   .74 |    -.29   .53 |   -1.22   .74 | 133 |
|      34     1   |   -1.49  1.09 |    -.57   .53 |    -.71   .69 | 134 |
|      35     1   |    -.60   .84 |   -2.46   .79 |   -1.22   .74 | 135 |
|      36     1   |     .01   .74 |    -.29   .53 |     .17   .65 | 136 |
|      37     1   |    -.60   .84 |    -.57   .53 |    -.71   .69 | 137 |
|      38     1   |   -2.81  1.85 |   -1.93   .67 |   -1.22   .74 | 138 |
|      39     1   |    1.04   .72 |    -.01   .53 |    -.26   .66 | 139 |
|      40     1   |   -1.49  1.09 |   -3.27  1.06 |    -.26   .66 | 140 |
|      41     1   |     .54   .71 |    -.57   .53 |    -.71   .69 | 141 |
|      42     1   |   -1.49  1.09 |    -.86   .55 |   -1.83   .84 | 142 |
|      43     1   |   -2.81  1.85 |   -1.17   .57 |    -.71   .69 | 143 |
|      44     1   |    -.60   .84 |   -4.54  1.83 |   -1.22   .74 | 144 |
|      45     1   |     .54   .71 |    -.86   .55 |    -.71   .69 | 145 |
|      46     1   |     .01   .74 |     .28   .54 |     .17   .65 | 146 |
|      47     1   |    -.60   .84 |     .58   .56 |    -.71   .69 | 147 |
|      48     1   |   -1.49  1.09 |     .58   .56 |     .59   .64 | 148 |
|      49     1   |   -1.49  1.09 |   -1.93   .67 |    -.71   .69 | 149 |
|      50     1   |    -.60   .84 |   -1.17   .57 |   -1.83   .84 | 150 |
|      51     1   |     .01   .74 |   -1.17   .57 |    -.26   .66 | 151 |
|      52     1   |     .01   .74 |    -.57   .53 |   -1.22   .74 | 152 |
|      53     1   |     .01   .74 |    -.86   .55 |   -1.83   .84 | 153 |
|      54     1   |   -1.49  1.09 |   -1.17   .57 |    -.71   .69 | 154 |
|      55     1   |     .01   .74 |     .28   .54 |    -.26   .66 | 155 |
|      56     1   |    -.60   .84 |    -.86   .55 |   -1.22   .74 | 156 |
|      57     1   |   -2.81  1.85 |    -.29   .53 |   -2.74  1.11 | 157 |
|      58     1   |   -2.81  1.85 |   -1.52   .61 |   -1.22   .74 | 158 |
|      59    -1   |   -2.81  1.86 |   -4.54  1.83 |   -4.09  1.86 | 159 |
|      60     1   |   -1.49  1.09 |   -1.17   .57 |   -1.22   .74 | 160 |
|      61     1   |    -.60   .84 |   -1.17   .57 |    -.71   .69 | 161 |
|      62     1   |    -.60   .84 |    -.29   .53 |    -.26   .66 | 162 |
|      63     1   |   -1.49  1.09 |   -2.46   .79 |    -.26   .66 | 163 |
|      64     1   |   -1.49  1.09 |   -1.17   .57 |    -.71   .69 | 164 |
|      65     1   |     .54   .71 |    -.86   .55 |    -.71   .69 | 165 |
|      66     1   |    1.04   .72 |     .28   .54 |   -1.22   .74 | 166 |
|      67     1   |   -2.81  1.85 |   -3.28  1.06 |   -2.74  1.11 | 167 |
|      68     1   |   -2.81  1.85 |   -1.52   .61 |   -1.83   .84 | 168 |
|      69     1   |   -1.49  1.09 |    -.57   .53 |    -.26   .66 | 169 |
|      70     1   |     .01   .74 |   -1.52   .61 |    -.71   .69 | 170 |
|      71     1   |   -2.81  1.85 |   -2.46   .79 |   -2.74  1.11 | 171 |
|      72     1   |    -.60   .84 |    -.86   .55 |   -2.74  1.10 | 172 |
|      73     1   |   -1.49  1.09 |   -1.93   .67 |   -2.74  1.10 | 173 |
|      74     1   |    -.60   .84 |    -.29   .53 |     .17   .65 | 174 |
|      75     1   |   -2.81  1.85 |   -1.93   .67 |   -2.74  1.11 | 175 |
|      76     1   |   -2.81  1.86 |   -4.54  1.83 |   -2.74  1.11 | 176 |
|      77     1   |   -2.81  1.85 |   -2.46   .79 |   -2.74  1.11 | 177 |
|      78     1   |     .54   .71 |    -.57   .53 |     .17   .65 | 178 |
|      79     1   |   -1.49  1.09 |    -.86   .55 |   -1.83   .84 | 179 |
|      80     1   |     .01   .74 |    -.57   .53 |    -.26   .66 | 180 |
|      81     1   |    -.60   .84 |   -1.17   .57 |   -1.22   .74 | 181 |
|      82     1   |    -.60   .84 |    -.29   .53 |    -.71   .69 | 182 |
|      83     1   |   -2.81  1.85 |   -1.17   .57 |   -2.74  1.11 | 183 |
|      84     1   |   -2.81  1.85 |    -.86   .55 |    -.71   .69 | 184 |
|      85     1   |   -2.81  1.86 |   -1.93   .67 |   -4.09  1.86 | 185 |
|      86     1   |    1.61   .80 |     .91   .59 |    -.71   .69 | 186 |
|      87    -1   |   -2.81  1.86 |   -4.54  1.83 |   -4.09  1.86 | 187 |
|      88     1   |   -1.49  1.09 |   -3.27  1.06 |   -1.83   .84 | 188 |
|      89     1   |   -2.81  1.85 |   -1.17   .57 |   -1.83   .84 | 189 |
|      90     1   |   -1.49  1.09 |    -.86   .55 |    -.71   .69 | 190 |
|      91     1   |   -1.49  1.09 |    -.57   .53 |    1.45   .69 | 191 |
|      92     1   |   -2.81  1.85 |   -1.52   .61 |   -1.83   .84 | 192 |
|      93     1   |   -2.81  1.85 |   -3.28  1.06 |   -1.83   .84 | 193 |
|      94     1   |   -1.49  1.09 |   -1.52   .61 |   -1.83   .84 | 194 |
|      95     1   |    -.60   .84 |    -.29   .53 |   -1.22   .74 | 195 |
|      96     1   |   -1.49  1.09 |    -.86   .55 |    -.26   .66 | 196 |
|      97     1   |    -.60   .84 |    -.86   .55 |    -.26   .66 | 197 |
|      98     1   |   -2.81  1.85 |   -2.46   .79 |   -2.74  1.11 | 198 |
|      99     1   |     .01   .74 |   -1.17   .57 |    -.71   .69 | 199 |
|     100     1   |   -2.81  1.85 |    -.86   .55 |   -1.83   .84 | 200 |
|     101     1   |     .01   .74 |    -.29   .53 |   -1.83   .84 | 201 |
|     102     1   |    -.60   .84 |   -1.52   .61 |   -1.83   .84 | 202 |
|     103     1   |   -2.81  1.85 |   -1.93   .67 |   -1.83   .84 | 203 |
|     104     1   |   -1.49  1.09 |   -1.93   .67 |   -1.83   .84 | 204 |
|     105     1   |   -1.49  1.09 |   -1.52   .61 |    -.26   .66 | 205 |
|     106     1   |   -2.81  1.86 |   -3.28  1.06 |   -4.09  1.86 | 206 |
|     107     1   |   -1.49  1.09 |   -1.52   .61 |   -2.74  1.10 | 207 |
|     108     1   |    -.60   .84 |   -1.52   .61 |     .59   .64 | 208 |
|     109     1   |   -2.81  1.85 |   -1.52   .61 |   -1.22   .74 | 209 |
|     110     1   |   -1.49  1.09 |   -1.52   .61 |   -1.83   .84 | 210 |
|     111     1   |   -1.49  1.09 |   -1.52   .61 |   -1.22   .74 | 211 |
|     112     1   |     .01   .74 |    -.01   .53 |     .17   .65 | 212 |
|     113     1   |     .54   .71 |     .58   .56 |     .58   .64 | 213 |
|     114     1   |    -.60   .84 |    -.86   .55 |    -.26   .66 | 214 |
|     115     1   |    -.60   .84 |    -.86   .55 |   -1.83   .84 | 215 |
|     116     1   |   -2.81  1.85 |   -1.52   .61 |    -.71   .69 | 216 |
|     117     1   |    -.60   .84 |    -.29   .53 |    -.71   .69 | 217 |
|     118     1   |    -.60   .84 |    3.76  1.81 |   -1.83   .84 | 218 |
|     119     1   |   -2.81  1.85 |   -3.28  1.06 |   -1.83   .84 | 219 |
|     120     1   |     .01   .74 |   -1.17   .57 |   -1.83   .84 | 220 |
|     121     1   |   -2.81  1.86 |   -1.52   .61 |   -4.09  1.86 | 221 |
|     122     1   |    -.60   .84 |     .28   .54 |    -.71   .69 | 222 |
|     123     1   |   -1.49  1.09 |   -1.17   .57 |   -1.83   .84 | 223 |
|     124     1   |     .54   .71 |    1.29   .65 |    1.00   .65 | 224 |
|     125     1   |     .01   .74 |    -.01   .53 |   -1.22   .74 | 225 |
|     126     1   |    -.60   .84 |   -2.46   .79 |   -1.83   .84 | 226 |
|     127     1   |    -.60   .84 |    -.57   .53 |    1.00   .65 | 227 |
|     128     1   |   -2.81  1.85 |   -1.93   .67 |   -2.74  1.11 | 228 |
|     129     1   |    -.60   .84 |    -.86   .55 |     .17   .65 | 229 |
|     130     1   |     .01   .74 |     .28   .54 |     .58   .64 | 230 |
|     131     1   |   -1.49  1.09 |   -1.17   .57 |    -.71   .69 | 231 |
|     132     1   |     .54   .71 |    -.86   .55 |    -.71   .69 | 232 |
|     133     1   |   -2.81  1.85 |   -3.28  1.06 |   -1.83   .84 | 233 |
|     134     1   |   -1.49  1.09 |    -.86   .55 |    -.71   .69 | 234 |
|     135     1   |   -1.49  1.09 |    -.86   .55 |     .59   .64 | 235 |
|     136     1   |    -.60   .84 |    -.57   .53 |    -.26   .66 | 236 |
|     137     1   |     .54   .71 |    -.01   .53 |    -.26   .66 | 237 |
|     138     1   |   -2.81  1.85 |   -3.28  1.06 |   -1.83   .84 | 238 |
|     139     1   |    -.60   .84 |   -3.27  1.06 |   -1.22   .74 | 239 |
|     140     1   |   -2.81  1.85 |   -2.46   .79 |   -2.74  1.11 | 240 |
|     141     1   |   -2.81  1.85 |   -3.28  1.06 |   -2.74  1.11 | 241 |
|     142     1   |   -1.49  1.09 |     .28   .54 |   -1.83   .84 | 242 |
|     143     1   |   -2.81  1.85 |   -1.93   .67 |   -2.74  1.11 | 243 |
|     144     1   |   -2.81  1.85 |   -1.17   .57 |    -.26   .66 | 244 |
|     145     1   |   -2.81  1.86 |   -3.28  1.06 |   -4.09  1.86 | 245 |
|     146     1   |   -1.49  1.09 |   -2.46   .79 |   -1.83   .84 | 246 |
|     147     1   |   -2.81  1.85 |   -3.28  1.06 |   -1.22   .74 | 247 |
|     148     1   |     .01   .74 |    -.86   .55 |   -1.22   .74 | 248 |
|     149     1   |    -.60   .84 |    -.86   .55 |   -1.22   .74 | 249 |
|     150     1   |    1.04   .72 |     .91   .59 |     .17   .65 | 250 |
|     151     1   |    1.04   .72 |     .58   .56 |     .58   .64 | 251 |
|     152     1   |   -1.49  1.09 |    -.86   .55 |   -1.22   .74 | 252 |
|     153     1   |   -2.81  1.85 |   -1.52   .61 |   -1.83   .84 | 253 |
|     154     1   |     .54   .71 |    -.57   .53 |   -1.22   .74 | 254 |
|     155     1   |   -1.49  1.09 |   -1.93   .67 |    -.71   .69 | 255 |
|     156     1   |     .01   .74 |    -.86   .55 |     .58   .64 | 256 |
|     157     1   |   -2.81  1.85 |    -.57   .53 |    1.00   .65 | 257 |
|     158    -1   |   -2.81  1.86 |   -4.54  1.83 |   -4.09  1.86 | 258 |
|     159     1   |   -2.81  1.86 |   -4.54  1.83 |   -2.74  1.11 | 259 |
|     160     1   |    -.60   .84 |   -1.93   .67 |   -1.83   .84 | 260 |
|     161     1   |   -2.81  1.85 |   -1.52   .61 |    -.26   .66 | 261 |
|     162     1   |   -2.81  1.85 |    -.01   .53 |    -.26   .66 | 262 |
|     163     1   |    -.60   .84 |    -.29   .53 |    -.71   .69 | 263 |
|     164     1   |   -2.81  1.85 |    -.29   .53 |   -1.83   .84 | 264 |
|     165     1   |     .01   .74 |    -.57   .53 |   -1.22   .74 | 265 |
|     166     1   |   -2.81  1.85 |   -1.93   .67 |   -2.74  1.11 | 266 |
|     167     1   |   -2.81  1.85 |   -1.52   .61 |   -2.74  1.11 | 267 |
|     168     1   |    -.60   .84 |   -3.27  1.06 |   -2.74  1.10 | 268 |
|     169     1   |     .01   .74 |   -1.52   .61 |   -1.22   .74 | 269 |
|     170     1   |   -1.49  1.09 |    -.86   .55 |     .17   .65 | 270 |
|     171     1   |   -2.81  1.85 |   -3.28  1.06 |   -1.83   .84 | 271 |
|     172     1   |   -1.49  1.09 |   -1.93   .67 |   -2.74  1.10 | 272 |
|     173     1   |    -.60   .84 |    -.57   .53 |    -.71   .69 | 273 |
|     174     1   |   -2.81  1.85 |   -1.17   .57 |   -1.22   .74 | 274 |
|     175     1   |   -1.49  1.09 |    -.86   .55 |     .17   .65 | 275 |
|     176     1   |    -.60   .84 |    1.29   .65 |    1.45   .69 | 276 |
|     177     1   |   -2.81  1.85 |   -2.46   .79 |    -.71   .69 | 277 |
|     178     1   |   -1.49  1.09 |    -.86   .55 |    -.71   .69 | 278 |
|     179     1   |   -1.49  1.09 |   -1.52   .61 |   -2.74  1.10 | 279 |
|     180     1   |     .01   .74 |   -1.17   .57 |    -.71   .69 | 280 |
|     181     1   |    -.60   .84 |     .28   .54 |   -1.22   .74 | 281 |
|     182     1   |   -2.81  1.85 |   -1.17   .57 |   -1.22   .74 | 282 |
|     183     1   |    -.60   .84 |   -1.17   .57 |   -1.22   .74 | 283 |
|     184    -1   |   -2.81  1.86 |   -4.54  1.83 |   -4.09  1.86 | 284 |
|     185     1   |    -.60   .84 |   -1.17   .57 |    -.71   .69 | 285 |
|     186     1   |   -2.81  1.85 |   -1.17   .57 |    -.71   .69 | 286 |
|     187     1   |   -2.81  1.85 |   -2.46   .79 |   -2.74  1.11 | 287 |
|     188     1   |    1.04   .72 |     .58   .56 |    -.71   .69 | 288 |
|     189     1   |   -2.81  1.85 |   -2.46   .79 |   -1.83   .84 | 289 |
|     190     1   |    1.04   .72 |    -.01   .53 |    1.00   .65 | 290 |
|     191     1   |   -1.49  1.09 |   -1.52   .61 |   -1.83   .84 | 291 |
|     192     1   |   -2.81  1.85 |    -.29   .53 |    -.26   .66 | 292 |
|     193     1   |     .01   .74 |    -.57   .53 |    -.71   .69 | 293 |
|     194     1   |   -2.81  1.85 |   -1.52   .61 |    1.00   .65 | 294 |
|     195     1   |    -.60   .84 |    -.86   .55 |     .17   .65 | 295 |
|     196     1   |     .01   .74 |    -.57   .53 |    -.71   .69 | 296 |
|     197     1   |   -2.81  1.85 |    -.01   .53 |     .59   .64 | 297 |
|     198     1   |    -.60   .84 |   -1.17   .57 |   -1.83   .84 | 298 |
|     199     1   |   -2.81  1.85 |   -1.17   .57 |   -1.83   .84 | 299 |
|     200     1   |     .01   .74 |    -.86   .55 |    -.71   .69 | 300 |
|     201     1   |    -.60   .84 |   -1.17   .57 |   -1.83   .84 | 301 |
|     202     1   |     .01   .74 |     .91   .59 |     .59   .64 | 302 |
|     203     1   |   -2.81  1.85 |   -1.17   .57 |    -.71   .69 | 303 |
|     204     1   |   -1.49  1.09 |   -1.52   .61 |   -1.83   .84 | 304 |
|     205     1   |    1.04   .72 |    -.01   .53 |   -1.22   .74 | 305 |
|     206     1   |   -2.81  1.85 |   -1.93   .67 |   -2.74  1.11 | 306 |
|     207     1   |    -.60   .84 |   -1.17   .57 |    -.71   .69 | 307 |
|     208     1   |    -.60   .84 |    -.57   .53 |     .58   .64 | 308 |
|     209     1   |   -2.81  1.85 |   -1.93   .67 |   -1.22   .74 | 309 |
|     210     1   |     .54   .71 |    2.54  1.03 |    -.26   .66 | 310 |
|     211     1   |   -1.49  1.09 |   -1.93   .67 |    -.71   .69 | 311 |
|     212     1   |     .01   .74 |    -.57   .53 |   -1.83   .84 | 312 |
|     213     1   |     .01   .74 |    -.01   .53 |    -.26   .66 | 313 |
|     214     1   |   -2.81  1.85 |     .58   .56 |     .17   .65 | 314 |
|     215     1   |     .54   .71 |    -.29   .53 |    -.26   .66 | 315 |
|     216     1   |     .01   .74 |    -.57   .53 |   -1.22   .74 | 316 |
|     217     1   |     .54   .71 |   -1.17   .57 |     .59   .64 | 317 |
|     218     1   |   -1.49  1.09 |   -1.17   .57 |   -1.22   .74 | 318 |
|     219     1   |     .54   .71 |    -.01   .53 |     .58   .64 | 319 |
|     220     1   |     .01   .74 |    -.57   .53 |     .58   .64 | 320 |
|     221     1   |   -2.81  1.85 |     .28   .54 |   -1.22   .74 | 321 |
|     222     1   |    -.60   .84 |    -.01   .53 |   -1.22   .74 | 322 |
|     223     1   |     .54   .71 |    -.86   .55 |   -1.83   .84 | 323 |
|     224     1   |   -1.49  1.09 |   -1.52   .61 |   -1.22   .74 | 324 |
|     225     1   |   -1.49  1.09 |   -1.52   .61 |   -2.74  1.10 | 325 |
|     226     1   |     .54   .71 |    -.86   .55 |    -.71   .69 | 326 |
|     227     1   |     .54   .71 |    -.01   .53 |   -1.22   .74 | 327 |
|     228     1   |    1.61   .80 |     .91   .59 |   -1.22   .74 | 328 |
|     229     1   |   -1.49  1.09 |    -.29   .53 |    -.26   .66 | 329 |
|     230     1   |   -2.81  1.85 |   -1.17   .57 |   -1.22   .74 | 330 |
|     231     1   |    -.60   .84 |    -.29   .53 |   -1.22   .74 | 331 |
|     232     1   |   -2.81  1.85 |   -1.52   .61 |   -1.22   .74 | 332 |
|     233     1   |    -.60   .84 |    -.01   .53 |    1.00   .65 | 333 |
|     234     1   |   -1.49  1.09 |    -.57   .53 |    -.26   .66 | 334 |
|     235     1   |   -1.49  1.09 |   -1.17   .57 |   -1.22   .74 | 335 |
|     236     1   |    -.60   .84 |   -1.93   .67 |   -1.22   .74 | 336 |
|     237     1   |   -2.81  1.85 |    -.57   .53 |    -.71   .69 | 337 |
|     238     1   |    -.60   .84 |   -3.27  1.06 |   -1.83   .84 | 338 |
|     239     1   |   -1.49  1.09 |   -4.54  1.83 |   -2.74  1.11 | 339 |
|     240     1   |     .01   .74 |     .28   .54 |    -.71   .69 | 340 |
|     241     1   |   -1.49  1.09 |   -1.52   .61 |   -1.83   .84 | 341 |
|     242     1   |   -1.49  1.09 |   -1.52   .61 |   -2.74  1.10 | 342 |
|     243     1   |   -2.81  1.85 |   -1.93   .67 |   -1.22   .74 | 343 |
|     244     1   |    -.60   .84 |   -1.52   .61 |   -1.83   .84 | 344 |
|     245     1   |    -.60   .84 |    -.57   .53 |    -.71   .69 | 345 |
|     246     1   |   -1.49  1.09 |    -.29   .53 |     .17   .65 | 346 |
|     247     1   |    -.60   .84 |   -1.52   .61 |    -.26   .66 | 347 |
|     248     1   |   -1.49  1.09 |    -.86   .55 |   -1.22   .74 | 348 |
|     249     1   |     .01   .74 |    -.86   .55 |   -1.83   .84 | 349 |
|     250     1   |     .54   .71 |    -.29   .53 |   -1.22   .74 | 350 |
|     251     1   |    -.60   .84 |    -.57   .53 |    -.71   .69 | 351 |
|     252     1   |    1.61   .80 |    1.78   .76 |    1.45   .69 | 352 |
|     253     1   |    -.60   .84 |   -2.46   .79 |   -1.83   .84 | 353 |
|     254     1   |     .54   .71 |   -1.93   .67 |   -4.09  1.86 | 354 |
|     255     1   |   -2.81  1.85 |     .28   .54 |   -1.22   .74 | 355 |
|     256     1   |   -2.81  1.85 |    -.86   .55 |   -1.22   .74 | 356 |
|     257     1   |   -2.81  1.86 |   -2.46   .79 |   -4.09  1.86 | 357 |
|     258     1   |   -1.49  1.09 |    -.86   .55 |    -.71   .69 | 358 |
|     259     1   |    1.04   .72 |    -.01   .53 |    -.71   .69 | 359 |
|     260     1   |    2.42  1.05 |    2.54  1.03 |    -.26   .66 | 360 |
|     261     1   |   -1.49  1.09 |   -2.46   .79 |   -2.74  1.10 | 361 |
|     262     1   |     .01   .74 |     .28   .54 |   -1.83   .84 | 362 |
|     263     1   |   -2.81  1.85 |    -.57   .53 |    -.71   .69 | 363 |
|     264     1   |   -2.81  1.85 |   -2.46   .79 |   -1.83   .84 | 364 |
|     265     1   |   -2.81  1.85 |   -1.93   .67 |   -1.22   .74 | 365 |
|     266     1   |   -2.81  1.85 |     .28   .54 |    1.45   .69 | 366 |
|     267     1   |     .01   .74 |    -.29   .53 |     .17   .65 | 367 |
|     268     1   |   -2.81  1.85 |   -1.17   .57 |    -.26   .66 | 368 |
|     269     1   |    -.60   .84 |   -1.17   .57 |   -1.22   .74 | 369 |
|     270     1   |   -2.81  1.85 |   -1.52   .61 |   -1.22   .74 | 370 |
|     271     1   |    -.60   .84 |    -.29   .53 |    -.26   .66 | 371 |
|     272     1   |     .54   .71 |    1.78   .76 |    1.45   .69 | 372 |
|     273     1   |   -2.81  1.85 |   -1.93   .67 |   -1.83   .84 | 373 |
|     274     1   |    3.66  1.82 |    1.78   .76 |    1.99   .78 | 374 |
|     275     1   |   -1.49  1.09 |   -2.46   .79 |   -4.09  1.86 | 375 |
|     276     1   |   -1.49  1.09 |    -.57   .53 |     .17   .65 | 376 |
|     277     1   |   -1.49  1.09 |    -.57   .53 |   -1.83   .84 | 377 |
|     278     1   |   -2.81  1.85 |   -1.52   .61 |    -.71   .69 | 378 |
|     279     1   |    -.60   .84 |    -.86   .55 |     .17   .65 | 379 |
|     280     1   |   -2.81  1.85 |   -1.52   .61 |   -2.74  1.11 | 380 |
|     281     1   |   -2.81  1.85 |    -.86   .55 |   -1.22   .74 | 381 |
|     282     1   |    1.61   .80 |     .91   .59 |    -.71   .69 | 382 |
|     283     1   |    -.60   .84 |    1.78   .76 |     .17   .65 | 383 |
|     284     1   |    1.04   .72 |    -.86   .55 |     .17   .65 | 384 |
|     285     1   |   -2.81  1.85 |   -1.93   .67 |   -1.22   .74 | 385 |
|     286     1   |     .54   .71 |     .28   .54 |   -1.22   .74 | 386 |
|     287     1   |   -1.49  1.09 |    -.29   .53 |     .59   .64 | 387 |
|     288     1   |    -.60   .84 |    -.57   .53 |   -1.83   .84 | 388 |
|     289     1   |    -.60   .84 |    -.29   .53 |     .58   .64 | 389 |
|     290     1   |    -.60   .84 |   -1.17   .57 |    -.71   .69 | 390 |
|     291     1   |   -1.49  1.09 |    -.29   .53 |   -1.22   .74 | 391 |
|     292     1   |    1.04   .72 |    -.57   .53 |    -.26   .66 | 392 |
|     293     1   |   -1.49  1.09 |    -.86   .55 |    -.71   .69 | 393 |
|     294     1   |     .54   .71 |    -.29   .53 |   -4.09  1.86 | 394 |
|     295     1   |     .54   .71 |     .58   .56 |     .17   .65 | 395 |
|     296     1   |   -2.81  1.85 |   -1.93   .67 |    -.71   .69 | 396 |
|     297     1   |     .01   .74 |    -.86   .55 |    -.71   .69 | 397 |
|     298     1   |   -2.81  1.85 |   -1.52   .61 |    -.26   .66 | 398 |
|     299     1   |   -1.49  1.09 |   -1.93   .67 |   -2.74  1.10 | 399 |
|     300     1   |    1.04   .72 |     .28   .54 |   -4.09  1.86 | 400 |
|     301     1   |   -1.49  1.09 |   -1.17   .57 |   -1.22   .74 | 401 |
|     302     1   |   -2.81  1.85 |   -1.52   .61 |   -2.74  1.11 | 402 |
|     303     1   |     .01   .74 |    -.57   .53 |   -1.83   .84 | 403 |
|     304     1   |    -.60   .84 |     .58   .56 |    -.26   .66 | 404 |
|     305     1   |   -2.81  1.85 |   -1.93   .67 |   -1.22   .74 | 405 |
|     306     1   |   -2.81  1.85 |   -1.17   .57 |    -.71   .69 | 406 |
|     307     1   |   -1.49  1.09 |    -.86   .55 |   -1.83   .84 | 407 |
|     308     1   |    -.60   .84 |    -.57   .53 |    -.26   .66 | 408 |
|     309     1   |     .01   .74 |    -.86   .55 |   -1.22   .74 | 409 |
|     310     1   |   -2.81  1.85 |   -2.46   .79 |    -.71   .69 | 410 |
|     311     1   |   -1.49  1.09 |    -.57   .53 |   -1.83   .84 | 411 |
|     312     1   |   -1.49  1.09 |   -1.17   .57 |   -1.83   .84 | 412 |
|     313     1   |     .01   .74 |     .28   .54 |    -.26   .66 | 413 |
|     314     1   |   -1.49  1.09 |     .28   .54 |    -.26   .66 | 414 |
|     315     1   |     .54   .71 |    -.29   .53 |    -.26   .66 | 415 |
|     316     1   |    -.60   .84 |    -.29   .53 |     .17   .65 | 416 |
|     317     1   |     .54   .71 |    -.57   .53 |   -1.83   .84 | 417 |
|     318     1   |    -.60   .84 |   -1.93   .67 |   -1.83   .84 | 418 |
|     319     1   |   -1.49  1.09 |    -.01   .53 |    -.71   .69 | 419 |
|     320     1   |     .01   .74 |   -1.52   .61 |   -1.22   .74 | 420 |
|     321     1   |    -.60   .84 |    -.29   .53 |    -.71   .69 | 421 |
|     322     1   |     .01   .74 |     .28   .54 |    -.71   .69 | 422 |
|     323     1   |   -2.81  1.85 |   -1.52   .61 |    -.26   .66 | 423 |
|     324     1   |   -2.81  1.85 |   -1.52   .61 |   -1.83   .84 | 424 |
|     325     1   |    -.60   .84 |   -1.17   .57 |    -.26   .66 | 425 |
|     326     1   |    -.60   .84 |    -.01   .53 |    -.26   .66 | 426 |
|     327     1   |   -1.49  1.09 |   -1.52   .61 |   -1.22   .74 | 427 |
|     328     1   |     .01   .74 |   -1.17   .57 |   -1.22   .74 | 428 |
|     329     1   |    -.60   .84 |    -.01   .53 |    -.71   .69 | 429 |
|     330     1   |     .01   .74 |    -.29   .53 |   -1.83   .84 | 430 |
|     331     1   |     .01   .74 |   -1.52   .61 |   -1.83   .84 | 431 |
|     332     1   |   -1.49  1.09 |    -.29   .53 |    -.26   .66 | 432 |
|     333     1   |   -1.49  1.09 |   -1.17   .57 |   -2.74  1.10 | 433 |
|     334     1   |   -2.81  1.85 |   -1.93   .67 |    -.71   .69 | 434 |
|     335     1   |    1.04   .72 |     .58   .56 |     .17   .65 | 435 |
|     336     1   |   -2.81  1.85 |   -1.52   .61 |   -1.22   .74 | 436 |
|     337     1   |   -2.81  1.85 |   -2.46   .79 |   -1.83   .84 | 437 |
|     338     1   |    -.60   .84 |   -1.17   .57 |   -1.22   .74 | 438 |
|     339     1   |     .01   .74 |    -.29   .53 |    -.71   .69 | 439 |
|     340     1   |     .54   .71 |    1.78   .76 |    4.01  1.81 | 440 |
|     341     1   |   -1.49  1.09 |    -.57   .53 |    1.00   .65 | 441 |
|     342     1   |   -1.49  1.09 |   -1.52   .61 |    -.71   .69 | 442 |
|     343     1   |     .01   .74 |     .28   .54 |    -.71   .69 | 443 |
|     344     1   |   -2.81  1.85 |    -.29   .53 |   -1.83   .84 | 444 |
|     345     1   |     .01   .74 |    -.01   .53 |    -.71   .69 | 445 |
|     346     1   |   -1.49  1.09 |   -4.54  1.83 |   -2.74  1.11 | 446 |
|     347     1   |     .54   .71 |     .28   .54 |    -.71   .69 | 447 |
|     348     1   |   -2.81  1.85 |   -3.28  1.06 |   -1.83   .84 | 448 |
|     349     1   |     .01   .74 |   -1.17   .57 |   -2.74  1.10 | 449 |
|     350     1   |     .01   .74 |     .58   .56 |     .17   .65 | 450 |
|     351     1   |   -1.49  1.09 |   -1.52   .61 |   -1.83   .84 | 451 |
|     352     1   |   -1.49  1.09 |     .91   .59 |    -.71   .69 | 452 |
|     353     1   |   -2.81  1.85 |   -2.46   .79 |   -1.83   .84 | 453 |
|     354     1   |    -.60   .84 |    -.57   .53 |     .17   .65 | 454 |
|     355     1   |    -.60   .84 |    -.01   .53 |   -1.83   .84 | 455 |
|     356     1   |    2.42  1.04 |     .58   .56 |    -.26   .66 | 456 |
|     357     1   |   -2.81  1.85 |   -3.28  1.06 |   -1.83   .84 | 457 |
|     358     1   |    -.60   .84 |   -2.46   .79 |   -1.22   .74 | 458 |
|     359     1   |     .01   .74 |   -3.27  1.06 |    -.26   .66 | 459 |
|     360     1   |   -1.49  1.09 |    -.01   .53 |    -.71   .69 | 460 |
|     361     1   |    1.04   .72 |    -.29   .53 |    -.26   .66 | 461 |
|     362     1   |   -2.81  1.85 |   -1.52   .61 |   -1.22   .74 | 462 |
|     363     1   |    -.60   .84 |    -.86   .55 |   -1.22   .74 | 463 |
|     364     1   |     .01   .74 |    -.29   .53 |    1.00   .65 | 464 |
|     365     1   |     .54   .71 |     .58   .56 |    -.26   .66 | 465 |
|     366     1   |    -.60   .84 |   -1.17   .57 |   -1.83   .84 | 466 |
|     367     1   |   -2.81  1.85 |   -2.46   .79 |   -1.83   .84 | 467 |
|     368     1   |   -1.49  1.09 |     .28   .54 |     .59   .64 | 468 |
|     369     1   |    -.60   .84 |    -.57   .53 |   -1.22   .74 | 469 |
|     370     1   |    -.60   .84 |     .91   .59 |     .59   .64 | 470 |
|     371     1   |   -2.81  1.85 |   -1.52   .61 |    -.71   .69 | 471 |
|     372     1   |    -.60   .84 |    -.86   .55 |    -.71   .69 | 472 |
|     373     1   |    1.61   .80 |     .91   .59 |    1.99   .78 | 473 |
|     374     1   |   -2.81  1.85 |   -2.46   .79 |   -1.22   .74 | 474 |
|     375     1   |   -1.49  1.09 |   -4.54  1.83 |   -1.83   .84 | 475 |
|     376     1   |   -1.49  1.09 |    -.01   .53 |    -.71   .69 | 476 |
|     377     1   |   -2.81  1.85 |   -3.28  1.06 |   -1.83   .84 | 477 |
|     378     1   |   -2.81  1.85 |   -2.46   .79 |   -2.74  1.11 | 478 |
|     379     1   |   -2.81  1.85 |   -2.46   .79 |   -1.83   .84 | 479 |
|     380     1   |     .54   .71 |    -.29   .53 |   -1.22   .74 | 480 |
|     381     1   |   -2.81  1.86 |   -4.54  1.83 |    -.71   .69 | 481 |
|     382     1   |   -2.81  1.85 |   -2.46   .79 |    -.71   .69 | 482 |
|     383     1   |   -1.49  1.09 |   -1.17   .57 |   -1.83   .84 | 483 |
|     384     1   |   -1.49  1.09 |    -.86   .55 |   -1.22   .74 | 484 |
|     385     1   |    -.60   .84 |   -1.93   .67 |    -.71   .69 | 485 |
|     386     1   |   -2.81  1.85 |   -1.52   .61 |   -2.74  1.11 | 486 |
|     387     1   |   -1.49  1.09 |   -1.52   .61 |   -2.74  1.10 | 487 |
|     388     1   |     .01   .74 |     .28   .54 |    -.26   .66 | 488 |
|     389     1   |   -1.49  1.09 |   -3.27  1.06 |   -2.74  1.10 | 489 |
|     390     1   |   -1.49  1.09 |   -2.46   .79 |    -.71   .69 | 490 |
|     391     1   |    1.04   .72 |    -.86   .55 |     .17   .65 | 491 |
|     392     1   |   -1.49  1.09 |   -1.93   .67 |   -1.83   .84 | 492 |
|     393     1   |   -2.81  1.85 |   -1.93   .67 |   -2.74  1.11 | 493 |
|     394     1   |    -.60   .84 |   -1.17   .57 |    -.71   .69 | 494 |
|     395     1   |   -2.81  1.85 |    -.57   .53 |    -.71   .69 | 495 |
|     396     1   |     .54   .71 |     .28   .54 |     .17   .65 | 496 |
|     397     1   |   -2.81  1.86 |   -4.54  1.83 |   -1.83   .84 | 497 |
|     398     1   |   -1.49  1.09 |   -3.27  1.06 |     .59   .64 | 498 |
|     399     1   |   -2.81  1.85 |    -.29   .53 |   -1.22   .74 | 499 |
|     400     1   |    -.60   .84 |    -.86   .55 |   -2.74  1.10 | 500 |
|     401     1   |    2.42  1.04 |    -.01   .53 |     .17   .65 | 501 |
|     402     1   |    -.60   .84 |    -.29   .53 |   -1.22   .74 | 502 |
|     403     1   |   -2.81  1.85 |    -.57   .53 |   -1.83   .84 | 503 |
|     404     1   |    -.60   .84 |    -.29   .53 |    1.00   .65 | 504 |
|     405     1   |   -1.49  1.09 |     .91   .59 |    1.00   .65 | 505 |
|     406     1   |   -1.49  1.09 |   -2.46   .79 |   -1.83   .84 | 506 |
|     407     1   |     .54   .71 |    -.01   .53 |    -.26   .66 | 507 |
|     408     1   |    -.60   .84 |   -1.17   .57 |   -1.22   .74 | 508 |
|     409     1   |   -2.81  1.85 |   -1.93   .67 |   -1.22   .74 | 509 |
|     410     1   |    -.60   .84 |   -1.17   .57 |   -1.83   .84 | 510 |
|     411     1   |   -2.81  1.85 |   -1.17   .57 |   -1.22   .74 | 511 |
|     412     1   |    -.60   .84 |   -4.54  1.83 |   -2.74  1.11 | 512 |
|     413     1   |   -1.49  1.09 |    -.57   .53 |    -.26   .66 | 513 |
|     414     1   |     .01   .74 |    -.86   .55 |     .17   .65 | 514 |
|     415     1   |     .01   .74 |   -1.52   .61 |    -.71   .69 | 515 |
|     416     1   |    -.60   .84 |   -2.46   .79 |   -1.83   .84 | 516 |
|     417     1   |     .01   .74 |    -.29   .53 |    -.26   .66 | 517 |
|     418     1   |   -2.81  1.85 |   -1.93   .67 |   -1.22   .74 | 518 |
|     419     1   |     .01   .74 |   -1.52   .61 |   -2.74  1.10 | 519 |
|     420     1   |   -2.81  1.85 |   -1.52   .61 |   -1.83   .84 | 520 |
|     421     1   |   -1.49  1.09 |    -.86   .55 |   -2.74  1.10 | 521 |
|     422     1   |   -2.81  1.85 |    -.57   .53 |    -.71   .69 | 522 |
|     423     1   |   -2.81  1.85 |   -1.93   .67 |   -2.74  1.11 | 523 |
|     424     1   |   -2.81  1.85 |   -1.52   .61 |    -.71   .69 | 524 |
|     425     1   |   -2.81  1.85 |    -.86   .55 |   -1.22   .74 | 525 |
|     426     1   |   -2.81  1.85 |   -2.46   .79 |   -1.83   .84 | 526 |
|     427     1   |   -1.49  1.09 |   -1.17   .57 |    -.71   .69 | 527 |
|     428     1   |   -2.81  1.85 |   -3.28  1.06 |   -2.74  1.11 | 528 |
|     429     1   |    -.60   .84 |     .28   .54 |    1.00   .65 | 529 |
|     430     1   |    -.60   .84 |    -.57   .53 |   -1.22   .74 | 530 |
|     431     1   |     .54   .71 |    -.01   .53 |    -.71   .69 | 531 |
|     432     1   |     .54   .71 |   -1.93   .67 |     .17   .65 | 532 |
|     433     1   |   -1.49  1.09 |   -1.17   .57 |   -1.83   .84 | 533 |
|     434     1   |   -1.49  1.09 |   -4.54  1.83 |   -4.09  1.86 | 534 |
|     435     1   |     .54   .71 |     .58   .56 |    1.00   .65 | 535 |
|     436     1   |     .54   .71 |   -1.17   .57 |   -1.22   .74 | 536 |
|     437     1   |   -2.81  1.86 |   -4.54  1.83 |   -2.74  1.11 | 537 |
|     438     1   |   -1.49  1.09 |     .58   .56 |    -.71   .69 | 538 |
|     439     1   |   -2.81  1.85 |   -3.28  1.06 |   -2.74  1.11 | 539 |
|     440     1   |     .01   .74 |   -1.93   .67 |    -.26   .66 | 540 |
|     441     1   |    -.60   .84 |    -.01   .53 |    -.26   .66 | 541 |
|     442     1   |   -2.81  1.86 |   -4.54  1.83 |   -1.83   .84 | 542 |
|     443     1   |     .01   .74 |    -.01   .53 |    -.71   .69 | 543 |
|     444     1   |   -1.49  1.09 |    -.86   .55 |   -1.83   .84 | 544 |
|     445     1   |   -2.81  1.86 |   -1.17   .57 |   -4.09  1.86 | 545 |
|     446     1   |    -.60   .84 |    -.01   .53 |     .17   .65 | 546 |
|     447     1   |   -2.81  1.85 |   -1.52   .61 |   -1.83   .84 | 547 |
|     448     1   |   -2.81  1.85 |   -1.17   .57 |    -.71   .69 | 548 |
|     449     1   |     .54   .71 |    -.01   .53 |    -.71   .69 | 549 |
|     450     1   |    -.60   .84 |   -1.17   .57 |   -1.22   .74 | 550 |
|     451     1   |    -.60   .84 |   -2.46   .79 |    -.71   .69 | 551 |
|     452     1   |     .01   .74 |   -1.17   .57 |    -.71   .69 | 552 |
|     453     1   |     .54   .71 |    -.86   .55 |    -.71   .69 | 553 |
|     454     1   |   -2.81  1.86 |   -3.28  1.06 |   -4.09  1.86 | 554 |
|     455     1   |    -.60   .84 |   -2.46   .79 |   -2.74  1.10 | 555 |
|     456     1   |   -2.81  1.85 |   -2.46   .79 |   -1.83   .84 | 556 |
|     457     1   |   -2.81  1.85 |    -.86   .55 |   -1.22   .74 | 557 |
|     458     1   |   -1.49  1.09 |   -2.46   .79 |   -1.22   .74 | 558 |
|     459    -1   |   -2.81  1.86 |   -4.54  1.83 |   -4.09  1.86 | 559 |
|     460     1   |    -.60   .84 |    -.57   .53 |    -.71   .69 | 560 |
|     461     1   |   -1.49  1.09 |   -1.17   .57 |    -.71   .69 | 561 |
|     462     1   |   -2.81  1.85 |    -.01   .53 |    -.26   .66 | 562 |
|     463     1   |   -2.81  1.85 |   -1.52   .61 |    -.26   .66 | 563 |
|     464     1   |    1.04   .72 |     .28   .54 |    1.45   .69 | 564 |
|     465     1   |   -1.49  1.09 |   -1.17   .57 |     .17   .65 | 565 |
|     466     1   |    -.60   .84 |   -1.17   .57 |     .59   .64 | 566 |
|     467     1   |     .01   .74 |   -2.46   .79 |   -1.83   .84 | 567 |
|     468     1   |    -.60   .84 |   -1.93   .67 |   -2.74  1.10 | 568 |
|     469     1   |     .01   .74 |    -.57   .53 |    -.26   .66 | 569 |
|     470     1   |     .01   .74 |     .28   .54 |    -.71   .69 | 570 |
|     471     1   |     .01   .74 |    -.86   .55 |   -1.22   .74 | 571 |
|     472     1   |    -.60   .84 |   -1.52   .61 |    -.71   .69 | 572 |
|     473     1   |   -2.81  1.85 |   -2.46   .79 |   -1.83   .84 | 573 |
|     474     1   |     .01   .74 |   -1.52   .61 |   -1.22   .74 | 574 |
|     475     1   |    -.60   .84 |   -1.52   .61 |    -.71   .69 | 575 |
|     476     1   |   -2.81  1.85 |   -1.17   .57 |   -1.22   .74 | 576 |
|     477     1   |    -.60   .84 |   -1.93   .67 |   -1.22   .74 | 577 |
|     478     1   |   -2.81  1.85 |    -.86   .55 |    -.71   .69 | 578 |
|     479     1   |    1.04   .72 |    -.57   .53 |    -.26   .66 | 579 |
|     480     1   |    1.04   .72 |     .58   .56 |     .58   .64 | 580 |
|     481     1   |    -.60   .84 |    -.86   .55 |   -1.22   .74 | 581 |
|     482     1   |   -2.81  1.85 |    -.57   .53 |    -.71   .69 | 582 |
|     483     1   |   -1.49  1.09 |    -.29   .53 |   -1.22   .74 | 583 |
|     484     1   |    1.61   .80 |    -.01   .53 |    -.71   .69 | 584 |
|     485     1   |   -1.49  1.09 |   -1.17   .57 |   -1.22   .74 | 585 |
|     486     1   |     .01   .74 |    -.01   .53 |    -.71   .69 | 586 |
|     487     1   |   -1.49  1.09 |   -1.17   .57 |    -.71   .69 | 587 |
|     488     1   |     .54   .71 |    -.86   .55 |     .17   .65 | 588 |
|     489     1   |     .01   .74 |    -.86   .55 |    -.26   .66 | 589 |
|     490     1   |   -2.81  1.85 |    -.57   .53 |   -1.83   .84 | 590 |
|     491     1   |   -1.49  1.09 |   -3.27  1.06 |   -1.83   .84 | 591 |
|     492     1   |    -.60   .84 |   -3.27  1.06 |   -2.74  1.10 | 592 |
|     493     1   |   -2.81  1.85 |    -.86   .55 |     .59   .64 | 593 |
|     494     1   |    1.61   .80 |    -.01   .53 |     .17   .65 | 594 |
|     495     1   |   -2.81  1.85 |   -1.52   .61 |    -.26   .66 | 595 |
|     496     1   |   -2.81  1.85 |   -1.17   .57 |    -.71   .69 | 596 |
|     497     1   |     .54   .71 |    2.54  1.03 |    -.26   .66 | 597 |
|     498     1   |   -1.49  1.09 |   -1.17   .57 |   -1.83   .84 | 598 |
|     499     1   |   -2.81  1.86 |   -4.54  1.83 |   -1.83   .84 | 599 |
|     500     1   |   -2.81  1.85 |   -1.93   .67 |   -1.83   .84 | 600 |
|     501     1   |   -2.81  1.85 |   -1.17   .57 |    -.71   .69 | 601 |
|     502     1   |    -.60   .84 |   -2.46   .79 |   -1.83   .84 | 602 |
|     503     1   |   -2.81  1.85 |   -2.46   .79 |   -2.74  1.11 | 603 |
|     504    -1   |   -2.81  1.86 |   -4.54  1.83 |   -4.09  1.86 | 604 |
|     505     1   |    -.60   .84 |   -1.93   .67 |    -.71   .69 | 605 |
-------------------------------------------------------------------------
 
TABLE 23.31 data-name                            ZOU284WS.TXT  Apr 11 2018 10:19
INPUT: 505 PERSON  9 ITEM  REPORTED: 505 PERSON  9 ITEM  5 CATS  WINSTEPS 3.91.2
--------------------------------------------------------------------------------
 
     Table of STANDARDIZED RESIDUAL variance in Eigenvalue units = ITEM information units
                                           Eigenvalue   Observed   Expected
Total raw variance in observations     =      19.4417 100.0%         100.0%
  Raw variance explained by measures   =      10.4417  53.7%          53.9%
    Raw variance explained by persons  =       3.2858  16.9%          17.0%
    Raw Variance explained by items    =       7.1559  36.8%          37.0%
  Raw unexplained variance (total)     =       9.0000  46.3% 100.0%   46.1%
    Unexplned variance in 1st contrast =       1.6749   8.6%  18.6%
    Unexplned variance in 2nd contrast =       1.4419   7.4%  16.0%
    Unexplned variance in 3rd contrast =       1.2478   6.4%  13.9%
    Unexplned variance in 4th contrast =       1.1258   5.8%  12.5%
 
       STANDARDIZED RESIDUAL CONTRAST 4 PLOT
 
      -4       -3       -2       -1        0        1        2        3
      -+--------+--------+--------+--------+--------+--------+--------+- COUNT  CLUSTER
   .7 +                                    |     3                     + 1      1
      |                                    |                           |
   .6 +                                    |                           +
      |                                    |                           |
C  .5 +                                    |                           +
O     |                                    |                           |
N  .4 +                             1      |                           + 1      1
T     |                                    |                           |
R  .3 +                                    |                           +
A     |                                    |  4                        | 1      1
S  .2 +                                    |                           +
T     |                                    |                           |
   .1 +                                    |                           +
4     |                                    |                           |
   .0 +------------------------------------|---------------------------+
L     |                         2          |    7  9                   | 3      2
O -.1 +                                    |                           +
A     |                                    |                           |
D -.2 +                                    5    6                      + 2      2
I     |                                    |                           |
N -.3 +                                    |                           +
G     |                                    |                           |
  -.4 +                                    |                           +
      |                                    |                           |
  -.5 +                                    |                           +
      |                                    |                           |
  -.6 +                         8          |                           + 1      3
      -+--------+--------+--------+--------+--------+--------+--------+-
      -4       -3       -2       -1        0        1        2        3
                                ITEM MEASURE
 COUNT:                         2   1      1  1 21 1
 
              1    2  2 1  3 22 43 323 31221
PERSON 78     0    1  5 9  3 69 54 046 09073 78685 62 2 11 2   1
             T         S         M         S         T
%TILE  0             10   20 30 50 60 70 80 90       99
 
Approximate relationships between the PERSON measures
 PCA      ITEM      Pearson       Disattenuated Pearson+Extr  Disattenuated+Extr
Contrast  Clusters  Correlation   Correlation   Correlation   Correlation
 4        1 - 3      0.4427        1.0000        0.4689        1.0000
 4        1 - 2      0.6080        1.0000        0.6367        1.0000
 4        2 - 3      0.4248        1.0000        0.4592        1.0000
 
TABLE 23.32 data-name                            ZOU284WS.TXT  Apr 11 2018 10:19
INPUT: 505 PERSON  9 ITEM  REPORTED: 505 PERSON  9 ITEM  5 CATS  WINSTEPS 3.91.2
--------------------------------------------------------------------------------
 
 CONTRAST 4 FROM PRINCIPAL COMPONENT ANALYSIS
  STANDARDIZED RESIDUAL LOADINGS FOR ITEM (SORTED BY LOADING)
 
----------------------------------------------- ----------------------------------------
|CON-  |       |       INFIT OUTFIT| ENTRY    | |       |       INFIT OUTFIT| ENTRY    |
| TRAST|LOADING|MEASURE  MNSQ MNSQ |NUMBER IT | |LOADING|MEASURE  MNSQ MNSQ |NUMBER IT |
|------+-------+-------------------+----------| |-------+-------------------+----------|
|  4   |   .70 |     .64 1.15 1.05 |3    3 c3 | |  -.59 |   -1.18 1.14 1.12 |8    8 c8 |
|  4   |   .38 |    -.73  .70  .71 |1    1 c1 | |  -.22 |     .60  .94  .84 |6    6 c6 |
|  4   |   .26 |     .38 1.05 1.07 |4    4 c4 | |  -.18 |     .03  .94  .91 |5    5 c5 |
|      |       |                   |          | |  -.06 |   -1.27  .97 1.01 |2    2 c2 |
|      |       |                   |          | |  -.05 |     .61 1.01  .98 |7    7 c7 |
|      |       |                   |          | |  -.04 |     .92 1.26 1.29 |9    9 c9 |
----------------------------------------------- ----------------------------------------
 
-----------------------------------------------
|CON-  |       |       INFIT OUTFIT| ENTRY    |
| TRAST|LOADING|MEASURE  MNSQ MNSQ |NUMBER IT |
|------+-------+-------------------+----------|
|  4 1 |   .70 |     .64 1.15 1.05 |3    3 c3 |
|  4 1 |   .38 |    -.73  .70  .71 |1    1 c1 |
|  4 1 |   .26 |     .38 1.05 1.07 |4    4 c4 |
|      |-------+-------------------+----------|
|  4 3 |  -.59 |   -1.18 1.14 1.12 |8    8 c8 |
|  4 2 |  -.22 |     .60  .94  .84 |6    6 c6 |
|  4 2 |  -.18 |     .03  .94  .91 |5    5 c5 |
|  4 2 |  -.06 |   -1.27  .97 1.01 |2    2 c2 |
|  4 2 |  -.05 |     .61 1.01  .98 |7    7 c7 |
|  4 2 |  -.04 |     .92 1.26 1.29 |9    9 c9 |
-----------------------------------------------
 
TABLE 23.33 data-name                            ZOU284WS.TXT  Apr 11 2018 10:19
INPUT: 505 PERSON  9 ITEM  REPORTED: 505 PERSON  9 ITEM  5 CATS  WINSTEPS 3.91.2
--------------------------------------------------------------------------------
 
 ITEM CONTRAST 4 CONTRASTING RESPONSES BY PERSON
 
-----------------------------------
|        PERSON FAVORS TOP        |
| TOP 3 ITEM     | BOTTOM 3 ITEM  |
| HIGH  EXP. LOW | HIGH  EXP. LOW |
|----------------+----------------|
|    3    0    0 |    0    0    3 | 488  588
|    3    0    0 |    0    1    2 | 160  260
|    2    1    0 |    0    0    3 | 284  384
|    2    1    0 |    0    0    3 | 391  491
|    2    1    0 |    0    0    3 | 464  564
|    2    1    0 |    0    1    2 | 51   151
|    2    1    0 |    0    1    2 | 296  396
|    2    1    0 |    0    1    2 | 318  418
|    2    1    0 |    0    1    2 | 358  458
|    1    2    0 |    0    1    2 | 14   114
|    2    1    0 |    0    2    1 | 35   135
|    2    1    0 |    1    0    2 | 46   146
|    2    0    1 |    0    1    2 | 63   163
|    2    1    0 |    0    2    1 | 65   165
|    1    2    0 |    0    1    2 | 70   170
|    2    1    0 |    0    2    1 | 88   188
|    3    0    0 |    1    1    1 | 113  213
|    2    1    0 |    0    2    1 | 126  226
|    2    1    0 |    1    0    2 | 155  255
|    1    2    0 |    0    1    2 | 156  256
|    2    1    0 |    0    2    1 | 193  293
|    2    1    0 |    0    2    1 | 204  304
|    2    1    0 |    0    2    1 | 274  374
|    1    1    1 |    0    0    3 | 298  398
|    1    2    0 |    0    1    2 | 334  434
|    3    0    0 |    0    3    0 | 335  435
|    2    1    0 |    0    2    1 | 356  456
|    1    1    1 |    0    0    3 | 398  498
|    2    1    0 |    0    2    1 | 414  514
|    2    0    1 |    0    1    2 | 463  563
|    1    2    0 |    0    1    2 | 465  565
|    2    1    0 |    0    2    1 | 474  574
|    2    1    0 |    0    2    1 | 502  602
-----------------------------------
-----------------------------------
|        PERSON FAVORS BOTTOM     |
| TOP 3 ITEM     | BOTTOM 3 ITEM  |
| HIGH  EXP. LOW | HIGH  EXP. LOW |
|----------------+----------------|
|    0    1    2 |    2    1    0 | 48   148
|    0    1    2 |    2    1    0 | 57   157
|    0    0    3 |    2    0    1 | 96   196
|    1    0    2 |    3    0    0 | 118  218
|    0    1    2 |    2    1    0 | 162  262
|    0    0    3 |    2    0    1 | 173  273
|    0    0    3 |    2    0    1 | 181  281
|    0    0    3 |    2    0    1 | 248  348
|    0    2    1 |    3    0    0 | 302  402
|    0    1    2 |    2    1    0 | 322  422
|    0    0    3 |    1    2    0 | 384  484
|    0    0    3 |    2    0    1 | 478  578
-----------------------------------
 
TABLE 23.34 data-name                            ZOU284WS.TXT  Apr 11 2018 10:19
INPUT: 505 PERSON  9 ITEM  REPORTED: 505 PERSON  9 ITEM  5 CATS  WINSTEPS 3.91.2
--------------------------------------------------------------------------------
 
 CONTRAST 4 FROM PRINCIPAL COMPONENT ANALYSIS
  STANDARDIZED RESIDUAL LOADINGS FOR ITEM (SORTED BY MEASURE)
 
-----------------------------------------------
|CON-  |       |       INFIT OUTFIT| ENTRY    |
| TRAST|LOADING|MEASURE  MNSQ MNSQ |NUMBER IT |
|------+-------+-------------------+----------|
|  4 2 |  -.04 |     .92 1.26 1.29 |9    9 c9 |
|  4 1 |   .70 |     .64 1.15 1.05 |3    3 c3 |
|  4 2 |  -.05 |     .61 1.01  .98 |7    7 c7 |
|  4 2 |  -.22 |     .60  .94  .84 |6    6 c6 |
|  4 1 |   .26 |     .38 1.05 1.07 |4    4 c4 |
|  4 2 |  -.18 |     .03  .94  .91 |5    5 c5 |
|  4 1 |   .38 |    -.73  .70  .71 |1    1 c1 |
|  4 3 |  -.59 |   -1.18 1.14 1.12 |8    8 c8 |
|  4 2 |  -.06 |   -1.27  .97 1.01 |2    2 c2 |
-----------------------------------------------
 
TABLE 23.35 data-name                            ZOU284WS.TXT  Apr 11 2018 10:19
INPUT: 505 PERSON  9 ITEM  REPORTED: 505 PERSON  9 ITEM  5 CATS  WINSTEPS 3.91.2
--------------------------------------------------------------------------------
 
 CONTRAST 4 FROM PRINCIPAL COMPONENT ANALYSIS
  STANDARDIZED RESIDUAL LOADINGS FOR ITEM (SORTED BY ENTRY)
 
-----------------------------------------------
|CON-  |       |       INFIT OUTFIT| ENTRY    |
| TRAST|LOADING|MEASURE  MNSQ MNSQ |NUMBER IT |
|------+-------+-------------------+----------|
|  4 1 |   .38 |    -.73  .70  .71 |1    1 c1 |
|  4 2 |  -.06 |   -1.27  .97 1.01 |2    2 c2 |
|  4 1 |   .70 |     .64 1.15 1.05 |3    3 c3 |
|  4 1 |   .26 |     .38 1.05 1.07 |4    4 c4 |
|  4 2 |  -.18 |     .03  .94  .91 |5    5 c5 |
|  4 2 |  -.22 |     .60  .94  .84 |6    6 c6 |
|  4 2 |  -.05 |     .61 1.01  .98 |7    7 c7 |
|  4 3 |  -.59 |   -1.18 1.14 1.12 |8    8 c8 |
|  4 2 |  -.04 |     .92 1.26 1.29 |9    9 c9 |
-----------------------------------------------
 
TABLE 23.36 data-name                            ZOU284WS.TXT  Apr 11 2018 10:19
INPUT: 505 PERSON  9 ITEM  REPORTED: 505 PERSON  9 ITEM  5 CATS  WINSTEPS 3.91.2
--------------------------------------------------------------------------------
 
-------------------------------------------------------------------------
|                         CONTRAST 4  CLUSTER MEASURES                  |
|                 |   CLUSTER 1   |   CLUSTER 2   |   CLUSTER 3   |     |
|  PERSON  STATUS | MEASURE  S.E. | MEASURE  S.E. | MEASURE  S.E. | PERS|
|-----------------+---------------+---------------+---------------+-----|
|       1     1   |   -3.80  1.85 |   -3.13  1.06 |   -3.72  1.90 | 101 |
|       2     1   |   -1.08   .70 |    -.48   .51 |    -.07  1.13 | 102 |
|       3     1   |     .14   .60 |     .48   .48 |    1.26  1.84 | 103 |
|       4     1   |   -1.08   .70 |   -4.41  1.84 |   -1.13  1.00 | 104 |
|       5     1   |   -2.50  1.08 |   -1.38   .60 |    1.26  1.84 | 105 |
|       6     1   |    3.81  1.81 |    1.18   .50 |    1.27  1.85 | 106 |
|       7     1   |    -.63   .65 |   -2.31   .79 |    1.26  1.84 | 107 |
|       8     1   |   -1.08   .70 |    -.48   .51 |   -1.13  1.00 | 108 |
|       9     1   |    -.63   .65 |    -.48   .51 |    1.26  1.84 | 109 |
|      10     1   |   -2.50  1.08 |   -1.38   .60 |   -3.72  1.90 | 110 |
|      11     1   |    -.23   .62 |    -.48   .51 |   -2.27  1.18 | 111 |
|      12     1   |   -1.08   .70 |   -1.05   .56 |    -.07  1.13 | 112 |
|      13     1   |    1.30   .67 |    1.18   .50 |   -1.13  1.00 | 113 |
|      14     1   |   -1.64   .81 |   -1.38   .60 |   -2.27  1.18 | 114 |
|      15     1   |   -1.64   .81 |   -2.31   .79 |   -1.13  1.00 | 115 |
|      16     1   |     .88   .63 |     .71   .48 |    1.26  1.84 | 116 |
|      17     1   |   -1.64   .81 |   -3.13  1.06 |   -2.27  1.18 | 117 |
|      18     1   |   -2.50  1.08 |   -1.38   .60 |    1.26  1.84 | 118 |
|      19     1   |   -1.08   .70 |   -1.79   .67 |    1.26  1.84 | 119 |
|      20     1   |    1.81   .77 |     .25   .48 |    1.26  1.84 | 120 |
|      21    -1   |   -3.80  1.85 |   -4.41  1.84 |   -3.72  1.90 | 121 |
|      22     1   |    -.63   .65 |     .02   .49 |    -.07  1.13 | 122 |
|      23     1   |    -.63   .65 |   -1.05   .56 |    -.07  1.13 | 123 |
|      24     1   |   -2.50  1.08 |   -2.31   .79 |   -3.72  1.90 | 124 |
|      25     1   |   -1.64   .81 |    -.75   .53 |   -2.27  1.18 | 125 |
|      26     1   |   -1.64   .81 |    -.75   .53 |   -1.13  1.00 | 126 |
|      27     1   |    -.63   .65 |   -1.05   .56 |    1.26  1.84 | 127 |
|      28     1   |     .14   .60 |     .02   .49 |   -1.13  1.00 | 128 |
|      29     1   |    -.23   .62 |   -1.38   .60 |    1.26  1.84 | 129 |
|      30     1   |    -.63   .65 |   -1.38   .60 |    -.07  1.13 | 130 |
|      31     1   |    -.63   .65 |     .02   .49 |   -1.13  1.00 | 131 |
|      32     1   |   -1.64   .81 |    -.75   .53 |    1.26  1.84 | 132 |
|      33     1   |   -1.08   .70 |    -.23   .50 |    -.07  1.13 | 133 |
|      34     1   |    -.63   .65 |    -.75   .53 |   -1.13  1.00 | 134 |
|      35     1   |   -1.08   .70 |   -1.38   .60 |   -3.72  1.90 | 135 |
|      36     1   |    -.23   .62 |     .25   .48 |   -1.13  1.00 | 136 |
|      37     1   |    -.63   .65 |    -.23   .50 |   -2.27  1.18 | 137 |
|      38     1   |   -1.64   .81 |   -1.79   .67 |   -2.27  1.18 | 138 |
|      39     1   |     .14   .60 |     .25   .48 |    -.06  1.13 | 139 |
|      40     1   |    -.23   .62 |   -2.31   .79 |   -3.72  1.90 | 140 |
|      41     1   |    -.23   .62 |    -.75   .53 |    1.26  1.84 | 141 |
|      42     1   |   -1.64   .81 |   -1.38   .60 |    -.07  1.13 | 142 |
|      43     1   |   -2.50  1.08 |    -.48   .51 |   -2.27  1.18 | 143 |
|      44     1   |   -1.64   .81 |   -1.79   .67 |   -3.72  1.90 | 144 |
|      45     1   |    -.63   .65 |    -.23   .50 |   -1.13  1.00 | 145 |
|      46     1   |    1.81   .77 |   -1.05   .56 |    1.26  1.84 | 146 |
|      47     1   |     .14   .60 |    -.48   .51 |    1.26  1.84 | 147 |
|      48     1   |    -.23   .62 |     .25   .48 |    1.26  1.84 | 148 |
|      49     1   |   -1.08   .70 |   -1.38   .60 |   -2.27  1.18 | 149 |
|      50     1   |    -.63   .65 |   -1.38   .60 |   -2.27  1.18 | 150 |
|      51     1   |     .14   .60 |   -1.05   .56 |   -1.13  1.00 | 151 |
|      52     1   |    -.23   .62 |   -1.38   .60 |    1.26  1.84 | 152 |
|      53     1   |    -.63   .65 |   -1.38   .60 |    -.07  1.13 | 153 |
|      54     1   |   -1.64   .81 |   -1.05   .56 |    -.07  1.13 | 154 |
|      55     1   |    -.63   .65 |     .94   .49 |   -2.27  1.18 | 155 |
|      56     1   |   -1.08   .70 |   -1.05   .56 |    -.07  1.13 | 156 |
|      57     1   |   -2.50  1.08 |   -1.05   .56 |    -.07  1.13 | 157 |
|      58     1   |   -1.64   .81 |   -1.79   .67 |   -1.13  1.00 | 158 |
|      59    -1   |   -3.80  1.85 |   -4.41  1.84 |   -3.72  1.90 | 159 |
|      60     1   |    -.63   .65 |   -1.79   .67 |   -1.13  1.00 | 160 |
|      61     1   |    -.63   .65 |   -1.05   .56 |   -1.13  1.00 | 161 |
|      62     1   |    -.23   .62 |    -.48   .51 |    -.07  1.13 | 162 |
|      63     1   |    -.23   .62 |   -1.79   .67 |   -3.72  1.90 | 163 |
|      64     1   |   -1.08   .70 |   -1.05   .56 |   -1.13  1.00 | 164 |
|      65     1   |     .51   .61 |   -1.05   .56 |   -1.13  1.00 | 165 |
|      66     1   |    -.63   .65 |     .48   .48 |    -.07  1.13 | 166 |
|      67     1   |   -3.80  1.85 |   -3.13  1.06 |   -2.27  1.19 | 167 |
|      68     1   |   -1.64   .81 |   -1.38   .60 |   -3.72  1.90 | 168 |
|      69     1   |   -1.64   .81 |    -.48   .51 |    1.26  1.84 | 169 |
|      70     1   |    -.23   .62 |    -.75   .53 |   -3.72  1.90 | 170 |
|      71     1   |   -3.80  1.85 |   -3.13  1.06 |   -1.13  1.00 | 171 |
|      72     1   |    -.23   .62 |   -3.13  1.06 |    -.07  1.13 | 172 |
|      73     1   |   -1.64   .81 |   -3.13  1.06 |   -1.13  1.00 | 173 |
|      74     1   |    -.63   .65 |    -.23   .50 |    1.26  1.84 | 174 |
|      75     1   |   -2.50  1.08 |   -2.31   .79 |   -2.27  1.18 | 175 |
|      76     1   |   -3.80  1.85 |   -3.13  1.06 |   -3.72  1.90 | 176 |
|      77     1   |   -2.50  1.08 |   -3.13  1.06 |   -2.27  1.18 | 177 |
|      78     1   |     .14   .60 |    -.22   .50 |    -.06  1.13 | 178 |
|      79     1   |   -1.64   .81 |   -1.38   .60 |    -.07  1.13 | 179 |
|      80     1   |    -.63   .65 |     .02   .49 |   -1.13  1.00 | 180 |
|      81     1   |    -.23   .62 |   -2.31   .79 |    -.07  1.13 | 181 |
|      82     1   |    -.63   .65 |    -.48   .51 |    -.07  1.13 | 182 |
|      83     1   |   -2.50  1.08 |   -2.31   .79 |    -.07  1.13 | 183 |
|      84     1   |   -1.64   .81 |    -.75   .53 |   -1.13  1.00 | 184 |
|      85     1   |   -3.80  1.85 |   -4.41  1.84 |    -.07  1.13 | 185 |
|      86     1   |     .50   .61 |     .71   .48 |    -.07  1.13 | 186 |
|      87    -1   |   -3.80  1.85 |   -4.41  1.84 |   -3.72  1.90 | 187 |
|      88     1   |   -1.08   .70 |   -3.13  1.06 |   -3.72  1.90 | 188 |
|      89     1   |   -2.50  1.08 |   -1.79   .67 |    -.07  1.13 | 189 |
|      90     1   |   -1.08   .70 |   -1.05   .56 |    -.07  1.13 | 190 |
|      91     1   |     .14   .60 |    -.22   .50 |    -.06  1.13 | 191 |
|      92     1   |   -2.50  1.08 |   -1.79   .67 |   -1.13  1.00 | 192 |
|      93     1   |   -3.80  1.85 |   -2.31   .79 |   -2.27  1.19 | 193 |
|      94     1   |   -1.64   .81 |   -1.79   .67 |   -1.13  1.00 | 194 |
|      95     1   |    -.23   .62 |    -.75   .53 |   -1.13  1.00 | 195 |
|      96     1   |   -3.80  1.85 |    -.23   .50 |    1.27  1.85 | 196 |
|      97     1   |   -1.64   .81 |    -.23   .50 |    -.07  1.13 | 197 |
|      98     1   |   -2.50  1.08 |   -3.13  1.06 |   -2.27  1.18 | 198 |
|      99     1   |   -1.08   .70 |    -.23   .50 |   -2.27  1.18 | 199 |
|     100     1   |   -1.64   .81 |   -1.79   .67 |    -.07  1.13 | 200 |
|     101     1   |    -.63   .65 |   -1.05   .56 |    1.26  1.84 | 201 |
|     102     1   |   -1.08   .70 |   -1.38   .60 |   -2.27  1.18 | 202 |
|     103     1   |   -2.50  1.08 |   -1.79   .67 |   -2.27  1.18 | 203 |
|     104     1   |   -1.64   .81 |   -1.79   .67 |   -2.27  1.18 | 204 |
|     105     1   |   -1.64   .81 |    -.48   .51 |   -2.27  1.18 | 205 |
|     106     1   |   -2.50  1.08 |   -4.41  1.84 |   -3.72  1.90 | 206 |
|     107     1   |   -1.64   .81 |   -1.79   .67 |   -2.27  1.18 | 207 |
|     108     1   |    -.63   .65 |     .02   .49 |   -3.72  1.90 | 208 |
|     109     1   |   -2.50  1.08 |   -1.79   .67 |    -.07  1.13 | 209 |
|     110     1   |   -1.64   .81 |   -1.05   .56 |   -3.72  1.90 | 210 |
|     111     1   |   -2.50  1.08 |   -1.38   .60 |    -.07  1.13 | 211 |
|     112     1   |     .51   .61 |    -.48   .51 |    1.26  1.84 | 212 |
|     113     1   |    1.81   .77 |    -.23   .50 |    1.26  1.84 | 213 |
|     114     1   |   -1.08   .70 |    -.23   .50 |   -1.13  1.00 | 214 |
|     115     1   |   -1.64   .81 |    -.75   .53 |   -1.13  1.00 | 215 |
|     116     1   |   -1.08   .70 |   -1.79   .67 |   -1.13  1.00 | 216 |
|     117     1   |    -.63   .65 |    -.48   .51 |    -.07  1.13 | 217 |
|     118     1   |    -.23   .62 |     .48   .48 |    1.26  1.84 | 218 |
|     119     1   |   -2.50  1.08 |   -2.31   .79 |   -3.72  1.90 | 219 |
|     120     1   |    -.63   .65 |   -1.05   .56 |   -2.27  1.18 | 220 |
|     121     1   |   -1.64   .81 |   -2.31   .79 |   -3.72  1.90 | 221 |
|     122     1   |   -1.08   .70 |     .02   .49 |    1.26  1.84 | 222 |
|     123     1   |   -2.50  1.08 |   -1.38   .60 |    -.07  1.13 | 223 |
|     124     1   |    1.81   .77 |     .48   .48 |    1.26  1.84 | 224 |
|     125     1   |   -1.64   .81 |     .25   .48 |    -.07  1.13 | 225 |
|     126     1   |   -1.08   .70 |   -2.31   .79 |   -2.27  1.18 | 226 |
|     127     1   |     .14   .60 |     .02   .49 |   -1.13  1.00 | 227 |
|     128     1   |   -2.50  1.08 |   -2.31   .79 |   -2.27  1.18 | 228 |
|     129     1   |    -.23   .62 |    -.23   .50 |   -2.27  1.18 | 229 |
|     130     1   |     .14   .60 |     .48   .48 |    -.07  1.13 | 230 |
|     131     1   |   -1.08   .70 |   -1.38   .60 |    -.07  1.13 | 231 |
|     132     1   |   -1.64   .81 |    -.23   .50 |    1.26  1.84 | 232 |
|     133     1   |   -3.80  1.85 |   -2.31   .79 |   -2.27  1.19 | 233 |
|     134     1   |   -1.08   .70 |    -.48   .51 |   -2.27  1.18 | 234 |
|     135     1   |    -.23   .62 |     .02   .49 |   -3.72  1.90 | 235 |
|     136     1   |     .14   .60 |    -.48   .51 |   -2.27  1.18 | 236 |
|     137     1   |    -.23   .62 |     .25   .48 |    -.06  1.13 | 237 |
|     138     1   |   -3.80  1.85 |   -2.31   .79 |   -2.27  1.19 | 238 |
|     139     1   |   -2.50  1.08 |   -1.05   .56 |   -3.72  1.90 | 239 |
|     140     1   |   -2.50  1.08 |   -3.13  1.06 |   -2.27  1.18 | 240 |
|     141     1   |   -2.50  1.08 |   -3.13  1.06 |   -3.72  1.90 | 241 |
|     142     1   |   -1.08   .70 |    -.48   .51 |    -.07  1.13 | 242 |
|     143     1   |   -2.50  1.08 |   -3.13  1.06 |   -1.13  1.00 | 243 |
|     144     1   |   -1.64   .81 |   -1.05   .56 |    -.07  1.13 | 244 |
|     145     1   |   -2.50  1.08 |   -4.41  1.84 |   -3.72  1.90 | 245 |
|     146     1   |   -1.64   .81 |   -2.31   .79 |   -2.27  1.18 | 246 |
|     147     1   |   -3.80  1.85 |   -1.79   .67 |   -2.27  1.19 | 247 |
|     148     1   |    -.63   .65 |    -.75   .53 |   -1.13  1.00 | 248 |
|     149     1   |    -.63   .65 |   -1.05   .56 |   -1.13  1.00 | 249 |
|     150     1   |     .88   .63 |     .94   .49 |   -1.13  1.00 | 250 |
|     151     1   |     .51   .61 |     .71   .48 |    1.26  1.84 | 251 |
|     152     1   |   -1.64   .81 |   -1.05   .56 |    -.07  1.13 | 252 |
|     153     1   |   -2.50  1.08 |   -1.38   .60 |   -2.27  1.18 | 253 |
|     154     1   |     .14   .60 |    -.23   .50 |   -3.72  1.90 | 254 |
|     155     1   |    -.63   .65 |   -1.38   .60 |   -3.72  1.90 | 255 |
|     156     1   |    -.23   .62 |    -.22   .50 |    -.06  1.13 | 256 |
|     157     1   |   -1.08   .70 |    -.23   .50 |    1.26  1.84 | 257 |
|     158    -1   |   -3.80  1.85 |   -4.41  1.84 |   -3.72  1.90 | 258 |
|     159     1   |   -3.80  1.85 |   -3.13  1.06 |   -3.72  1.90 | 259 |
|     160     1   |    -.23   .62 |   -3.13  1.06 |   -2.27  1.18 | 260 |
|     161     1   |   -2.50  1.08 |    -.75   .53 |   -1.13  1.00 | 261 |
|     162     1   |   -1.64   .81 |    -.23   .50 |    1.26  1.84 | 262 |
|     163     1   |    -.23   .62 |   -1.05   .56 |    1.26  1.84 | 263 |
|     164     1   |   -1.64   .81 |   -1.05   .56 |    -.07  1.13 | 264 |
|     165     1   |   -1.08   .70 |    -.48   .51 |    -.07  1.13 | 265 |
|     166     1   |   -3.80  1.85 |   -3.13  1.06 |    -.07  1.13 | 266 |
|     167     1   |   -2.50  1.08 |   -3.13  1.06 |    -.07  1.13 | 267 |
|     168     1   |   -3.80  1.85 |   -1.79   .67 |   -2.27  1.19 | 268 |
|     169     1   |   -1.08   .70 |   -1.05   .56 |   -1.13  1.00 | 269 |
|     170     1   |   -1.08   .70 |    -.48   .51 |    -.07  1.13 | 270 |
|     171     1   |   -3.80  1.85 |   -2.31   .79 |   -2.27  1.19 | 271 |
|     172     1   |   -2.50  1.08 |   -1.79   .67 |   -2.27  1.18 | 272 |
|     173     1   |   -2.50  1.08 |    -.23   .50 |    1.26  1.84 | 273 |
|     174     1   |   -1.64   .81 |   -1.05   .56 |   -2.27  1.18 | 274 |
|     175     1   |   -2.50  1.08 |     .48   .48 |   -2.27  1.18 | 275 |
|     176     1   |     .88   .63 |     .71   .48 |    1.26  1.84 | 276 |
|     177     1   |   -1.64   .81 |   -1.79   .67 |   -2.27  1.18 | 277 |
|     178     1   |   -1.64   .81 |    -.23   .50 |   -2.27  1.18 | 278 |
|     179     1   |   -2.50  1.08 |   -1.38   .60 |   -2.27  1.18 | 279 |
|     180     1   |    -.63   .65 |   -1.38   .60 |    1.26  1.84 | 280 |
|     181     1   |   -2.50  1.08 |     .94   .49 |   -2.27  1.18 | 281 |
|     182     1   |   -2.50  1.08 |   -1.05   .56 |   -1.13  1.00 | 282 |
|     183     1   |   -1.08   .70 |   -1.05   .56 |   -1.13  1.00 | 283 |
|     184    -1   |   -3.80  1.85 |   -4.41  1.84 |   -3.72  1.90 | 284 |
|     185     1   |    -.63   .65 |    -.48   .51 |   -3.72  1.90 | 285 |
|     186     1   |   -1.64   .81 |    -.48   .51 |   -3.72  1.90 | 286 |
|     187     1   |   -2.50  1.08 |   -2.31   .79 |   -3.72  1.90 | 287 |
|     188     1   |     .88   .63 |     .02   .49 |    -.07  1.13 | 288 |
|     189     1   |   -3.80  1.85 |   -2.31   .79 |   -1.13  1.00 | 289 |
|     190     1   |     .88   .63 |     .94   .49 |   -2.27  1.18 | 290 |
|     191     1   |   -1.64   .81 |   -1.38   .60 |   -2.27  1.18 | 291 |
|     192     1   |   -1.08   .70 |    -.23   .50 |   -1.13  1.00 | 292 |
|     193     1   |     .51   .61 |   -1.05   .56 |   -1.13  1.00 | 293 |
|     194     1   |    -.63   .65 |   -1.38   .60 |    1.26  1.84 | 294 |
|     195     1   |    -.63   .65 |    -.75   .53 |    1.26  1.84 | 295 |
|     196     1   |    -.23   .62 |    -.48   .51 |   -1.13  1.00 | 296 |
|     197     1   |    -.63   .65 |     .02   .49 |    -.07  1.13 | 297 |
|     198     1   |   -1.08   .70 |   -1.05   .56 |   -2.27  1.18 | 298 |
|     199     1   |   -1.64   .81 |   -1.38   .60 |   -2.27  1.18 | 299 |
|     200     1   |    -.23   .62 |   -1.05   .56 |    -.07  1.13 | 300 |
|     201     1   |   -1.08   .70 |   -1.05   .56 |   -2.27  1.18 | 301 |
|     202     1   |    1.30   .67 |     .25   .48 |    -.07  1.13 | 302 |
|     203     1   |   -1.64   .81 |   -1.38   .60 |    -.07  1.13 | 303 |
|     204     1   |   -1.08   .70 |   -1.79   .67 |   -2.27  1.18 | 304 |
|     205     1   |     .51   .61 |    -.75   .53 |    1.26  1.84 | 305 |
|     206     1   |   -2.50  1.08 |   -2.31   .79 |   -2.27  1.18 | 306 |
|     207     1   |   -1.64   .81 |   -1.05   .56 |    1.26  1.84 | 307 |
|     208     1   |     .14   .60 |     .02   .49 |   -2.27  1.18 | 308 |
|     209     1   |   -1.08   .70 |   -1.79   .67 |   -3.72  1.90 | 309 |
|     210     1   |     .14   .60 |    1.18   .50 |    1.26  1.84 | 310 |
|     211     1   |   -2.50  1.08 |    -.48   .51 |   -3.72  1.90 | 311 |
|     212     1   |    -.23   .62 |    -.48   .51 |   -3.72  1.90 | 312 |
|     213     1   |    -.23   .62 |     .48   .48 |   -2.27  1.18 | 313 |
|     214     1   |    -.23   .62 |     .25   .48 |   -1.13  1.00 | 314 |
|     215     1   |    -.23   .62 |     .48   .48 |   -2.27  1.18 | 315 |
|     216     1   |   -1.08   .70 |    -.75   .53 |    1.26  1.84 | 316 |
|     217     1   |     .51   .61 |   -1.05   .56 |    1.26  1.84 | 317 |
|     218     1   |   -2.50  1.08 |    -.75   .53 |   -1.13  1.00 | 318 |
|     219     1   |     .50   .61 |     .25   .48 |    -.07  1.13 | 319 |
|     220     1   |    -.23   .62 |    -.23   .50 |    1.26  1.84 | 320 |
|     221     1   |   -1.08   .70 |    -.48   .51 |    -.07  1.13 | 321 |
|     222     1   |    -.23   .62 |    -.75   .53 |    -.07  1.13 | 322 |
|     223     1   |    -.63   .65 |   -1.05   .56 |    -.07  1.13 | 323 |
|     224     1   |   -1.64   .81 |   -1.05   .56 |   -2.27  1.18 | 324 |
|     225     1   |   -1.08   .70 |   -3.13  1.06 |   -1.13  1.00 | 325 |
|     226     1   |    -.63   .65 |    -.48   .51 |    -.07  1.13 | 326 |
|     227     1   |     .14   .60 |    -.48   .51 |    -.07  1.13 | 327 |
|     228     1   |     .14   .60 |     .48   .48 |    1.26  1.84 | 328 |
|     229     1   |    -.23   .62 |    -.48   .51 |   -1.13  1.00 | 329 |
|     230     1   |   -1.64   .81 |   -2.31   .79 |    1.26  1.84 | 330 |
|     231     1   |   -1.08   .70 |    -.48   .51 |    -.07  1.13 | 331 |
|     232     1   |   -2.50  1.08 |   -1.05   .56 |   -2.27  1.18 | 332 |
|     233     1   |     .88   .63 |    -.48   .51 |    1.26  1.84 | 333 |
|     234     1   |   -1.08   .70 |     .02   .49 |   -2.27  1.18 | 334 |
|     235     1   |    -.63   .65 |   -1.79   .67 |   -1.13  1.00 | 335 |
|     236     1   |   -1.08   .70 |   -1.79   .67 |   -1.13  1.00 | 336 |
|     237     1   |   -1.08   .70 |   -1.05   .56 |    -.07  1.13 | 337 |
|     238     1   |   -3.80  1.85 |   -1.38   .60 |   -2.27  1.19 | 338 |
|     239     1   |   -2.50  1.08 |   -3.13  1.06 |   -3.72  1.90 | 339 |
|     240     1   |    -.23   .62 |    -.23   .50 |    1.26  1.84 | 340 |
|     241     1   |   -1.64   .81 |   -1.38   .60 |   -2.27  1.18 | 341 |
|     242     1   |   -1.64   .81 |   -2.31   .79 |   -1.13  1.00 | 342 |
|     243     1   |   -2.50  1.08 |   -1.79   .67 |   -1.13  1.00 | 343 |
|     244     1   |   -1.64   .81 |   -1.05   .56 |   -2.27  1.18 | 344 |
|     245     1   |   -1.08   .70 |    -.75   .53 |    1.26  1.84 | 345 |
|     246     1   |    -.63   .65 |    -.23   .50 |    -.07  1.13 | 346 |
|     247     1   |   -1.64   .81 |    -.48   .51 |   -1.13  1.00 | 347 |
|     248     1   |   -2.50  1.08 |    -.75   .53 |    -.07  1.13 | 348 |
|     249     1   |    -.63   .65 |   -1.38   .60 |    -.07  1.13 | 349 |
|     250     1   |     .14   .60 |    -.75   .53 |    -.07  1.13 | 350 |
|     251     1   |    -.63   .65 |    -.48   .51 |   -1.13  1.00 | 351 |
|     252     1   |    1.81   .77 |    1.45   .52 |    1.26  1.84 | 352 |
|     253     1   |   -3.80  1.85 |   -1.38   .60 |   -1.13  1.00 | 353 |
|     254     1   |    -.63   .65 |   -2.31   .79 |   -2.27  1.18 | 354 |
|     255     1   |    -.63   .65 |   -1.05   .56 |    1.26  1.84 | 355 |
|     256     1   |   -1.08   .70 |   -1.38   .60 |   -1.13  1.00 | 356 |
|     257     1   |   -3.80  1.85 |   -3.13  1.06 |   -2.27  1.19 | 357 |
|     258     1   |   -1.08   .70 |   -1.05   .56 |    -.07  1.13 | 358 |
|     259     1   |     .14   .60 |     .25   .48 |   -1.13  1.00 | 359 |
|     260     1   |    1.30   .67 |    1.18   .50 |    1.26  1.84 | 360 |
|     261     1   |   -1.64   .81 |   -3.13  1.06 |   -2.27  1.18 | 361 |
|     262     1   |    -.63   .65 |     .02   .49 |   -1.13  1.00 | 362 |
|     263     1   |   -1.64   .81 |    -.48   .51 |   -1.13  1.00 | 363 |
|     264     1   |   -1.64   .81 |   -2.31   .79 |   -3.72  1.90 | 364 |
|     265     1   |   -3.80  1.85 |   -1.05   .56 |   -2.27  1.19 | 365 |
|     266     1   |     .51   .61 |    -.23   .50 |    1.26  1.84 | 366 |
|     267     1   |    -.23   .62 |    -.23   .50 |    1.26  1.84 | 367 |
|     268     1   |   -1.64   .81 |    -.48   .51 |   -2.27  1.18 | 368 |
|     269     1   |   -1.08   .70 |   -1.05   .56 |   -1.13  1.00 | 369 |
|     270     1   |   -1.64   .81 |   -1.38   .60 |   -2.27  1.18 | 370 |
|     271     1   |   -1.08   .70 |     .25   .48 |   -1.13  1.00 | 371 |
|     272     1   |     .88   .63 |    1.74   .56 |    -.07  1.13 | 372 |
|     273     1   |   -1.64   .81 |   -2.31   .79 |   -2.27  1.18 | 373 |
|     274     1   |    3.81  1.81 |    1.74   .56 |    1.27  1.85 | 374 |
|     275     1   |   -3.80  1.85 |   -2.31   .79 |   -2.27  1.19 | 375 |
|     276     1   |    -.23   .62 |    -.75   .53 |    -.07  1.13 | 376 |
|     277     1   |    -.63   .65 |   -1.79   .67 |    -.07  1.13 | 377 |
|     278     1   |   -1.64   .81 |   -1.79   .67 |    -.07  1.13 | 378 |
|     279     1   |    -.63   .65 |    -.75   .53 |    1.26  1.84 | 379 |
|     280     1   |   -2.50  1.08 |   -1.79   .67 |   -2.27  1.18 | 380 |
|     281     1   |   -1.64   .81 |   -1.38   .60 |    -.07  1.13 | 381 |
|     282     1   |     .14   .60 |     .71   .48 |    1.26  1.84 | 382 |
|     283     1   |     .51   .61 |     .48   .48 |    1.26  1.84 | 383 |
|     284     1   |    1.30   .67 |    -.75   .53 |   -1.13  1.00 | 384 |
|     285     1   |   -2.50  1.08 |   -1.79   .67 |   -1.13  1.00 | 385 |
|     286     1   |    -.23   .62 |     .02   .49 |    -.06  1.13 | 386 |
|     287     1   |    -.23   .62 |    -.48   .51 |    1.26  1.84 | 387 |
|     288     1   |   -1.64   .81 |    -.48   .51 |   -1.13  1.00 | 388 |
|     289     1   |     .14   .60 |    -.48   .51 |    1.26  1.84 | 389 |
|     290     1   |    -.23   .62 |   -1.79   .67 |    -.07  1.13 | 390 |
|     291     1   |   -1.08   .70 |   -1.05   .56 |    1.26  1.84 | 391 |
|     292     1   |    -.63   .65 |     .25   .48 |    -.07  1.13 | 392 |
|     293     1   |   -1.08   .70 |   -1.05   .56 |    -.07  1.13 | 393 |
|     294     1   |    -.63   .65 |   -1.05   .56 |    -.07  1.13 | 394 |
|     295     1   |     .50   .61 |     .48   .48 |    -.07  1.13 | 395 |
|     296     1   |   -1.08   .70 |   -1.79   .67 |   -2.27  1.18 | 396 |
|     297     1   |    -.23   .62 |   -1.38   .60 |    1.26  1.84 | 397 |
|     298     1   |    -.23   .62 |   -1.38   .60 |   -3.72  1.90 | 398 |
|     299     1   |   -1.64   .81 |   -3.13  1.06 |   -1.13  1.00 | 399 |
|     300     1   |     .88   .63 |   -1.38   .60 |    -.07  1.13 | 400 |
|     301     1   |   -1.64   .81 |   -1.05   .56 |   -1.13  1.00 | 401 |
|     302     1   |   -3.80  1.85 |   -1.79   .67 |   -1.13  1.00 | 402 |
|     303     1   |   -1.08   .70 |    -.48   .51 |   -1.13  1.00 | 403 |
|     304     1   |     .14   .60 |     .02   .49 |    -.06  1.13 | 404 |
|     305     1   |   -1.64   .81 |   -1.79   .67 |   -2.27  1.18 | 405 |
|     306     1   |   -2.50  1.08 |    -.75   .53 |   -1.13  1.00 | 406 |
|     307     1   |   -1.64   .81 |   -1.38   .60 |    -.07  1.13 | 407 |
|     308     1   |    -.63   .65 |    -.48   .51 |    -.07  1.13 | 408 |
|     309     1   |    -.23   .62 |   -1.38   .60 |    -.07  1.13 | 409 |
|     310     1   |   -2.50  1.08 |   -1.38   .60 |   -2.27  1.18 | 410 |
|     311     1   |   -1.64   .81 |   -1.05   .56 |    -.07  1.13 | 411 |
|     312     1   |   -2.50  1.08 |   -1.05   .56 |   -1.13  1.00 | 412 |
|     313     1   |     .14   .60 |     .02   .49 |    -.06  1.13 | 413 |
|     314     1   |    -.63   .65 |    -.23   .50 |    1.26  1.84 | 414 |
|     315     1   |     .51   .61 |    -.23   .50 |   -1.13  1.00 | 415 |
|     316     1   |    -.23   .62 |    -.48   .51 |    1.26  1.84 | 416 |
|     317     1   |    -.23   .62 |   -1.05   .56 |    -.07  1.13 | 417 |
|     318     1   |    -.63   .65 |   -2.31   .79 |   -2.27  1.18 | 418 |
|     319     1   |     .14   .60 |   -1.05   .56 |    -.07  1.13 | 419 |
|     320     1   |    -.63   .65 |   -1.05   .56 |   -2.27  1.18 | 420 |
|     321     1   |   -1.08   .70 |    -.48   .51 |    1.26  1.84 | 421 |
|     322     1   |    -.63   .65 |     .02   .49 |    1.26  1.84 | 422 |
|     323     1   |   -1.08   .70 |   -1.05   .56 |   -2.27  1.18 | 423 |
|     324     1   |   -1.64   .81 |   -1.38   .60 |   -3.72  1.90 | 424 |
|     325     1   |    -.63   .65 |    -.75   .53 |   -1.13  1.00 | 425 |
|     326     1   |    -.23   .62 |    -.22   .50 |    -.06  1.13 | 426 |
|     327     1   |   -1.64   .81 |   -1.38   .60 |   -1.13  1.00 | 427 |
|     328     1   |    -.23   .62 |   -1.38   .60 |   -1.13  1.00 | 428 |
|     329     1   |     .14   .60 |    -.48   .51 |   -1.13  1.00 | 429 |
|     330     1   |    -.63   .65 |   -1.05   .56 |    1.26  1.84 | 430 |
|     331     1   |   -1.08   .70 |   -1.79   .67 |    -.07  1.13 | 431 |
|     332     1   |   -1.08   .70 |     .02   .49 |   -1.13  1.00 | 432 |
|     333     1   |   -1.64   .81 |   -2.31   .79 |    -.07  1.13 | 433 |
|     334     1   |   -1.08   .70 |   -1.38   .60 |   -3.72  1.90 | 434 |
|     335     1   |    1.81   .77 |     .02   .49 |    -.07  1.13 | 435 |
|     336     1   |   -1.64   .81 |   -1.79   .67 |   -1.13  1.00 | 436 |
|     337     1   |   -2.50  1.08 |   -2.31   .79 |   -2.27  1.18 | 437 |
|     338     1   |   -1.08   .70 |    -.75   .53 |   -2.27  1.18 | 438 |
|     339     1   |    -.63   .65 |    -.48   .51 |    1.26  1.84 | 439 |
|     340     1   |    1.81   .77 |    1.74   .56 |    1.26  1.84 | 440 |
|     341     1   |    -.63   .65 |     .25   .48 |   -1.13  1.00 | 441 |
|     342     1   |   -1.64   .81 |   -1.05   .56 |   -1.13  1.00 | 442 |
|     343     1   |    -.63   .65 |     .25   .48 |    -.07  1.13 | 443 |
|     344     1   |   -1.08   .70 |   -1.38   .60 |    -.07  1.13 | 444 |
|     345     1   |   -1.08   .70 |     .25   .48 |    -.07  1.13 | 445 |
|     346     1   |   -2.50  1.08 |   -3.13  1.06 |   -3.72  1.90 | 446 |
|     347     1   |   -1.08   .70 |     .48   .48 |    1.26  1.84 | 447 |
|     348     1   |   -2.50  1.08 |   -2.31   .79 |   -3.72  1.90 | 448 |
|     349     1   |    -.63   .65 |   -1.79   .67 |   -1.13  1.00 | 449 |
|     350     1   |     .88   .63 |     .02   .49 |    -.07  1.13 | 450 |
|     351     1   |   -2.50  1.08 |   -1.79   .67 |    -.07  1.13 | 451 |
|     352     1   |    -.23   .62 |     .71   .48 |   -3.72  1.90 | 452 |
|     353     1   |   -2.50  1.08 |   -2.31   .79 |   -2.27  1.18 | 453 |
|     354     1   |    -.23   .62 |    -.48   .51 |    -.07  1.13 | 454 |
|     355     1   |   -1.08   .70 |    -.48   .51 |    -.07  1.13 | 455 |
|     356     1   |    1.81   .77 |     .48   .48 |   -1.13  1.00 | 456 |
|     357     1   |   -3.80  1.85 |   -2.31   .79 |   -2.27  1.19 | 457 |
|     358     1   |   -1.08   .70 |   -1.79   .67 |   -2.27  1.18 | 458 |
|     359     1   |   -1.64   .81 |    -.48   .51 |   -3.72  1.90 | 459 |
|     360     1   |   -1.08   .70 |    -.23   .50 |    -.07  1.13 | 460 |
|     361     1   |     .14   .60 |    -.23   .50 |    1.26  1.84 | 461 |
|     362     1   |   -1.64   .81 |   -1.38   .60 |   -2.27  1.18 | 462 |
|     363     1   |    -.23   .62 |   -2.31   .79 |    1.26  1.84 | 463 |
|     364     1   |     .14   .60 |     .25   .48 |    -.06  1.13 | 464 |
|     365     1   |     .88   .63 |     .48   .48 |   -2.27  1.18 | 465 |
|     366     1   |   -1.64   .81 |   -1.05   .56 |   -1.13  1.00 | 466 |
|     367     1   |   -2.50  1.08 |   -1.79   .67 |   -3.72  1.90 | 467 |
|     368     1   |     .50   .61 |    -.23   .50 |    -.07  1.13 | 468 |
|     369     1   |    -.23   .62 |   -1.05   .56 |   -1.13  1.00 | 469 |
|     370     1   |     .88   .63 |     .25   .48 |    -.07  1.13 | 470 |
|     371     1   |   -1.08   .70 |   -1.38   .60 |   -2.27  1.18 | 471 |
|     372     1   |    -.23   .62 |    -.75   .53 |   -2.27  1.18 | 472 |
|     373     1   |    1.30   .67 |    1.45   .52 |    1.26  1.84 | 473 |
|     374     1   |   -3.80  1.85 |   -1.79   .67 |   -1.13  1.00 | 474 |
|     375     1   |   -3.80  1.85 |   -1.79   .67 |   -3.72  1.90 | 475 |
|     376     1   |   -1.08   .70 |    -.23   .50 |    -.07  1.13 | 476 |
|     377     1   |   -2.50  1.08 |   -2.31   .79 |   -3.72  1.90 | 477 |
|     378     1   |   -2.50  1.08 |   -3.13  1.06 |   -2.27  1.18 | 478 |
|     379     1   |   -1.64   .81 |   -3.13  1.06 |   -2.27  1.18 | 479 |
|     380     1   |   -1.08   .70 |     .25   .48 |   -1.13  1.00 | 480 |
|     381     1   |   -3.80  1.85 |   -1.38   .60 |   -3.72  1.90 | 481 |
|     382     1   |   -2.50  1.08 |   -1.38   .60 |   -2.27  1.18 | 482 |
|     383     1   |   -1.08   .70 |   -2.31   .79 |    -.07  1.13 | 483 |
|     384     1   |   -3.80  1.85 |    -.23   .50 |   -1.13  1.00 | 484 |
|     385     1   |   -1.64   .81 |   -1.05   .56 |   -1.13  1.00 | 485 |
|     386     1   |   -2.50  1.08 |   -1.79   .67 |   -2.27  1.18 | 486 |
|     387     1   |   -1.08   .70 |   -2.31   .79 |   -2.27  1.18 | 487 |
|     388     1   |     .51   .61 |     .02   .49 |   -1.13  1.00 | 488 |
|     389     1   |   -2.50  1.08 |   -3.13  1.06 |   -2.27  1.18 | 489 |
|     390     1   |   -2.50  1.08 |   -1.38   .60 |   -1.13  1.00 | 490 |
|     391     1   |    1.30   .67 |    -.75   .53 |   -1.13  1.00 | 491 |
|     392     1   |   -2.50  1.08 |   -1.79   .67 |   -1.13  1.00 | 492 |
|     393     1   |   -3.80  1.85 |   -3.13  1.06 |    -.07  1.13 | 493 |
|     394     1   |   -1.08   .70 |    -.48   .51 |   -2.27  1.18 | 494 |
|     395     1   |   -1.08   .70 |    -.75   .53 |   -1.13  1.00 | 495 |
|     396     1   |     .14   .60 |     .48   .48 |    -.07  1.13 | 496 |
|     397     1   |   -3.80  1.85 |   -2.31   .79 |   -3.72  1.90 | 497 |
|     398     1   |    -.23   .62 |   -1.79   .67 |   -2.27  1.18 | 498 |
|     399     1   |   -1.64   .81 |   -1.05   .56 |    1.26  1.84 | 499 |
|     400     1   |    -.23   .62 |   -2.31   .79 |   -1.13  1.00 | 500 |
|     401     1   |   -1.08   .70 |    1.45   .52 |    1.26  1.84 | 501 |
|     402     1   |    -.63   .65 |    -.48   .51 |   -1.13  1.00 | 502 |
|     403     1   |   -2.50  1.08 |   -1.38   .60 |    1.26  1.84 | 503 |
|     404     1   |     .88   .63 |    -.75   .53 |    1.26  1.84 | 504 |
|     405     1   |     .88   .63 |     .25   .48 |    -.07  1.13 | 505 |
|     406     1   |   -1.08   .70 |   -3.13  1.06 |   -2.27  1.18 | 506 |
|     407     1   |     .51   .61 |    -.48   .51 |    1.26  1.84 | 507 |
|     408     1   |   -1.64   .81 |    -.75   .53 |   -1.13  1.00 | 508 |
|     409     1   |   -1.64   .81 |   -1.79   .67 |   -2.27  1.18 | 509 |
|     410     1   |    -.63   .65 |   -1.79   .67 |   -1.13  1.00 | 510 |
|     411     1   |   -2.50  1.08 |   -1.05   .56 |   -1.13  1.00 | 511 |
|     412     1   |   -3.80  1.85 |   -1.79   .67 |   -3.72  1.90 | 512 |
|     413     1   |    -.63   .65 |    -.75   .53 |    -.07  1.13 | 513 |
|     414     1   |     .14   .60 |    -.75   .53 |    -.07  1.13 | 514 |
|     415     1   |   -1.08   .70 |   -1.05   .56 |    -.07  1.13 | 515 |
|     416     1   |   -2.50  1.08 |   -1.05   .56 |   -3.72  1.90 | 516 |
|     417     1   |     .14   .60 |    -.75   .53 |    1.26  1.84 | 517 |
|     418     1   |   -1.64   .81 |   -1.79   .67 |   -2.27  1.18 | 518 |
|     419     1   |   -1.08   .70 |   -1.79   .67 |   -1.13  1.00 | 519 |
|     420     1   |   -2.50  1.08 |   -1.38   .60 |   -2.27  1.18 | 520 |
|     421     1   |   -1.08   .70 |   -2.31   .79 |    -.07  1.13 | 521 |
|     422     1   |   -1.08   .70 |    -.48   .51 |   -2.27  1.18 | 522 |
|     423     1   |   -2.50  1.08 |   -2.31   .79 |   -2.27  1.18 | 523 |
|     424     1   |   -1.08   .70 |   -1.38   .60 |   -2.27  1.18 | 524 |
|     425     1   |   -1.08   .70 |   -1.38   .60 |   -1.13  1.00 | 525 |
|     426     1   |   -2.50  1.08 |   -1.79   .67 |   -3.72  1.90 | 526 |
|     427     1   |    -.63   .65 |   -1.05   .56 |   -2.27  1.18 | 527 |
|     428     1   |   -2.50  1.08 |   -3.13  1.06 |   -3.72  1.90 | 528 |
|     429     1   |     .51   .61 |     .71   .48 |   -2.27  1.18 | 529 |
|     430     1   |   -1.08   .70 |    -.23   .50 |   -2.27  1.18 | 530 |
|     431     1   |     .14   .60 |    -.48   .51 |    1.26  1.84 | 531 |
|     432     1   |    -.63   .65 |     .02   .49 |   -3.72  1.90 | 532 |
|     433     1   |   -1.08   .70 |   -1.79   .67 |   -1.13  1.00 | 533 |
|     434     1   |   -2.50  1.08 |   -4.41  1.84 |   -3.72  1.90 | 534 |
|     435     1   |     .88   .63 |     .71   .48 |    -.07  1.13 | 535 |
|     436     1   |    -.23   .62 |   -1.05   .56 |   -1.13  1.00 | 536 |
|     437     1   |   -3.80  1.85 |   -3.13  1.06 |   -3.72  1.90 | 537 |
|     438     1   |    -.23   .62 |    -.22   .50 |    -.06  1.13 | 538 |
|     439     1   |   -3.80  1.85 |   -2.31   .79 |   -3.72  1.90 | 539 |
|     440     1   |    -.63   .65 |    -.75   .53 |   -2.27  1.18 | 540 |
|     441     1   |    -.23   .62 |     .02   .49 |   -1.13  1.00 | 541 |
|     442     1   |   -3.80  1.85 |   -2.31   .79 |   -3.72  1.90 | 542 |
|     443     1   |    -.23   .62 |     .02   .49 |   -1.13  1.00 | 543 |
|     444     1   |   -1.64   .81 |   -1.79   .67 |    1.26  1.84 | 544 |
|     445     1   |   -3.80  1.85 |   -1.79   .67 |   -1.13  1.00 | 545 |
|     446     1   |    -.63   .65 |     .25   .48 |    -.07  1.13 | 546 |
|     447     1   |   -1.64   .81 |   -1.79   .67 |   -2.27  1.18 | 547 |
|     448     1   |    -.63   .65 |   -1.38   .60 |   -2.27  1.18 | 548 |
|     449     1   |     .51   .61 |    -.75   .53 |    1.26  1.84 | 549 |
|     450     1   |    -.63   .65 |   -1.38   .60 |   -1.13  1.00 | 550 |
|     451     1   |    -.63   .65 |   -2.31   .79 |   -1.13  1.00 | 551 |
|     452     1   |   -1.08   .70 |    -.75   .53 |    -.07  1.13 | 552 |
|     453     1   |    -.63   .65 |    -.48   .51 |    -.07  1.13 | 553 |
|     454     1   |   -2.50  1.08 |   -4.41  1.84 |   -3.72  1.90 | 554 |
|     455     1   |   -1.64   .81 |   -2.31   .79 |   -2.27  1.18 | 555 |
|     456     1   |   -1.64   .81 |   -3.13  1.06 |   -2.27  1.18 | 556 |
|     457     1   |   -1.64   .81 |   -1.38   .60 |    -.07  1.13 | 557 |
|     458     1   |   -3.80  1.85 |    -.75   .53 |   -3.72  1.90 | 558 |
|     459    -1   |   -3.80  1.85 |   -4.41  1.84 |   -3.72  1.90 | 559 |
|     460     1   |    -.63   .65 |    -.48   .51 |   -1.13  1.00 | 560 |
|     461     1   |    -.23   .62 |   -1.79   .67 |   -1.13  1.00 | 561 |
|     462     1   |    -.63   .65 |    -.48   .51 |    -.07  1.13 | 562 |
|     463     1   |    -.63   .65 |   -1.79   .67 |   -1.13  1.00 | 563 |
|     464     1   |    1.30   .67 |     .71   .48 |    -.07  1.13 | 564 |
|     465     1   |    -.23   .62 |    -.75   .53 |   -2.27  1.18 | 565 |
|     466     1   |    -.23   .62 |   -1.05   .56 |    1.26  1.84 | 566 |
|     467     1   |    -.63   .65 |   -1.79   .67 |   -3.72  1.90 | 567 |
|     468     1   |   -2.50  1.08 |   -1.79   .67 |   -1.13  1.00 | 568 |
|     469     1   |    -.63   .65 |    -.23   .50 |    -.07  1.13 | 569 |
|     470     1   |    -.23   .62 |    -.23   .50 |    1.26  1.84 | 570 |
|     471     1   |    -.63   .65 |    -.48   .51 |   -2.27  1.18 | 571 |
|     472     1   |    -.63   .65 |   -1.38   .60 |   -1.13  1.00 | 572 |
|     473     1   |   -2.50  1.08 |   -1.79   .67 |   -3.72  1.90 | 573 |
|     474     1   |     .51   .61 |   -1.79   .67 |   -3.72  1.90 | 574 |
|     475     1   |   -1.08   .70 |    -.75   .53 |   -2.27  1.18 | 575 |
|     476     1   |   -1.64   .81 |   -1.05   .56 |   -2.27  1.18 | 576 |
|     477     1   |   -1.08   .70 |   -1.38   .60 |   -2.27  1.18 | 577 |
|     478     1   |   -3.80  1.85 |    -.75   .53 |    1.27  1.85 | 578 |
|     479     1   |     .14   .60 |    -.22   .50 |    -.06  1.13 | 579 |
|     480     1   |    1.30   .67 |     .25   .48 |    1.26  1.84 | 580 |
|     481     1   |   -1.64   .81 |    -.75   .53 |    -.07  1.13 | 581 |
|     482     1   |   -1.64   .81 |    -.75   .53 |    -.07  1.13 | 582 |
|     483     1   |    -.63   .65 |    -.75   .53 |   -1.13  1.00 | 583 |
|     484     1   |     .14   .60 |     .02   .49 |    1.26  1.84 | 584 |
|     485     1   |   -2.50  1.08 |    -.75   .53 |   -1.13  1.00 | 585 |
|     486     1   |    -.23   .62 |    -.22   .50 |    -.06  1.13 | 586 |
|     487     1   |   -1.64   .81 |    -.23   .50 |   -3.72  1.90 | 587 |
|     488     1   |     .88   .63 |    -.75   .53 |   -1.13  1.00 | 588 |
|     489     1   |     .51   .61 |   -1.79   .67 |    1.26  1.84 | 589 |
|     490     1   |   -1.64   .81 |    -.48   .51 |   -3.72  1.90 | 590 |
|     491     1   |   -1.64   .81 |   -2.31   .79 |   -3.72  1.90 | 591 |
|     492     1   |   -1.08   .70 |   -3.13  1.06 |   -3.72  1.90 | 592 |
|     493     1   |    -.23   .62 |    -.75   .53 |   -1.13  1.00 | 593 |
|     494     1   |    1.30   .67 |     .02   .49 |    -.07  1.13 | 594 |
|     495     1   |   -1.08   .70 |   -1.38   .60 |   -1.13  1.00 | 595 |
|     496     1   |   -2.50  1.08 |    -.48   .51 |   -2.27  1.18 | 596 |
|     497     1   |     .51   .61 |     .94   .49 |    1.26  1.84 | 597 |
|     498     1   |   -1.64   .81 |   -2.31   .79 |    1.26  1.84 | 598 |
|     499     1   |   -3.80  1.85 |   -2.31   .79 |   -3.72  1.90 | 599 |
|     500     1   |   -2.50  1.08 |   -1.79   .67 |   -2.27  1.18 | 600 |
|     501     1   |   -1.08   .70 |   -1.05   .56 |   -2.27  1.18 | 601 |
|     502     1   |   -1.08   .70 |   -2.31   .79 |   -2.27  1.18 | 602 |
|     503     1   |   -2.50  1.08 |   -3.13  1.06 |   -2.27  1.18 | 603 |
|     504    -1   |   -3.80  1.85 |   -4.41  1.84 |   -3.72  1.90 | 604 |
|     505     1   |   -1.08   .70 |   -1.05   .56 |   -2.27  1.18 | 605 |
-------------------------------------------------------------------------
 
TABLE 23.41 data-name                            ZOU284WS.TXT  Apr 11 2018 10:19
INPUT: 505 PERSON  9 ITEM  REPORTED: 505 PERSON  9 ITEM  5 CATS  WINSTEPS 3.91.2
--------------------------------------------------------------------------------
 
     Table of STANDARDIZED RESIDUAL variance in Eigenvalue units = ITEM information units
                                           Eigenvalue   Observed   Expected
Total raw variance in observations     =      19.4417 100.0%         100.0%
  Raw variance explained by measures   =      10.4417  53.7%          53.9%
    Raw variance explained by persons  =       3.2858  16.9%          17.0%
    Raw Variance explained by items    =       7.1559  36.8%          37.0%
  Raw unexplained variance (total)     =       9.0000  46.3% 100.0%   46.1%
    Unexplned variance in 1st contrast =       1.6749   8.6%  18.6%
    Unexplned variance in 2nd contrast =       1.4419   7.4%  16.0%
    Unexplned variance in 3rd contrast =       1.2478   6.4%  13.9%
    Unexplned variance in 4th contrast =       1.1258   5.8%  12.5%
    Unexplned variance in 5th contrast =       1.0155   5.2%  11.3%
 
       STANDARDIZED RESIDUAL CONTRAST 5 PLOT
 
      -4       -3       -2       -1        0        1        2        3
      -+--------+--------+--------+--------+--------+--------+--------+- COUNT  CLUSTER
      |                                    |    7                      | 1      1
   .8 +                                    |                           +
      |                                    |                           |
   .7 +                                    |                           +
C     |                                    |                           |
O  .6 +                                    |                           +
N     |                                    |                           |
T  .5 +                                    |                           +
R     |                                    |                           |
A  .4 +                                    |                           +
S     |                                    |                           |
T  .3 +                                    |                           +
      |                         2          |                           | 1      2
5  .2 +                                    |                           +
      |                                    |                           |
L  .1 +                                    |                           +
O     |                                    |                           |
A  .0 +-----------------------------1------|-----3---------------------+ 2      2
D     |                                    |                           |
I -.1 +                                    |                           +
N     |                         8          5    6  9                   | 4      3
G -.2 +                                    |                           +
      |                                    |                           |
  -.3 +                                    |                           +
      |                                    |                           |
  -.4 +                                    |  4                        + 1      3
      |                                    |                           |
      -+--------+--------+--------+--------+--------+--------+--------+-
      -4       -3       -2       -1        0        1        2        3
                                ITEM MEASURE
 COUNT:                         2   1      1  1 21 1
 
              1    2  2 1  3 22 43 323 31221
PERSON 78     0    1  5 9  3 69 54 046 09073 78685 62 2 11 2   1
             T         S         M         S         T
%TILE  0             10   20 30 50 60 70 80 90       99
 
Approximate relationships between the PERSON measures
 PCA      ITEM      Pearson       Disattenuated Pearson+Extr  Disattenuated+Extr
Contrast  Clusters  Correlation   Correlation   Correlation   Correlation
 5        1 - 3      0.4496        (1.00)        0.4579        (1.00)
 5        1 - 2      0.3695        (1.00)        0.3820        (1.00)
 5        2 - 3      0.5713        0.9105        0.6130        0.9669
 
TABLE 23.42 data-name                            ZOU284WS.TXT  Apr 11 2018 10:19
INPUT: 505 PERSON  9 ITEM  REPORTED: 505 PERSON  9 ITEM  5 CATS  WINSTEPS 3.91.2
--------------------------------------------------------------------------------
 
 CONTRAST 5 FROM PRINCIPAL COMPONENT ANALYSIS
  STANDARDIZED RESIDUAL LOADINGS FOR ITEM (SORTED BY LOADING)
 
----------------------------------------------- ----------------------------------------
|CON-  |       |       INFIT OUTFIT| ENTRY    | |       |       INFIT OUTFIT| ENTRY    |
| TRAST|LOADING|MEASURE  MNSQ MNSQ |NUMBER IT | |LOADING|MEASURE  MNSQ MNSQ |NUMBER IT |
|------+-------+-------------------+----------| |-------+-------------------+----------|
|  5   |   .83 |     .61 1.01  .98 |7    7 c7 | |  -.42 |     .38 1.05 1.07 |4    4 c4 |
|  5   |   .24 |   -1.27  .97 1.01 |2    2 c2 | |  -.17 |     .60  .94  .84 |6    6 c6 |
|  5   |   .00 |     .64 1.15 1.05 |3    3 c3 | |  -.17 |   -1.18 1.14 1.12 |8    8 c8 |
|      |       |                   |          | |  -.14 |     .03  .94  .91 |5    5 c5 |
|      |       |                   |          | |  -.13 |     .92 1.26 1.29 |9    9 c9 |
|      |       |                   |          | |  -.02 |    -.73  .70  .71 |1    1 c1 |
----------------------------------------------- ----------------------------------------
 
-----------------------------------------------
|CON-  |       |       INFIT OUTFIT| ENTRY    |
| TRAST|LOADING|MEASURE  MNSQ MNSQ |NUMBER IT |
|------+-------+-------------------+----------|
|  5 1 |   .83 |     .61 1.01  .98 |7    7 c7 |
|  5 2 |   .24 |   -1.27  .97 1.01 |2    2 c2 |
|  5 2 |   .00 |     .64 1.15 1.05 |3    3 c3 |
|      |-------+-------------------+----------|
|  5 3 |  -.42 |     .38 1.05 1.07 |4    4 c4 |
|  5 3 |  -.17 |     .60  .94  .84 |6    6 c6 |
|  5 3 |  -.17 |   -1.18 1.14 1.12 |8    8 c8 |
|  5 3 |  -.14 |     .03  .94  .91 |5    5 c5 |
|  5 3 |  -.13 |     .92 1.26 1.29 |9    9 c9 |
|  5 2 |  -.02 |    -.73  .70  .71 |1    1 c1 |
-----------------------------------------------
 
TABLE 23.43 data-name                            ZOU284WS.TXT  Apr 11 2018 10:19
INPUT: 505 PERSON  9 ITEM  REPORTED: 505 PERSON  9 ITEM  5 CATS  WINSTEPS 3.91.2
--------------------------------------------------------------------------------
 
 ITEM CONTRAST 5 CONTRASTING RESPONSES BY PERSON
 
-----------------------------------
|        PERSON FAVORS TOP        |
| TOP 3 ITEM     | BOTTOM 3 ITEM  |
| HIGH  EXP. LOW | HIGH  EXP. LOW |
|----------------+----------------|
|    2    1    0 |    0    0    3 | 359  459
|    2    1    0 |    0    0    3 | 372  472
|    2    1    0 |    0    1    2 | 11   111
|    2    0    1 |    0    0    3 | 31   131
|    2    1    0 |    0    1    2 | 63   163
|    2    1    0 |    0    1    2 | 127  227
|    2    1    0 |    0    1    2 | 313  413
|    2    1    0 |    0    1    2 | 371  471
|    3    0    0 |    1    0    2 | 404  504
|    2    1    0 |    0    1    2 | 464  564
|    3    0    0 |    1    0    2 | 488  588
-----------------------------------
-----------------------------------
|        PERSON FAVORS BOTTOM     |
| TOP 3 ITEM     | BOTTOM 3 ITEM  |
| HIGH  EXP. LOW | HIGH  EXP. LOW |
|----------------+----------------|
|    0    0    3 |    2    0    1 | 7    107
|    0    0    3 |    2    0    1 | 72   172
|    1    0    2 |    3    0    0 | 74   174
|    0    1    2 |    2    1    0 | 101  201
|    0    0    3 |    1    2    0 | 142  242
|    0    1    2 |    2    1    0 | 165  265
|    0    1    2 |    2    1    0 | 216  316
|    0    1    2 |    2    1    0 | 222  322
|    0    1    2 |    2    1    0 | 297  397
|    0    1    2 |    2    1    0 | 300  400
|    0    1    2 |    2    1    0 | 330  430
|    0    0    3 |    1    2    0 | 360  460
|    0    1    2 |    2    1    0 | 400  500
|    0    0    3 |    2    0    1 | 402  502
|    0    0    3 |    2    0    1 | 403  503
|    0    1    2 |    2    1    0 | 470  570
|    0    1    2 |    2    1    0 | 497  597
-----------------------------------
 
TABLE 23.44 data-name                            ZOU284WS.TXT  Apr 11 2018 10:19
INPUT: 505 PERSON  9 ITEM  REPORTED: 505 PERSON  9 ITEM  5 CATS  WINSTEPS 3.91.2
--------------------------------------------------------------------------------
 
 CONTRAST 5 FROM PRINCIPAL COMPONENT ANALYSIS
  STANDARDIZED RESIDUAL LOADINGS FOR ITEM (SORTED BY MEASURE)
 
-----------------------------------------------
|CON-  |       |       INFIT OUTFIT| ENTRY    |
| TRAST|LOADING|MEASURE  MNSQ MNSQ |NUMBER IT |
|------+-------+-------------------+----------|
|  5 3 |  -.13 |     .92 1.26 1.29 |9    9 c9 |
|  5 2 |   .00 |     .64 1.15 1.05 |3    3 c3 |
|  5 1 |   .83 |     .61 1.01  .98 |7    7 c7 |
|  5 3 |  -.17 |     .60  .94  .84 |6    6 c6 |
|  5 3 |  -.42 |     .38 1.05 1.07 |4    4 c4 |
|  5 3 |  -.14 |     .03  .94  .91 |5    5 c5 |
|  5 2 |  -.02 |    -.73  .70  .71 |1    1 c1 |
|  5 3 |  -.17 |   -1.18 1.14 1.12 |8    8 c8 |
|  5 2 |   .24 |   -1.27  .97 1.01 |2    2 c2 |
-----------------------------------------------
 
TABLE 23.45 data-name                            ZOU284WS.TXT  Apr 11 2018 10:19
INPUT: 505 PERSON  9 ITEM  REPORTED: 505 PERSON  9 ITEM  5 CATS  WINSTEPS 3.91.2
--------------------------------------------------------------------------------
 
 CONTRAST 5 FROM PRINCIPAL COMPONENT ANALYSIS
  STANDARDIZED RESIDUAL LOADINGS FOR ITEM (SORTED BY ENTRY)
 
-----------------------------------------------
|CON-  |       |       INFIT OUTFIT| ENTRY    |
| TRAST|LOADING|MEASURE  MNSQ MNSQ |NUMBER IT |
|------+-------+-------------------+----------|
|  5 2 |  -.02 |    -.73  .70  .71 |1    1 c1 |
|  5 2 |   .24 |   -1.27  .97 1.01 |2    2 c2 |
|  5 2 |   .00 |     .64 1.15 1.05 |3    3 c3 |
|  5 3 |  -.42 |     .38 1.05 1.07 |4    4 c4 |
|  5 3 |  -.14 |     .03  .94  .91 |5    5 c5 |
|  5 3 |  -.17 |     .60  .94  .84 |6    6 c6 |
|  5 1 |   .83 |     .61 1.01  .98 |7    7 c7 |
|  5 3 |  -.17 |   -1.18 1.14 1.12 |8    8 c8 |
|  5 3 |  -.13 |     .92 1.26 1.29 |9    9 c9 |
-----------------------------------------------
 
TABLE 23.46 data-name                            ZOU284WS.TXT  Apr 11 2018 10:19
INPUT: 505 PERSON  9 ITEM  REPORTED: 505 PERSON  9 ITEM  5 CATS  WINSTEPS 3.91.2
--------------------------------------------------------------------------------
 
-------------------------------------------------------------------------
|                         CONTRAST 5  CLUSTER MEASURES                  |
|                 |   CLUSTER 1   |   CLUSTER 2   |   CLUSTER 3   |     |
|  PERSON  STATUS | MEASURE  S.E. | MEASURE  S.E. | MEASURE  S.E. | PERS|
|-----------------+---------------+---------------+---------------+-----|
|       1     1   |   -1.94  1.91 |   -3.13  1.08 |   -4.39  1.83 | 101 |
|       2     1   |    -.48  1.18 |    -.83   .63 |    -.50   .51 | 102 |
|       3     1   |     .65  1.00 |    -.06   .63 |     .66   .48 | 103 |
|       4     1   |   -1.93  1.90 |   -1.70   .71 |   -2.31   .78 | 104 |
|       5     1   |   -1.93  1.90 |   -1.24   .65 |   -1.06   .56 | 105 |
|       6     1   |     .65  1.00 |    3.43  1.82 |    1.69   .56 | 106 |
|       7     1   |   -1.93  1.90 |   -2.27   .82 |    -.25   .49 | 107 |
|       8     1   |     .65  1.00 |   -1.70   .71 |    -.50   .51 | 108 |
|       9     1   |    -.48  1.18 |    -.06   .63 |    -.50   .51 | 109 |
|      10     1   |   -1.93  1.90 |   -2.27   .82 |   -1.79   .67 | 110 |
|      11     1   |    -.48  1.18 |     .35   .66 |   -1.39   .60 | 111 |
|      12     1   |    -.48  1.18 |    -.83   .63 |   -1.06   .56 | 112 |
|      13     1   |    1.72  1.12 |     .35   .66 |    1.14   .50 | 113 |
|      14     1   |   -1.93  1.90 |   -1.24   .65 |   -1.79   .67 | 114 |
|      15     1   |   -1.93  1.90 |   -1.24   .65 |   -2.31   .78 | 115 |
|      16     1   |     .65  1.00 |    1.37   .80 |     .66   .48 | 116 |
|      17     1   |    -.48  1.19 |   -3.13  1.08 |   -2.31   .78 | 117 |
|      18     1   |    -.48  1.18 |   -2.27   .81 |    -.77   .53 | 118 |
|      19     1   |   -1.93  1.90 |   -1.70   .71 |    -.50   .51 | 119 |
|      20     1   |    1.72  1.12 |     .35   .66 |     .89   .49 | 120 |
|      21    -1   |   -1.94  1.91 |   -4.43  1.85 |   -4.39  1.83 | 121 |
|      22     1   |    -.48  1.18 |    -.06   .63 |    -.25   .49 | 122 |
|      23     1   |   -1.93  1.90 |    -.06   .63 |   -1.06   .56 | 123 |
|      24     1   |   -1.93  1.90 |   -2.27   .82 |   -3.12  1.06 | 124 |
|      25     1   |    -.48  1.18 |    -.83   .63 |   -1.79   .67 | 125 |
|      26     1   |    -.48  1.18 |   -1.24   .65 |   -1.06   .56 | 126 |
|      27     1   |   -1.93  1.90 |    -.06   .63 |    -.77   .53 | 127 |
|      28     1   |     .65  1.00 |    -.44   .62 |    -.02   .48 | 128 |
|      29     1   |   -1.93  1.90 |    -.44   .62 |    -.50   .51 | 129 |
|      30     1   |    -.48  1.18 |   -2.27   .81 |    -.25   .49 | 130 |
|      31     1   |    1.72  1.12 |     .35   .66 |   -1.39   .60 | 131 |
|      32     1   |   -1.93  1.90 |    -.83   .63 |    -.50   .51 | 132 |
|      33     1   |     .65  1.00 |    -.83   .63 |    -.50   .51 | 133 |
|      34     1   |    -.48  1.18 |     .35   .66 |   -1.79   .67 | 134 |
|      35     1   |    -.48  1.18 |   -1.24   .65 |   -2.30   .78 | 135 |
|      36     1   |     .65  1.00 |    -.44   .62 |    -.02   .48 | 136 |
|      37     1   |    -.48  1.18 |    -.83   .63 |    -.50   .51 | 137 |
|      38     1   |   -1.93  1.90 |   -1.24   .65 |   -2.31   .78 | 138 |
|      39     1   |     .65  1.00 |    -.44   .62 |     .44   .47 | 139 |
|      40     1   |   -1.93  1.90 |    -.83   .63 |   -2.31   .78 | 140 |
|      41     1   |     .65  1.00 |    -.06   .63 |    -.77   .53 | 141 |
|      42     1   |   -1.93  1.90 |   -1.70   .71 |    -.77   .53 | 142 |
|      43     1   |   -1.93  1.90 |    -.83   .63 |   -1.39   .60 | 143 |
|      44     1   |   -1.93  1.90 |   -1.70   .71 |   -2.31   .78 | 144 |
|      45     1   |     .65  1.00 |   -1.70   .71 |    -.02   .48 | 145 |
|      46     1   |    -.48  1.18 |    1.37   .80 |    -.25   .49 | 146 |
|      47     1   |    -.48  1.18 |     .35   .66 |    -.25   .49 | 147 |
|      48     1   |   -1.93  1.90 |     .35   .66 |     .44   .47 | 148 |
|      49     1   |   -1.93  1.90 |   -1.24   .65 |   -1.39   .60 | 149 |
|      50     1   |    -.48  1.18 |   -1.24   .65 |   -1.39   .60 | 150 |
|      51     1   |    -.48  1.18 |    -.06   .63 |   -1.06   .56 | 151 |
|      52     1   |    -.48  1.18 |    -.83   .63 |    -.50   .51 | 152 |
|      53     1   |    -.48  1.18 |   -1.70   .71 |    -.50   .51 | 153 |
|      54     1   |    -.48  1.18 |    -.44   .62 |   -1.79   .67 | 154 |
|      55     1   |     .65  1.00 |    -.44   .62 |     .21   .48 | 155 |
|      56     1   |    -.48  1.18 |    -.83   .63 |   -1.06   .56 | 156 |
|      57     1   |   -1.93  1.90 |   -2.27   .82 |    -.50   .51 | 157 |
|      58     1   |   -1.93  1.90 |    -.83   .63 |   -2.31   .78 | 158 |
|      59    -1   |   -1.94  1.91 |   -4.43  1.85 |   -4.39  1.83 | 159 |
|      60     1   |   -1.93  1.90 |    -.83   .63 |   -1.39   .60 | 160 |
|      61     1   |    -.48  1.18 |    -.44   .62 |   -1.39   .60 | 161 |
|      62     1   |    -.48  1.18 |    -.06   .63 |    -.50   .51 | 162 |
|      63     1   |    -.48  1.19 |    -.06   .63 |   -4.39  1.83 | 163 |
|      64     1   |    -.48  1.18 |    -.44   .62 |   -1.79   .67 | 164 |
|      65     1   |    -.48  1.18 |    -.44   .62 |    -.50   .51 | 165 |
|      66     1   |    3.05  1.84 |   -1.24   .65 |     .21   .48 | 166 |
|      67     1   |   -1.93  1.90 |   -3.13  1.08 |   -3.12  1.06 | 167 |
|      68     1   |   -1.93  1.90 |   -1.24   .65 |   -2.31   .78 | 168 |
|      69     1   |    -.48  1.18 |    -.44   .62 |    -.77   .53 | 169 |
|      70     1   |     .65  1.00 |    -.06   .63 |   -2.30   .78 | 170 |
|      71     1   |   -1.93  1.90 |   -3.13  1.08 |   -2.31   .78 | 171 |
|      72     1   |   -1.93  1.90 |   -1.24   .65 |   -1.06   .56 | 172 |
|      73     1   |   -1.93  1.90 |   -2.27   .82 |   -1.79   .67 | 173 |
|      74     1   |   -1.93  1.90 |    -.44   .62 |     .21   .48 | 174 |
|      75     1   |   -1.93  1.90 |   -2.27   .82 |   -2.31   .78 | 175 |
|      76     1   |   -1.94  1.91 |   -3.13  1.08 |   -4.39  1.83 | 176 |
|      77     1   |   -1.93  1.90 |   -2.27   .82 |   -3.12  1.06 | 177 |
|      78     1   |     .65  1.00 |    -.06   .63 |    -.25   .49 | 178 |
|      79     1   |    -.48  1.18 |   -1.70   .71 |   -1.06   .56 | 179 |
|      80     1   |     .65  1.00 |    -.44   .62 |    -.50   .51 | 180 |
|      81     1   |   -1.93  1.90 |    -.83   .63 |   -1.06   .56 | 181 |
|      82     1   |   -1.93  1.90 |    -.83   .63 |    -.02   .48 | 182 |
|      83     1   |   -1.93  1.90 |   -2.27   .82 |   -1.39   .60 | 183 |
|      84     1   |   -1.93  1.90 |    -.44   .62 |   -1.39   .60 | 184 |
|      85     1   |   -1.94  1.91 |   -4.43  1.85 |   -1.79   .67 | 185 |
|      86     1   |    1.72  1.12 |    -.44   .62 |     .89   .49 | 186 |
|      87    -1   |   -1.94  1.91 |   -4.43  1.85 |   -4.39  1.83 | 187 |
|      88     1   |   -1.93  1.90 |   -2.27   .82 |   -2.31   .78 | 188 |
|      89     1   |   -1.93  1.90 |   -2.27   .82 |   -1.06   .56 | 189 |
|      90     1   |   -1.93  1.90 |   -1.24   .65 |    -.50   .51 | 190 |
|      91     1   |   -1.93  1.90 |     .35   .66 |    -.02   .48 | 191 |
|      92     1   |   -1.93  1.90 |   -1.70   .71 |   -1.79   .67 | 192 |
|      93     1   |   -1.93  1.90 |   -2.27   .82 |   -3.12  1.06 | 193 |
|      94     1   |    -.48  1.18 |   -1.70   .71 |   -1.79   .67 | 194 |
|      95     1   |    -.48  1.18 |    -.44   .62 |    -.77   .53 | 195 |
|      96     1   |    -.48  1.19 |   -3.13  1.08 |     .21   .48 | 196 |
|      97     1   |    -.48  1.18 |   -1.24   .65 |    -.25   .49 | 197 |
|      98     1   |   -1.93  1.90 |   -2.27   .82 |   -3.12  1.06 | 198 |
|      99     1   |     .65  1.00 |   -1.24   .65 |    -.77   .53 | 199 |
|     100     1   |   -1.93  1.90 |   -1.24   .65 |   -1.39   .60 | 200 |
|     101     1   |    -.48  1.18 |   -1.70   .71 |    -.02   .48 | 201 |
|     102     1   |    -.48  1.18 |   -1.24   .65 |   -1.79   .67 | 202 |
|     103     1   |   -1.93  1.90 |   -1.70   .71 |   -2.31   .78 | 203 |
|     104     1   |   -1.93  1.90 |   -3.13  1.08 |   -1.06   .56 | 204 |
|     105     1   |    -.48  1.18 |    -.83   .63 |   -1.39   .60 | 205 |
|     106     1   |   -1.94  1.91 |   -3.13  1.08 |   -4.39  1.83 | 206 |
|     107     1   |   -1.93  1.90 |   -2.27   .82 |   -1.39   .60 | 207 |
|     108     1   |    -.48  1.18 |    -.44   .62 |    -.77   .53 | 208 |
|     109     1   |   -1.93  1.90 |   -1.24   .65 |   -1.79   .67 | 209 |
|     110     1   |    -.48  1.18 |   -1.70   .71 |   -1.79   .67 | 210 |
|     111     1   |    -.48  1.18 |   -1.24   .65 |   -1.79   .67 | 211 |
|     112     1   |    -.48  1.18 |     .81   .70 |    -.25   .49 | 212 |
|     113     1   |    -.48  1.18 |    2.19  1.05 |     .21   .48 | 213 |
|     114     1   |     .65  1.00 |    -.44   .62 |   -1.06   .56 | 214 |
|     115     1   |     .65  1.00 |   -1.24   .65 |   -1.39   .60 | 215 |
|     116     1   |   -1.93  1.90 |    -.83   .63 |   -1.79   .67 | 216 |
|     117     1   |    -.48  1.18 |    -.44   .62 |    -.50   .51 | 217 |
|     118     1   |     .65  1.00 |    -.83   .63 |     .89   .48 | 218 |
|     119     1   |   -1.94  1.91 |   -1.70   .71 |   -4.39  1.83 | 219 |
|     120     1   |    -.48  1.18 |   -1.70   .71 |    -.77   .53 | 220 |
|     121     1   |   -1.93  1.90 |   -2.27   .82 |   -2.31   .78 | 221 |
|     122     1   |    -.48  1.18 |    -.83   .63 |     .21   .48 | 222 |
|     123     1   |    -.48  1.18 |   -1.70   .71 |   -1.39   .60 | 223 |
|     124     1   |   -1.93  1.90 |    1.37   .80 |    1.40   .52 | 224 |
|     125     1   |    1.72  1.12 |   -2.27   .82 |     .21   .48 | 225 |
|     126     1   |    -.48  1.18 |   -1.70   .71 |   -2.30   .78 | 226 |
|     127     1   |    -.48  1.18 |     .81   .70 |    -.50   .51 | 227 |
|     128     1   |   -1.93  1.90 |   -2.27   .82 |   -2.31   .78 | 228 |
|     129     1   |    -.48  1.18 |    -.44   .62 |    -.50   .51 | 229 |
|     130     1   |     .65  1.00 |    -.06   .63 |     .44   .47 | 230 |
|     131     1   |   -1.93  1.90 |    -.83   .63 |   -1.06   .56 | 231 |
|     132     1   |    1.72  1.12 |   -1.24   .65 |    -.50   .51 | 232 |
|     133     1   |   -1.93  1.90 |   -3.13  1.08 |   -2.31   .78 | 233 |
|     134     1   |   -1.93  1.90 |    -.44   .62 |   -1.06   .56 | 234 |
|     135     1   |    -.48  1.18 |     .35   .66 |   -1.06   .56 | 235 |
|     136     1   |   -1.93  1.90 |    -.44   .62 |    -.25   .49 | 236 |
|     137     1   |    1.72  1.12 |    -.44   .62 |    -.02   .48 | 237 |
|     138     1   |   -1.93  1.90 |   -2.27   .82 |   -3.12  1.06 | 238 |
|     139     1   |     .65  1.00 |   -1.24   .65 |   -4.39  1.83 | 239 |
|     140     1   |   -1.93  1.90 |   -2.27   .82 |   -3.12  1.06 | 240 |
|     141     1   |   -1.94  1.91 |   -2.27   .82 |   -4.39  1.83 | 241 |
|     142     1   |   -1.93  1.90 |   -1.70   .71 |     .21   .48 | 242 |
|     143     1   |   -1.93  1.90 |   -2.27   .82 |   -2.31   .78 | 243 |
|     144     1   |   -1.93  1.90 |    -.83   .63 |   -1.06   .56 | 244 |
|     145     1   |   -1.94  1.91 |   -3.13  1.08 |   -4.39  1.83 | 245 |
|     146     1   |   -1.93  1.90 |   -2.27   .82 |   -1.79   .67 | 246 |
|     147     1   |   -1.93  1.90 |   -2.27   .82 |   -2.31   .78 | 247 |
|     148     1   |     .65  1.00 |    -.83   .63 |   -1.06   .56 | 248 |
|     149     1   |    -.48  1.18 |   -1.24   .65 |    -.77   .53 | 249 |
|     150     1   |    1.72  1.12 |     .35   .66 |     .66   .48 | 250 |
|     151     1   |    1.72  1.12 |     .81   .71 |     .44   .47 | 251 |
|     152     1   |    -.48  1.18 |   -1.24   .65 |   -1.06   .56 | 252 |
|     153     1   |   -1.93  1.90 |   -1.70   .71 |   -1.79   .67 | 253 |
|     154     1   |    -.48  1.18 |    -.83   .63 |    -.25   .49 | 254 |
|     155     1   |   -1.93  1.90 |   -1.24   .65 |   -1.39   .60 | 255 |
|     156     1   |     .65  1.00 |    -.06   .63 |    -.50   .51 | 256 |
|     157     1   |   -1.93  1.90 |    -.44   .62 |    -.02   .48 | 257 |
|     158    -1   |   -1.94  1.91 |   -4.43  1.85 |   -4.39  1.83 | 258 |
|     159     1   |   -1.94  1.91 |   -3.13  1.08 |   -4.39  1.83 | 259 |
|     160     1   |   -1.93  1.90 |   -1.24   .65 |   -1.79   .67 | 260 |
|     161     1   |   -1.93  1.90 |    -.83   .63 |   -1.39   .60 | 261 |
|     162     1   |   -1.93  1.90 |    -.44   .62 |    -.25   .49 | 262 |
|     163     1   |    -.48  1.18 |    -.83   .63 |    -.25   .49 | 263 |
|     164     1   |   -1.93  1.90 |   -1.24   .65 |    -.77   .53 | 264 |
|     165     1   |    -.48  1.18 |   -1.70   .71 |    -.02   .48 | 265 |
|     166     1   |   -1.93  1.90 |   -3.13  1.08 |   -1.79   .67 | 266 |
|     167     1   |   -1.93  1.90 |   -2.27   .82 |   -1.79   .67 | 267 |
|     168     1   |     .65  1.00 |   -3.13  1.08 |   -3.12  1.06 | 268 |
|     169     1   |    -.48  1.18 |   -1.70   .71 |    -.77   .53 | 269 |
|     170     1   |    -.48  1.18 |    -.44   .62 |    -.77   .53 | 270 |
|     171     1   |   -1.93  1.90 |   -2.27   .82 |   -3.12  1.06 | 271 |
|     172     1   |    -.48  1.18 |   -2.27   .82 |   -2.30   .78 | 272 |
|     173     1   |     .65  1.00 |    -.83   .63 |    -.77   .53 | 273 |
|     174     1   |   -1.93  1.90 |   -1.24   .65 |   -1.39   .60 | 274 |
|     175     1   |    -.48  1.18 |   -1.70   .71 |    -.02   .48 | 275 |
|     176     1   |   -1.93  1.90 |    1.37   .80 |    1.14   .50 | 276 |
|     177     1   |   -1.93  1.90 |   -1.70   .71 |   -1.79   .67 | 277 |
|     178     1   |    -.48  1.18 |    -.83   .63 |   -1.06   .56 | 278 |
|     179     1   |    -.48  1.18 |   -2.27   .82 |   -1.79   .67 | 279 |
|     180     1   |    -.48  1.18 |    -.83   .63 |    -.77   .53 | 280 |
|     181     1   |     .65  1.00 |   -1.70   .71 |     .21   .48 | 281 |
|     182     1   |   -1.93  1.90 |   -1.24   .65 |   -1.39   .60 | 282 |
|     183     1   |    -.48  1.18 |   -1.24   .65 |   -1.06   .56 | 283 |
|     184    -1   |   -1.94  1.91 |   -4.43  1.85 |   -4.39  1.83 | 284 |
|     185     1   |    -.48  1.18 |    -.83   .63 |   -1.06   .56 | 285 |
|     186     1   |   -1.93  1.90 |    -.44   .62 |   -1.79   .67 | 286 |
|     187     1   |   -1.93  1.90 |   -2.27   .82 |   -3.12  1.06 | 287 |
|     188     1   |     .65  1.00 |    -.06   .63 |     .44   .47 | 288 |
|     189     1   |   -1.93  1.90 |   -2.27   .82 |   -2.31   .78 | 289 |
|     190     1   |    1.72  1.12 |     .81   .71 |     .21   .48 | 290 |
|     191     1   |   -1.93  1.90 |   -2.27   .82 |   -1.06   .56 | 291 |
|     192     1   |   -1.93  1.90 |    -.83   .63 |    -.25   .49 | 292 |
|     193     1   |   -1.93  1.90 |    -.06   .63 |    -.50   .51 | 293 |
|     194     1   |   -1.93  1.90 |     .35   .66 |   -1.39   .60 | 294 |
|     195     1   |   -1.93  1.90 |    -.44   .62 |    -.25   .49 | 295 |
|     196     1   |     .65  1.00 |    -.44   .62 |    -.77   .53 | 296 |
|     197     1   |   -1.93  1.90 |    -.06   .63 |    -.02   .48 | 297 |
|     198     1   |    -.48  1.18 |   -1.24   .65 |   -1.39   .60 | 298 |
|     199     1   |   -1.93  1.90 |   -1.24   .65 |   -1.79   .67 | 299 |
|     200     1   |   -1.93  1.90 |    -.83   .63 |    -.25   .49 | 300 |
|     201     1   |    -.48  1.18 |   -1.70   .71 |   -1.06   .56 | 301 |
|     202     1   |    -.48  1.18 |    2.19  1.05 |     .21   .48 | 302 |
|     203     1   |   -1.93  1.90 |   -1.70   .71 |    -.77   .53 | 303 |
|     204     1   |   -1.93  1.90 |   -1.24   .65 |   -1.79   .67 | 304 |
|     205     1   |     .65  1.00 |    -.44   .62 |    -.02   .48 | 305 |
|     206     1   |   -1.93  1.90 |   -2.27   .82 |   -2.31   .78 | 306 |
|     207     1   |    -.48  1.18 |   -1.24   .65 |    -.77   .53 | 307 |
|     208     1   |    -.48  1.18 |     .35   .66 |    -.50   .51 | 308 |
|     209     1   |   -1.93  1.90 |   -1.24   .65 |   -2.31   .78 | 309 |
|     210     1   |     .65  1.00 |     .35   .66 |    1.14   .50 | 310 |
|     211     1   |    -.48  1.18 |    -.83   .63 |   -2.30   .78 | 311 |
|     212     1   |    -.48  1.18 |    -.83   .63 |    -.77   .53 | 312 |
|     213     1   |     .65  1.00 |    -.06   .63 |    -.25   .49 | 313 |
|     214     1   |   -1.93  1.90 |     .35   .66 |    -.02   .48 | 314 |
|     215     1   |     .65  1.00 |    -.44   .62 |    -.02   .48 | 315 |
|     216     1   |    -.48  1.18 |   -1.70   .71 |    -.02   .48 | 316 |
|     217     1   |    -.48  1.18 |    -.06   .63 |    -.25   .49 | 317 |
|     218     1   |    -.48  1.18 |   -2.27   .81 |    -.77   .53 | 318 |
|     219     1   |     .65  1.00 |     .35   .66 |     .21   .48 | 319 |
|     220     1   |    -.48  1.18 |    -.06   .63 |    -.02   .48 | 320 |
|     221     1   |   -1.93  1.90 |    -.44   .62 |    -.50   .51 | 321 |
|     222     1   |   -1.93  1.90 |   -1.24   .65 |     .21   .48 | 322 |
|     223     1   |     .65  1.00 |   -1.70   .71 |    -.50   .51 | 323 |
|     224     1   |    -.48  1.18 |   -1.70   .71 |   -1.39   .60 | 324 |
|     225     1   |   -1.93  1.90 |   -1.70   .71 |   -1.79   .67 | 325 |
|     226     1   |     .65  1.00 |   -1.24   .65 |    -.25   .49 | 326 |
|     227     1   |    -.48  1.18 |    -.83   .63 |     .21   .48 | 327 |
|     228     1   |    3.05  1.84 |    -.06   .63 |     .21   .48 | 328 |
|     229     1   |    -.48  1.18 |     .35   .66 |   -1.06   .56 | 329 |
|     230     1   |   -1.93  1.90 |   -1.70   .71 |   -1.06   .56 | 330 |
|     231     1   |    -.48  1.18 |    -.83   .63 |    -.50   .51 | 331 |
|     232     1   |   -1.93  1.90 |   -1.70   .71 |   -1.39   .60 | 332 |
|     233     1   |   -1.93  1.90 |    1.37   .80 |    -.02   .48 | 333 |
|     234     1   |    -.48  1.18 |    -.83   .63 |    -.50   .51 | 334 |
|     235     1   |   -1.93  1.90 |    -.83   .63 |   -1.39   .60 | 335 |
|     236     1   |    -.48  1.18 |   -1.24   .65 |   -1.79   .67 | 336 |
|     237     1   |   -1.93  1.90 |    -.44   .62 |   -1.06   .56 | 337 |
|     238     1   |     .65  1.00 |   -3.13  1.08 |   -2.31   .78 | 338 |
|     239     1   |   -1.93  1.90 |   -3.13  1.08 |   -3.12  1.06 | 339 |
|     240     1   |    -.48  1.18 |    -.06   .63 |    -.02   .48 | 340 |
|     241     1   |   -1.93  1.90 |   -2.27   .82 |   -1.06   .56 | 341 |
|     242     1   |   -1.93  1.90 |   -2.27   .82 |   -1.39   .60 | 342 |
|     243     1   |   -1.93  1.90 |   -1.24   .65 |   -2.31   .78 | 343 |
|     244     1   |     .65  1.00 |   -1.24   .65 |   -2.30   .78 | 344 |
|     245     1   |    -.48  1.18 |   -1.70   .71 |    -.02   .48 | 345 |
|     246     1   |    -.48  1.18 |    -.06   .63 |    -.50   .51 | 346 |
|     247     1   |     .65  1.00 |   -1.70   .71 |    -.77   .53 | 347 |
|     248     1   |    -.48  1.18 |   -1.24   .65 |   -1.06   .56 | 348 |
|     249     1   |    -.48  1.18 |   -1.24   .65 |    -.77   .53 | 349 |
|     250     1   |    -.48  1.18 |    -.44   .62 |    -.25   .49 | 350 |
|     251     1   |    -.48  1.18 |    -.83   .63 |    -.50   .51 | 351 |
|     252     1   |    1.72  1.12 |    2.19  1.05 |    1.40   .52 | 352 |
|     253     1   |     .65  1.00 |   -2.27   .82 |   -2.30   .78 | 353 |
|     254     1   |    -.48  1.19 |   -3.13  1.08 |   -1.06   .56 | 354 |
|     255     1   |   -1.93  1.90 |    -.06   .63 |    -.77   .53 | 355 |
|     256     1   |   -1.93  1.90 |    -.83   .63 |   -1.39   .60 | 356 |
|     257     1   |   -1.94  1.91 |   -4.43  1.85 |   -2.31   .78 | 357 |
|     258     1   |   -1.93  1.90 |    -.83   .63 |    -.77   .53 | 358 |
|     259     1   |     .65  1.00 |    -.44   .62 |     .21   .48 | 359 |
|     260     1   |    3.05  1.84 |     .81   .71 |    1.14   .50 | 360 |
|     261     1   |   -1.93  1.90 |   -2.27   .82 |   -2.31   .78 | 361 |
|     262     1   |     .65  1.00 |    -.83   .63 |    -.25   .49 | 362 |
|     263     1   |   -1.93  1.90 |    -.83   .63 |    -.77   .53 | 363 |
|     264     1   |   -1.94  1.91 |   -1.24   .65 |   -4.39  1.83 | 364 |
|     265     1   |   -1.93  1.90 |   -1.70   .71 |   -1.79   .67 | 365 |
|     266     1   |   -1.93  1.90 |    2.19  1.05 |    -.25   .49 | 366 |
|     267     1   |    -.48  1.18 |    -.06   .63 |    -.02   .48 | 367 |
|     268     1   |   -1.93  1.90 |    -.83   .63 |   -1.06   .56 | 368 |
|     269     1   |    -.48  1.18 |   -1.70   .71 |    -.77   .53 | 369 |
|     270     1   |   -1.93  1.90 |   -1.70   .71 |   -1.39   .60 | 370 |
|     271     1   |    -.48  1.18 |   -1.24   .65 |     .21   .48 | 371 |
|     272     1   |    1.72  1.12 |    2.19  1.05 |     .89   .49 | 372 |
|     273     1   |   -1.93  1.90 |   -1.24   .65 |   -3.12  1.06 | 373 |
|     274     1   |    3.05  1.84 |    3.43  1.82 |    1.69   .56 | 374 |
|     275     1   |    -.48  1.19 |   -4.43  1.85 |   -2.31   .78 | 375 |
|     276     1   |    -.48  1.18 |     .35   .66 |   -1.06   .56 | 376 |
|     277     1   |   -1.93  1.90 |    -.83   .63 |   -1.06   .56 | 377 |
|     278     1   |   -1.93  1.90 |    -.83   .63 |   -1.79   .67 | 378 |
|     279     1   |    -.48  1.18 |    -.06   .63 |    -.77   .53 | 379 |
|     280     1   |   -1.93  1.90 |   -2.27   .82 |   -1.79   .67 | 380 |
|     281     1   |   -1.93  1.90 |    -.83   .63 |   -1.39   .60 | 381 |
|     282     1   |    3.05  1.84 |    -.44   .62 |     .66   .48 | 382 |
|     283     1   |    -.48  1.18 |    1.37   .80 |     .44   .47 | 383 |
|     284     1   |     .65  1.00 |     .81   .70 |    -.77   .53 | 384 |
|     285     1   |   -1.93  1.90 |   -1.70   .71 |   -1.79   .67 | 385 |
|     286     1   |     .65  1.00 |    -.44   .62 |    -.02   .48 | 386 |
|     287     1   |    -.48  1.18 |     .81   .70 |    -.77   .53 | 387 |
|     288     1   |     .65  1.00 |   -1.24   .65 |   -1.06   .56 | 388 |
|     289     1   |    -.48  1.18 |     .35   .66 |    -.25   .49 | 389 |
|     290     1   |   -1.93  1.90 |    -.83   .63 |    -.77   .53 | 390 |
|     291     1   |    -.48  1.18 |    -.83   .63 |    -.77   .53 | 391 |
|     292     1   |    1.72  1.12 |    -.83   .63 |    -.02   .48 | 392 |
|     293     1   |   -1.93  1.90 |    -.83   .63 |    -.77   .53 | 393 |
|     294     1   |     .65  1.00 |   -2.27   .81 |    -.25   .49 | 394 |
|     295     1   |     .65  1.00 |     .35   .66 |     .44   .47 | 395 |
|     296     1   |   -1.93  1.90 |    -.44   .62 |   -3.12  1.06 | 396 |
|     297     1   |   -1.93  1.90 |   -1.24   .65 |    -.02   .48 | 397 |
|     298     1   |   -1.94  1.91 |     .81   .71 |   -4.39  1.83 | 398 |
|     299     1   |   -1.93  1.90 |   -2.27   .82 |   -1.79   .67 | 399 |
|     300     1   |    -.48  1.18 |   -1.24   .65 |     .21   .48 | 400 |
|     301     1   |    -.48  1.18 |   -1.24   .65 |   -1.39   .60 | 401 |
|     302     1   |   -1.94  1.91 |   -4.43  1.85 |   -1.06   .56 | 402 |
|     303     1   |     .65  1.00 |   -1.70   .71 |    -.50   .51 | 403 |
|     304     1   |    -.48  1.18 |     .35   .66 |    -.02   .48 | 404 |
|     305     1   |   -1.93  1.90 |   -1.24   .65 |   -2.31   .78 | 405 |
|     306     1   |   -1.93  1.90 |   -1.24   .65 |   -1.06   .56 | 406 |
|     307     1   |   -1.93  1.90 |   -1.70   .71 |    -.77   .53 | 407 |
|     308     1   |    -.48  1.18 |    -.44   .62 |    -.50   .51 | 408 |
|     309     1   |   -1.93  1.90 |    -.83   .63 |    -.50   .51 | 409 |
|     310     1   |   -1.93  1.90 |   -1.70   .71 |   -1.79   .67 | 410 |
|     311     1   |    -.48  1.18 |   -1.24   .65 |   -1.06   .56 | 411 |
|     312     1   |    -.48  1.18 |   -1.70   .71 |   -1.39   .60 | 412 |
|     313     1   |     .65  1.00 |     .35   .66 |    -.25   .49 | 413 |
|     314     1   |    -.48  1.18 |    -.06   .63 |    -.25   .49 | 414 |
|     315     1   |     .65  1.00 |    -.06   .63 |    -.25   .49 | 415 |
|     316     1   |    -.48  1.18 |     .35   .66 |    -.50   .51 | 416 |
|     317     1   |    -.48  1.18 |   -1.24   .65 |    -.25   .49 | 417 |
|     318     1   |   -1.93  1.90 |   -1.24   .65 |   -1.79   .67 | 418 |
|     319     1   |   -1.93  1.90 |    -.44   .62 |    -.25   .49 | 419 |
|     320     1   |    -.48  1.18 |   -1.24   .65 |   -1.06   .56 | 420 |
|     321     1   |    -.48  1.18 |    -.83   .63 |    -.25   .49 | 421 |
|     322     1   |    -.48  1.18 |    -.44   .62 |     .21   .48 | 422 |
|     323     1   |   -1.93  1.90 |    -.44   .62 |   -1.79   .67 | 423 |
|     324     1   |   -1.93  1.90 |   -1.24   .65 |   -2.31   .78 | 424 |
|     325     1   |    -.48  1.18 |    -.44   .62 |   -1.06   .56 | 425 |
|     326     1   |    -.48  1.18 |    -.06   .63 |    -.25   .49 | 426 |
|     327     1   |    -.48  1.18 |   -1.70   .71 |   -1.39   .60 | 427 |
|     328     1   |    -.48  1.18 |   -1.24   .65 |    -.77   .53 | 428 |
|     329     1   |    -.48  1.18 |     .35   .66 |    -.77   .53 | 429 |
|     330     1   |    -.48  1.18 |   -1.24   .65 |    -.25   .49 | 430 |
|     331     1   |    -.48  1.18 |   -1.70   .71 |   -1.06   .56 | 431 |
|     332     1   |   -1.93  1.90 |    -.44   .62 |    -.25   .49 | 432 |
|     333     1   |    -.48  1.18 |   -1.70   .71 |   -1.79   .67 | 433 |
|     334     1   |   -1.93  1.90 |    -.44   .62 |   -3.12  1.06 | 434 |
|     335     1   |     .65  1.00 |     .81   .70 |     .44   .47 | 435 |
|     336     1   |   -1.93  1.90 |    -.83   .63 |   -2.31   .78 | 436 |
|     337     1   |   -1.93  1.90 |   -1.70   .71 |   -3.12  1.06 | 437 |
|     338     1   |    -.48  1.18 |   -1.70   .71 |    -.77   .53 | 438 |
|     339     1   |     .65  1.00 |    -.83   .63 |    -.25   .49 | 439 |
|     340     1   |    -.48  1.18 |    2.19  1.05 |    2.50   .74 | 440 |
|     341     1   |    -.48  1.18 |    -.06   .63 |    -.25   .49 | 441 |
|     342     1   |    -.48  1.18 |    -.83   .63 |   -1.79   .67 | 442 |
|     343     1   |     .65  1.00 |    -.44   .62 |    -.02   .48 | 443 |
|     344     1   |   -1.93  1.90 |    -.83   .63 |   -1.06   .56 | 444 |
|     345     1   |     .65  1.00 |    -.83   .63 |    -.02   .48 | 445 |
|     346     1   |   -1.93  1.90 |   -3.13  1.08 |   -3.12  1.06 | 446 |
|     347     1   |    3.05  1.84 |    -.83   .63 |    -.02   .48 | 447 |
|     348     1   |   -1.93  1.90 |   -2.27   .82 |   -3.12  1.06 | 448 |
|     349     1   |    -.48  1.18 |   -1.70   .71 |   -1.06   .56 | 449 |
|     350     1   |    -.48  1.18 |     .81   .70 |     .21   .48 | 450 |
|     351     1   |   -1.93  1.90 |   -2.27   .82 |   -1.06   .56 | 451 |
|     352     1   |   -1.93  1.90 |     .35   .66 |    -.02   .48 | 452 |
|     353     1   |   -1.93  1.90 |   -2.27   .82 |   -2.31   .78 | 453 |
|     354     1   |   -1.93  1.90 |    -.44   .62 |    -.02   .48 | 454 |
|     355     1   |    -.48  1.18 |   -1.70   .71 |    -.02   .48 | 455 |
|     356     1   |    1.72  1.12 |     .81   .71 |     .44   .47 | 456 |
|     357     1   |   -1.93  1.90 |   -2.27   .82 |   -3.12  1.06 | 457 |
|     358     1   |    -.48  1.18 |   -1.24   .65 |   -2.30   .78 | 458 |
|     359     1   |    1.72  1.13 |    -.44   .62 |   -4.39  1.83 | 459 |
|     360     1   |   -1.93  1.90 |   -1.24   .65 |     .21   .48 | 460 |
|     361     1   |     .65  1.00 |    -.44   .62 |     .21   .48 | 461 |
|     362     1   |   -1.93  1.90 |    -.83   .63 |   -2.31   .78 | 462 |
|     363     1   |   -1.93  1.90 |    -.83   .63 |    -.77   .53 | 463 |
|     364     1   |    -.48  1.18 |    -.06   .63 |     .44   .47 | 464 |
|     365     1   |     .65  1.00 |    -.06   .63 |     .44   .47 | 465 |
|     366     1   |    -.48  1.18 |   -2.27   .81 |    -.77   .53 | 466 |
|     367     1   |   -1.93  1.90 |   -1.70   .71 |   -3.12  1.06 | 467 |
|     368     1   |   -1.93  1.90 |     .81   .71 |    -.02   .48 | 468 |
|     369     1   |    -.48  1.18 |    -.83   .63 |    -.77   .53 | 469 |
|     370     1   |   -1.93  1.90 |     .81   .71 |     .66   .48 | 470 |
|     371     1   |   -1.93  1.90 |    -.44   .62 |   -2.31   .78 | 471 |
|     372     1   |     .65  1.00 |    -.06   .63 |   -1.79   .67 | 472 |
|     373     1   |    1.72  1.12 |    1.37   .80 |    1.40   .52 | 473 |
|     374     1   |   -1.93  1.90 |   -3.13  1.08 |   -1.39   .60 | 474 |
|     375     1   |    -.48  1.19 |   -2.27   .82 |   -4.39  1.83 | 475 |
|     376     1   |    -.48  1.18 |    -.44   .62 |    -.50   .51 | 476 |
|     377     1   |   -1.93  1.90 |   -3.13  1.08 |   -2.31   .78 | 477 |
|     378     1   |   -1.93  1.90 |   -2.27   .82 |   -3.12  1.06 | 478 |
|     379     1   |   -1.93  1.90 |   -1.70   .71 |   -3.12  1.06 | 479 |
|     380     1   |    1.72  1.12 |    -.83   .63 |    -.50   .51 | 480 |
|     381     1   |   -1.94  1.91 |   -1.24   .65 |   -4.39  1.83 | 481 |
|     382     1   |   -1.93  1.90 |   -1.24   .65 |   -2.31   .78 | 482 |
|     383     1   |   -1.93  1.90 |   -1.70   .71 |   -1.06   .56 | 483 |
|     384     1   |    -.48  1.18 |   -2.27   .81 |    -.50   .51 | 484 |
|     385     1   |    -.48  1.18 |   -2.27   .81 |    -.77   .53 | 485 |
|     386     1   |   -1.93  1.90 |   -2.27   .82 |   -1.79   .67 | 486 |
|     387     1   |   -1.93  1.90 |   -2.27   .82 |   -1.39   .60 | 487 |
|     388     1   |    -.48  1.18 |     .35   .66 |    -.02   .48 | 488 |
|     389     1   |   -1.93  1.90 |   -3.13  1.08 |   -2.31   .78 | 489 |
|     390     1   |    -.48  1.18 |   -1.70   .71 |   -1.79   .67 | 490 |
|     391     1   |     .65  1.00 |     .81   .70 |    -.77   .53 | 491 |
|     392     1   |    -.48  1.18 |   -2.27   .82 |   -1.79   .67 | 492 |
|     393     1   |   -1.93  1.90 |   -3.13  1.08 |   -1.79   .67 | 493 |
|     394     1   |    -.48  1.18 |   -1.70   .71 |    -.50   .51 | 494 |
|     395     1   |   -1.93  1.90 |    -.83   .63 |    -.77   .53 | 495 |
|     396     1   |     .65  1.00 |    -.06   .63 |     .44   .47 | 496 |
|     397     1   |   -1.93  1.90 |   -3.13  1.08 |   -3.12  1.06 | 497 |
|     398     1   |   -1.93  1.90 |    -.83   .63 |   -1.39   .60 | 498 |
|     399     1   |   -1.93  1.90 |    -.83   .63 |    -.77   .53 | 499 |
|     400     1   |   -1.93  1.90 |   -1.70   .71 |    -.77   .53 | 500 |
|     401     1   |    3.05  1.84 |   -2.27   .82 |    1.69   .56 | 501 |
|     402     1   |   -1.93  1.90 |   -1.24   .65 |    -.02   .48 | 502 |
|     403     1   |   -1.93  1.90 |   -2.27   .82 |    -.50   .51 | 503 |
|     404     1   |     .65  1.00 |    3.43  1.82 |   -1.39   .60 | 504 |
|     405     1   |   -1.93  1.90 |    2.19  1.05 |     .21   .48 | 505 |
|     406     1   |   -1.93  1.90 |   -1.70   .71 |   -2.31   .78 | 506 |
|     407     1   |    -.48  1.18 |    -.06   .63 |     .21   .48 | 507 |
|     408     1   |     .65  1.00 |    -.83   .63 |   -1.79   .67 | 508 |
|     409     1   |   -1.93  1.90 |   -1.24   .65 |   -2.31   .78 | 509 |
|     410     1   |   -1.93  1.90 |   -1.70   .71 |    -.77   .53 | 510 |
|     411     1   |   -1.93  1.90 |   -1.70   .71 |   -1.06   .56 | 511 |
|     412     1   |     .65  1.00 |   -4.43  1.85 |   -3.12  1.06 | 512 |
|     413     1   |    -.48  1.18 |    -.06   .63 |   -1.06   .56 | 513 |
|     414     1   |    -.48  1.18 |    -.44   .62 |    -.25   .49 | 514 |
|     415     1   |     .65  1.00 |    -.83   .63 |   -1.39   .60 | 515 |
|     416     1   |     .65  1.00 |   -1.70   .71 |   -3.12  1.06 | 516 |
|     417     1   |    -.48  1.18 |    -.44   .62 |    -.02   .48 | 517 |
|     418     1   |   -1.93  1.90 |   -1.70   .71 |   -1.79   .67 | 518 |
|     419     1   |    -.48  1.18 |   -2.27   .81 |   -1.06   .56 | 519 |
|     420     1   |   -1.93  1.90 |   -2.27   .82 |   -1.39   .60 | 520 |
|     421     1   |   -1.93  1.90 |   -1.70   .71 |   -1.06   .56 | 521 |
|     422     1   |   -1.93  1.90 |   -1.24   .65 |    -.50   .51 | 522 |
|     423     1   |   -1.93  1.90 |   -2.27   .82 |   -2.31   .78 | 523 |
|     424     1   |   -1.93  1.90 |    -.83   .63 |   -1.79   .67 | 524 |
|     425     1   |   -1.93  1.90 |    -.44   .62 |   -1.79   .67 | 525 |
|     426     1   |   -1.93  1.90 |   -2.27   .82 |   -2.31   .78 | 526 |
|     427     1   |   -1.93  1.90 |    -.83   .63 |   -1.06   .56 | 527 |
|     428     1   |   -1.94  1.91 |   -2.27   .82 |   -4.39  1.83 | 528 |
|     429     1   |    -.48  1.18 |    1.37   .80 |    -.02   .48 | 529 |
|     430     1   |    -.48  1.18 |   -1.70   .71 |    -.25   .49 | 530 |
|     431     1   |     .65  1.00 |    -.06   .63 |    -.25   .49 | 531 |
|     432     1   |     .65  1.00 |   -1.24   .65 |    -.50   .51 | 532 |
|     433     1   |   -1.93  1.90 |   -1.24   .65 |   -1.39   .60 | 533 |
|     434     1   |   -1.94  1.91 |   -4.43  1.85 |   -3.12  1.06 | 534 |
|     435     1   |     .65  1.00 |     .81   .70 |     .66   .48 | 535 |
|     436     1   |    -.48  1.18 |    -.83   .63 |    -.77   .53 | 536 |
|     437     1   |   -1.94  1.91 |   -3.13  1.08 |   -4.39  1.83 | 537 |
|     438     1   |   -1.93  1.90 |    -.06   .63 |    -.02   .48 | 538 |
|     439     1   |   -1.93  1.90 |   -3.13  1.08 |   -3.12  1.06 | 539 |
|     440     1   |    -.48  1.18 |    -.83   .63 |   -1.06   .56 | 540 |
|     441     1   |    -.48  1.18 |    -.06   .63 |    -.25   .49 | 541 |
|     442     1   |   -1.93  1.90 |   -3.13  1.08 |   -3.12  1.06 | 542 |
|     443     1   |    -.48  1.18 |    -.44   .62 |    -.02   .48 | 543 |
|     444     1   |   -1.93  1.90 |   -2.27   .82 |    -.50   .51 | 544 |
|     445     1   |   -1.94  1.91 |   -4.43  1.85 |   -1.06   .56 | 545 |
|     446     1   |     .65  1.00 |    -.06   .63 |    -.25   .49 | 546 |
|     447     1   |   -1.93  1.90 |   -1.24   .65 |   -2.31   .78 | 547 |
|     448     1   |   -1.93  1.90 |    -.06   .63 |   -2.31   .78 | 548 |
|     449     1   |    -.48  1.18 |    -.06   .63 |    -.02   .48 | 549 |
|     450     1   |   -1.93  1.90 |    -.83   .63 |   -1.06   .56 | 550 |
|     451     1   |   -1.93  1.90 |   -1.24   .65 |   -1.39   .60 | 551 |
|     452     1   |     .65  1.00 |    -.83   .63 |   -1.06   .56 | 552 |
|     453     1   |    1.72  1.12 |    -.44   .62 |   -1.06   .56 | 553 |
|     454     1   |   -1.94  1.91 |   -3.13  1.08 |   -4.39  1.83 | 554 |
|     455     1   |    -.48  1.19 |   -3.13  1.08 |   -1.79   .67 | 555 |
|     456     1   |   -1.93  1.90 |   -1.70   .71 |   -3.12  1.06 | 556 |
|     457     1   |   -1.93  1.90 |    -.83   .63 |   -1.39   .60 | 557 |
|     458     1   |    -.48  1.18 |   -2.27   .82 |   -1.79   .67 | 558 |
|     459    -1   |   -1.94  1.91 |   -4.43  1.85 |   -4.39  1.83 | 559 |
|     460     1   |    -.48  1.18 |    -.83   .63 |    -.50   .51 | 560 |
|     461     1   |   -1.93  1.90 |    -.44   .62 |   -1.39   .60 | 561 |
|     462     1   |   -1.93  1.90 |    -.06   .63 |    -.50   .51 | 562 |
|     463     1   |   -1.93  1.90 |    -.44   .62 |   -1.79   .67 | 563 |
|     464     1   |    1.72  1.12 |    2.19  1.05 |     .21   .48 | 564 |
|     465     1   |   -1.93  1.90 |     .35   .66 |   -1.39   .60 | 565 |
|     466     1   |    -.48  1.18 |    -.06   .63 |    -.77   .53 | 566 |
|     467     1   |   -1.93  1.90 |   -1.70   .71 |   -1.39   .60 | 567 |
|     468     1   |     .65  1.00 |   -2.27   .82 |   -2.30   .78 | 568 |
|     469     1   |    -.48  1.18 |   -1.24   .65 |     .21   .48 | 569 |
|     470     1   |   -1.93  1.90 |    -.83   .63 |     .66   .48 | 570 |
|     471     1   |     .65  1.00 |    -.83   .63 |   -1.06   .56 | 571 |
|     472     1   |    -.48  1.18 |    -.44   .62 |   -1.79   .67 | 572 |
|     473     1   |   -1.93  1.90 |   -1.70   .71 |   -3.12  1.06 | 573 |
|     474     1   |   -1.93  1.90 |   -1.24   .65 |    -.77   .53 | 574 |
|     475     1   |    -.48  1.18 |   -1.24   .65 |   -1.06   .56 | 575 |
|     476     1   |   -1.93  1.90 |   -1.24   .65 |   -1.39   .60 | 576 |
|     477     1   |    -.48  1.18 |   -1.24   .65 |   -1.79   .67 | 577 |
|     478     1   |   -1.93  1.90 |   -1.24   .65 |    -.77   .53 | 578 |
|     479     1   |    1.72  1.12 |    -.44   .62 |    -.25   .49 | 579 |
|     480     1   |     .65  1.00 |     .81   .70 |     .66   .48 | 580 |
|     481     1   |    -.48  1.18 |   -1.24   .65 |    -.77   .53 | 581 |
|     482     1   |   -1.93  1.90 |   -1.24   .65 |    -.50   .51 | 582 |
|     483     1   |   -1.93  1.90 |   -1.70   .71 |    -.02   .48 | 583 |
|     484     1   |    3.05  1.84 |    -.44   .62 |    -.02   .48 | 584 |
|     485     1   |    -.48  1.18 |   -1.70   .71 |   -1.06   .56 | 585 |
|     486     1   |    -.48  1.18 |    -.44   .62 |    -.02   .48 | 586 |
|     487     1   |    -.48  1.18 |    -.83   .63 |   -1.39   .60 | 587 |
|     488     1   |     .65  1.00 |    1.37   .80 |   -1.39   .60 | 588 |
|     489     1   |     .65  1.00 |    -.06   .63 |   -1.06   .56 | 589 |
|     490     1   |   -1.93  1.90 |   -1.70   .71 |    -.77   .53 | 590 |
|     491     1   |   -1.93  1.90 |   -2.27   .82 |   -2.31   .78 | 591 |
|     492     1   |   -1.93  1.90 |   -2.27   .82 |   -2.31   .78 | 592 |
|     493     1   |   -1.93  1.90 |     .35   .66 |   -1.06   .56 | 593 |
|     494     1   |     .65  1.00 |     .35   .66 |     .44   .47 | 594 |
|     495     1   |   -1.93  1.90 |   -1.24   .65 |   -1.06   .56 | 595 |
|     496     1   |   -1.93  1.90 |   -1.24   .65 |   -1.06   .56 | 596 |
|     497     1   |   -1.93  1.90 |    -.06   .63 |    2.04   .62 | 597 |
|     498     1   |   -1.93  1.90 |   -1.70   .71 |   -1.06   .56 | 598 |
|     499     1   |   -1.94  1.91 |   -2.27   .82 |   -4.39  1.83 | 599 |
|     500     1   |   -1.93  1.90 |   -1.70   .71 |   -2.31   .78 | 600 |
|     501     1   |   -1.93  1.90 |    -.83   .63 |   -1.39   .60 | 601 |
|     502     1   |    -.48  1.18 |   -1.70   .71 |   -2.30   .78 | 602 |
|     503     1   |   -1.93  1.90 |   -2.27   .82 |   -3.12  1.06 | 603 |
|     504    -1   |   -1.94  1.91 |   -4.43  1.85 |   -4.39  1.83 | 604 |
|     505     1   |   -1.93  1.90 |    -.83   .63 |   -1.39   .60 | 605 |
-------------------------------------------------------------------------
 
TABLE 23.99 data-name                            ZOU284WS.TXT  Apr 11 2018 10:19
INPUT: 505 PERSON  9 ITEM  REPORTED: 505 PERSON  9 ITEM  5 CATS  WINSTEPS 3.91.2
--------------------------------------------------------------------------------
 
     LARGEST STANDARDIZED RESIDUAL CORRELATIONS
     USED TO IDENTIFY DEPENDENT ITEM
-------------------------------
|CORREL-| ENTRY    | ENTRY    |
|  ATION|NUMBER IT |NUMBER IT |
|-------+----------+----------|
|   .18 |     6 c6 |     9 c9 |
|-------+----------+----------|
|  -.28 |     6 c6 |     8 c8 |
|  -.25 |     2 c2 |     6 c6 |
|  -.25 |     5 c5 |     8 c8 |
|  -.24 |     1 c1 |     8 c8 |
|  -.24 |     2 c2 |     9 c9 |
|  -.24 |     2 c2 |     4 c4 |
|  -.24 |     2 c2 |     7 c7 |
|  -.21 |     3 c3 |     5 c5 |
|  -.20 |     8 c8 |     9 c9 |
|  -.19 |     1 c1 |     9 c9 |
|  -.19 |     4 c4 |     9 c9 |
|  -.18 |     2 c2 |     5 c5 |
|  -.17 |     4 c4 |     5 c5 |
|  -.16 |     1 c1 |     7 c7 |
|  -.16 |     1 c1 |     3 c3 |
|  -.15 |     7 c7 |     8 c8 |
|  -.14 |     3 c3 |     6 c6 |
|  -.14 |     1 c1 |     6 c6 |
|  -.14 |     4 c4 |     6 c6 |
-------------------------------
