# Supplementary material for: Development and psychometric properties of short form of central sensitization inventory in participants with musculoskeletal pain: A cross-sectional study
Source: PLoS One. 2018 Jul 5;13(7):e0200152. doi: 10.1371/journal.pone.0200152 (PMC6033441; doi:10.1371/journal.pone.0200152)
Supplement: S1 Data — (ZIP) [file pone.0200152.s002.zip › CSI data for PS/Data.xlsx]

## Sheet: CSI 25 part A
1	2	3	4	5	6	7	8	9	10	11	12	13	14	15	16	17	18	19	20	21	22	23	24	25
0	1	0	0	0	0	0	0	0	0	0	0	0	0	0	0	0	0	0	0	0	0	0	0	0
1	3	0	0	1	0	0	1	1	1	0	1	1	2	1	1	1	3	0	0	0	0	1	0	0
3	4	2	1	0	0	2	2	0	3	0	2	2	0	2	2	2	4	0	1	0	0	1	0	0
2	0	0	0	1	0	0	0	1	0	0	0	0	0	0	0	0	2	0	0	0	0	0	0	0
0	4	0	2	0	0	2	1	0	1	0	0	0	2	0	2	1	4	0	4	0	0	0	0	2
4	4	2	1	3	2	2	4	4	4	2	4	3	3	2	4	4	4	2	0	2	3	1	4	4
1	1	0	1	0	0	2	0	0	3	0	1	0	4	0	1	1	4	0	4	0	0	0	0	0
0	2	0	2	2	2	1	3	1	2	0	0	2	2	2	2	2	2	2	1	1	1	1	2	2
2	4	0	2	1	0	0	0	1	1	0	2	0	1	1	0	1	4	0	0	0	0	0	0	1
1	1	0	1	0	0	0	0	0	0	1	1	1	0	0	0	1	0	0	1	1	2	1	0	1
2	4	0	2	0	0	4	1	2	1	0	2	0	1	1	1	2	1	0	4	0	1	0	4	2
2	3	0	0	0	0	0	0	0	1	0	1	0	1	1	1	0	3	2	0	0	0	0	0	0
4	2	3	0	4	0	0	4	2	3	2	3	3	0	3	3	3	2	2	4	2	2	3	0	2
1	3	0	0	0	0	0	0	0	1	0	0	0	0	0	0	0	1	0	0	0	0	1	0	1
1	2	0	0	0	1	0	2	1	0	0	0	0	0	0	0	2	2	0	0	2	2	0	0	0
3	4	0	0	3	2	0	2	3	2	3	4	2	3	2	0	1	4	2	2	3	2	0	0	4
1	0	0	1	0	0	0	1	0	1	0	0	0	1	1	1	1	1	0	0	0	0	0	1	0
1	1	0	0	0	0	0	3	0	0	0	0	2	2	1	0	1	4	1	3	0	0	0	0	0
1	2	0	0	0	0	0	0	0	2	0	1	0	0	0	1	0	4	0	0	0	0	0	0	0
4	2	0	2	4	0	2	1	2	4	0	4	0	2	3	1	2	4	0	3	0	0	1	0	1
0	0	0	0	0	0	0	0	0	0	0	0	0	0	0	0	0	0	0	0	0	0	0	0	0
2	3	1	0	3	4	4	4	2	0	1	0	1	2	1	1	1	3	0	0	2	0	4	0	1
1	4	0	0	0	0	0	1	2	1	0	1	0	0	0	0	0	3	0	0	0	0	0	0	0
1	1	0	0	0	0	0	0	0	0	0	1	0	1	0	0	1	0	0	0	0	0	0	0	0
2	3	4	0	0	0	0	1	0	0	0	1	1	0	1	1	2	1	0	1	0	0	0	0	0
2	2	1	1	1	0	0	1	0	0	0	1	1	1	1	1	1	2	0	0	1	1	1	1	0
4	3	0	0	0	0	0	1	0	0	0	2	0	0	0	0	0	4	0	0	4	0	0	0	0
3	2	0	1	3	2	3	2	1	2	1	2	2	1	2	2	2	2	0	1	1	3	1	1	1
2	4	0	0	2	0	0	4	0	3	0	0	0	0	0	0	0	4	0	2	0	0	0	0	0
1	0	0	2	3	1	0	1	1	2	1	1	1	1	1	1	1	3	0	1	1	0	1	1	1
4	4	2	1	4	2	2	1	0	0	1	2	0	3	3	2	2	2	0	0	0	3	0	0	3
1	3	0	0	0	0	0	2	1	0	0	0	3	0	0	0	1	4	0	1	0	1	0	0	2
2	3	0	2	0	0	0	1	0	1	0	3	0	1	2	2	2	3	0	0	0	3	0	0	2
4	4	0	0	1	0	0	0	0	0	0	1	0	1	1	1	1	2	0	0	0	0	0	1	2
1	2	0	0	2	0	0	1	1	1	0	1	0	0	1	0	0	0	0	0	0	0	0	0	3
2	2	1	1	0	0	0	1	2	1	1	2	2	2	2	2	2	2	0	0	1	2	2	0	1
3	2	2	1	1	3	0	3	0	1	0	1	2	1	1	3	3	1	0	1	0	1	2	1	1
1	2	0	0	0	0	0	0	1	0	0	1	0	0	0	0	0	1	0	0	0	2	0	0	0
2	3	1	1	1	2	1	1	1	3	1	2	2	1	2	2	2	3	0	1	1	1	1	0	1
0	1	1	0	0	1	1	1	4	1	2	0	1	1	0	1	0	0	0	0	0	0	0	0	0
3	4	2	2	1	0	0	2	0	2	0	0	0	1	2	1	1	4	0	1	0	0	0	0	0
1	2	0	0	0	0	0	0	0	1	0	2	0	2	0	1	0	3	1	0	0	2	0	0	4
1	4	0	1	1	0	1	1	0	0	1	1	2	1	0	1	1	1	0	0	0	0	0	0	3
0	3	0	0	0	1	0	0	0	2	0	0	0	0	0	0	0	0	0	0	0	0	0	0	2
1	1	0	0	2	0	1	2	1	2	0	1	2	4	2	1	1	2	0	0	1	2	2	0	1
4	2	1	2	1	0	0	1	4	2	0	1	1	0	1	0	1	4	0	1	1	0	0	0	4
4	3	0	1	0	0	1	0	1	1	0	2	1	1	1	1	1	4	0	0	0	0	0	0	0
2	4	1	1	3	1	0	2	2	1	0	3	2	1	0	0	0	4	2	0	0	0	1	0	3
1	2	0	0	1	0	0	1	1	1	0	1	0	1	0	0	0	1	0	0	0	0	1	0	0
2	1	0	4	2	0	1	1	1	1	0	1	1	1	1	1	1	1	0	0	0	0	0	0	0
2	3	0	0	0	0	2	2	2	2	1	1	0	2	1	1	1	2	1	0	1	2	0	0	1
3	2	0	0	1	0	0	0	0	2	0	0	0	0	1	1	1	4	0	0	0	0	1	0	2
2	1	0	1	2	0	0	1	0	2	0	1	0	1	1	1	1	3	3	0	0	1	1	0	0
2	4	2	0	0	0	1	2	0	0	0	0	0	0	1	1	1	3	0	0	0	0	0	0	3
3	3	0	1	4	1	0	3	0	1	0	2	4	4	2	1	2	1	0	4	2	1	2	0	0
2	3	0	2	2	0	0	1	0	1	0	1	0	3	1	0	0	3	0	0	2	0	0	0	0
1	1	1	1	2	0	0	0	0	0	0	3	1	3	0	1	0	3	0	0	1	0	0	0	4
2	3	0	0	1	1	0	0	0	0	0	0	0	0	0	0	0	2	0	0	0	0	0	0	1
0	0	0	1	0	0	0	0	0	0	0	0	0	1	0	0	0	0	0	1	0	0	0	0	0
2	2	0	0	3	0	0	1	1	1	0	1	0	1	0	0	0	2	0	0	0	0	0	0	1
3	3	0	0	3	0	0	1	0	1	0	0	0	0	1	1	1	2	0	1	0	1	1	0	0
2	3	1	0	1	1	0	2	2	1	0	2	1	1	1	1	1	3	0	0	0	1	0	0	0
2	2	0	0	0	1	0	1	3	0	0	0	0	1	1	0	0	0	0	0	0	0	0	1	0
2	3	0	0	0	0	0	0	1	0	0	1	0	0	1	0	0	2	0	0	0	0	0	0	0
2	2	0	0	1	0	0	2	2	3	0	1	1	1	1	1	1	2	0	1	0	0	0	0	1
2	1	0	1	2	1	0	1	1	1	0	4	1	1	4	2	2	3	0	4	1	0	1	1	1
0	1	0	0	0	0	0	0	0	0	0	0	0	0	0	0	0	1	0	0	0	0	0	0	1
2	2	0	1	2	0	0	0	0	0	0	2	0	2	0	0	0	0	0	0	0	0	0	0	0
1	4	0	2	1	0	0	0	1	0	0	1	1	0	1	0	1	4	0	0	0	0	0	0	0
3	3	1	0	0	0	0	1	1	1	0	0	1	3	2	1	1	0	0	0	0	0	0	0	0
0	1	0	1	0	0	0	0	0	0	0	0	0	1	0	0	0	2	0	0	0	0	0	0	0
3	1	0	0	0	0	0	0	0	2	0	0	0	0	0	0	0	3	0	0	0	0	0	0	0
1	1	1	0	0	0	0	0	0	1	0	0	0	1	0	1	1	2	0	0	0	0	0	0	0
2	4	2	0	2	0	0	3	0	2	2	0	2	2	0	0	0	4	2	1	3	0	2	0	3
1	1	0	0	0	0	0	0	0	0	0	1	0	1	0	0	0	1	0	0	0	0	0	0	0
0	1	0	0	0	0	0	0	0	0	0	0	0	0	0	0	0	0	0	0	0	0	0	0	0
1	1	0	0	1	0	0	0	0	0	0	0	0	0	0	0	0	1	0	0	0	0	0	0	1
2	3	1	0	0	1	0	3	2	2	1	2	0	0	2	1	1	3	0	0	2	1	1	0	0
1	1	0	0	0	0	0	0	1	0	0	1	1	0	1	0	1	3	0	0	0	1	0	0	2
2	3	0	1	1	2	2	3	1	1	0	2	1	1	2	2	1	2	1	0	2	3	1	0	1
2	2	0	1	3	0	0	1	1	2	0	0	0	0	0	0	0	3	0	0	0	0	0	0	1
1	3	0	0	0	0	1	1	1	2	0	3	1	2	0	0	1	3	0	0	1	2	0	0	2
1	1	0	0	3	1	1	3	0	0	0	0	1	1	0	0	1	3	0	1	0	0	0	0	1
2	4	0	0	0	2	1	1	0	0	0	1	1	0	0	1	1	2	0	1	0	0	0	0	0
0	0	0	0	0	1	0	0	0	0	0	0	0	0	0	0	0	3	0	0	0	0	0	0	0
3	2	3	4	1	0	2	2	1	3	0	3	3	1	3	2	2	3	1	3	2	1	1	2	0
0	0	0	0	2	0	0	0	0	0	0	0	0	0	0	0	0	0	0	0	0	0	0	0	0
1	0	0	0	0	0	0	0	1	1	0	0	0	0	0	0	0	0	0	0	0	0	1	0	1
1	1	0	3	0	0	0	1	0	0	0	0	1	0	0	0	0	3	0	0	0	0	1	0	2
1	2	0	0	0	0	0	1	1	1	0	2	0	1	0	0	0	3	0	0	0	0	1	0	1
2	3	0	0	2	0	0	2	3	1	0	1	1	0	0	0	0	3	2	3	3	2	3	0	3
1	2	0	1	1	0	0	0	0	0	0	0	1	0	0	1	1	2	0	0	0	0	0	0	1
0	2	0	0	0	0	0	0	0	0	0	0	0	0	0	0	0	1	0	0	0	0	0	0	0
1	1	1	0	1	0	3	1	1	0	1	1	0	3	1	1	1	2	1	1	1	1	0	0	2
3	2	0	1	1	0	0	1	1	1	1	2	1	2	1	0	1	2	0	0	1	1	0	0	1
0	1	0	0	2	0	0	2	0	0	1	0	2	2	1	2	2	4	0	0	2	0	4	0	2
1	3	0	1	0	0	0	1	0	1	0	1	1	0	1	1	1	3	1	2	0	0	2	0	0
1	1	0	0	0	0	0	0	0	0	0	0	0	2	0	0	0	1	0	0	0	0	0	0	0
1	2	0	1	1	0	0	2	1	1	1	2	1	2	2	1	2	1	0	0	3	1	1	0	2
2	2	0	0	2	0	0	0	0	0	0	1	0	1	0	0	0	3	0	0	0	0	0	0	0
2	1	2	3	1	0	2	2	0	2	2	1	1	1	1	1	1	4	1	0	2	2	1	0	3
2	2	0	1	4	0	0	0	0	1	0	1	0	0	1	1	0	1	0	1	0	1	0	0	3
1	2	0	0	1	0	0	0	0	0	0	1	0	2	0	0	0	1	1	1	3	0	0	0	3
0	0	0	0	1	0	1	0	1	1	0	1	1	1	0	1	1	1	0	1	2	1	1	0	1
1	3	0	0	1	0	1	1	1	0	0	1	1	1	1	1	1	1	0	0	1	0	1	0	0
1	0	0	1	4	0	0	3	0	0	0	0	0	2	0	0	1	0	0	0	0	0	0	0	0
1	1	0	2	1	0	1	1	0	1	0	1	1	0	0	0	1	1	0	2	0	1	0	0	0
2	3	0	0	3	0	2	2	1	1	0	1	1	1	1	3	2	0	0	0	3	1	3	3	0
1	3	0	0	3	0	0	0	0	0	0	0	0	1	0	0	1	3	0	2	0	0	0	0	0
2	1	0	0	2	0	0	1	0	0	1	1	1	2	1	1	1	0	0	0	1	0	1	0	0
1	3	0	0	1	0	0	1	0	0	0	0	0	3	1	0	0	3	0	0	0	0	0	0	1
3	4	2	2	0	3	0	2	2	2	0	2	0	0	1	1	1	4	0	0	0	3	0	0	0
4	4	0	1	2	0	1	3	3	3	0	2	1	1	1	0	0	4	0	0	1	3	0	0	4
2	3	0	1	1	0	0	2	1	0	2	1	1	4	2	2	1	2	0	0	2	2	1	1	4
2	2	0	1	3	0	0	1	0	0	0	1	1	1	2	0	0	2	0	1	0	1	0	0	0
2	2	0	2	3	0	2	1	1	0	0	0	0	1	0	1	1	2	0	0	1	0	1	0	0
3	3	0	1	1	0	0	1	0	1	1	1	1	0	1	1	1	3	1	1	0	0	1	0	1
4	0	2	4	0	0	2	3	1	0	0	4	4	4	2	3	3	4	0	1	0	0	1	0	1
1	2	0	0	1	0	0	0	0	0	0	0	0	0	0	0	0	0	0	0	0	0	0	0	0
2	1	0	1	3	0	0	1	0	2	0	1	1	1	1	1	1	1	1	1	0	0	1	1	0
2	0	0	0	0	0	0	1	0	0	0	2	0	0	0	1	0	0	0	0	0	1	0	0	0
2	3	0	1	1	0	1	1	0	1	1	3	1	1	1	0	1	4	0	0	1	0	1	0	0
1	2	0	1	0	0	0	0	0	0	0	1	0	3	1	1	1	3	0	1	0	0	0	0	1
2	4	0	4	0	0	1	0	4	4	3	4	3	0	0	0	1	4	4	0	3	2	0	0	0
2	0	0	0	0	0	4	1	0	0	0	1	3	0	3	1	1	3	0	0	0	0	3	0	0
1	1	1	1	1	0	0	2	1	1	0	0	0	3	1	0	1	1	0	1	2	1	0	0	0
3	4	3	1	2	2	0	4	2	1	2	1	1	0	1	1	1	2	2	0	4	4	2	0	4
1	1	0	1	0	0	0	0	0	0	0	0	1	0	0	1	1	1	0	0	0	0	0	0	0
2	2	0	2	4	0	0	2	2	1	1	1	2	1	1	3	1	1	1	0	1	3	2	0	2
3	2	2	1	1	1	2	1	2	1	1	1	3	1	2	2	2	3	1	0	1	2	3	0	2
1	3	0	1	3	0	0	1	1	1	0	1	0	1	0	0	0	3	0	0	0	2	0	0	0
0	3	0	1	0	0	0	3	1	1	0	0	2	2	3	3	3	4	2	0	1	0	0	0	3
0	1	0	0	0	0	0	0	0	0	0	0	0	0	0	0	0	1	0	0	0	0	1	0	0
2	4	1	0	3	2	0	3	0	1	0	2	1	1	0	0	0	1	0	0	0	1	0	0	0
2	3	2	0	1	2	0	1	3	0	0	1	3	2	1	1	2	0	0	1	0	2	1	0	1
2	2	0	1	2	0	0	2	2	2	0	2	2	1	0	1	2	1	0	0	0	1	1	0	2
3	2	2	4	3	2	1	3	1	1	0	2	1	2	3	3	2	3	0	3	1	2	2	0	1
0	2	0	0	1	0	0	1	0	0	1	0	0	0	0	0	0	1	0	0	0	0	0	0	0
1	3	0	1	0	0	0	0	0	0	0	0	0	1	2	0	0	0	0	0	0	0	0	0	3
1	1	0	0	0	0	0	0	0	0	0	0	0	0	0	0	0	1	0	0	0	0	0	0	0
1	1	0	0	2	0	0	0	0	0	0	0	0	0	0	0	0	0	0	1	1	0	0	0	0
2	1	0	1	0	0	0	1	0	1	0	3	2	0	0	1	1	3	0	0	0	0	1	0	0
1	1	0	1	0	0	0	0	0	0	0	0	0	0	0	0	0	2	0	0	0	0	0	0	0
1	3	0	0	1	1	0	1	1	0	0	1	0	0	0	0	0	3	0	0	0	0	1	0	1
1	0	0	0	0	0	0	0	0	0	0	0	0	0	0	0	0	0	0	0	0	0	0	0	0
1	1	0	1	0	2	1	0	0	1	1	0	0	0	0	0	0	1	0	0	1	0	1	0	1
0	2	0	0	0	0	0	0	0	0	0	0	0	2	0	0	0	1	0	1	1	0	1	0	3
2	2	0	1	1	0	0	1	1	1	0	1	1	0	2	1	1	2	0	1	0	1	0	0	4
2	1	0	1	3	0	0	1	1	1	0	1	1	1	1	1	1	2	0	1	0	0	1	1	1
4	2	2	1	3	1	0	3	2	2	1	3	3	2	3	3	3	2	0	2	0	3	2	0	3
2	4	1	1	3	0	1	3	3	2	0	3	2	2	3	1	1	4	0	0	1	3	0	0	4
2	2	1	0	0	0	0	1	0	0	0	0	1	0	1	0	1	3	0	0	0	0	1	0	0
1	2	0	0	0	0	0	0	0	0	0	2	0	0	0	0	0	1	0	0	0	0	0	0	2
3	2	0	3	3	0	0	3	0	3	0	2	2	2	1	1	2	0	0	1	0	0	1	1	3
2	1	0	0	1	0	1	1	1	1	0	0	1	3	0	0	1	0	0	1	0	0	2	0	0
2	3	1	0	4	0	0	2	2	1	4	1	0	0	2	2	3	3	0	0	1	2	2	0	2
1	3	1	0	2	1	0	1	2	0	0	1	1	1	0	1	1	4	0	2	4	0	3	0	1
0	0	0	0	0	0	0	0	0	0	0	0	0	0	0	0	0	0	0	0	0	0	0	0	0
0	1	0	0	0	0	0	0	0	0	0	0	0	0	0	0	0	0	0	0	0	0	0	0	0
2	1	0	1	0	0	0	0	1	2	0	0	0	0	0	0	0	1	0	0	0	1	0	0	0
1	4	0	1	0	1	0	0	0	0	0	0	1	0	0	1	1	2	0	0	0	2	1	0	1
2	4	0	2	0	0	0	0	0	0	0	2	1	3	0	1	1	4	0	0	0	0	1	0	1
2	1	2	0	1	0	1	2	2	1	0	1	1	2	1	1	1	4	0	0	2	1	1	0	3
2	2	0	0	0	0	0	1	0	0	0	3	0	1	0	0	1	3	0	0	0	0	0	0	0
1	2	0	0	1	0	0	2	0	2	1	0	3	2	1	1	1	3	1	0	0	0	1	0	1
0	1	0	3	1	0	0	0	0	0	0	0	0	0	0	0	0	3	0	0	0	0	0	0	0
1	1	0	1	1	0	0	1	0	0	0	0	0	2	0	0	0	3	0	0	0	0	0	0	2
0	1	0	0	1	0	1	1	0	0	0	0	0	3	2	0	0	1	0	0	0	0	0	0	0
1	2	0	3	1	0	0	1	0	2	0	1	0	2	1	1	1	2	0	0	0	1	1	1	0
2	3	2	0	2	0	0	2	1	0	0	0	1	0	1	1	1	3	0	0	1	0	2	1	1
0	2	0	0	0	0	0	0	0	0	0	0	0	0	0	0	0	1	0	0	0	0	0	0	0
1	1	0	1	0	0	0	0	0	0	0	1	0	0	1	1	1	1	0	0	0	0	0	0	1
1	4	0	0	3	1	0	2	0	0	0	0	2	0	2	3	3	4	0	0	0	2	0	0	4
2	2	0	1	0	0	1	1	0	0	0	1	1	0	0	1	1	1	0	0	2	0	1	0	2
0	2	2	2	0	0	0	2	1	0	0	3	2	0	1	1	1	1	0	0	3	3	3	0	4
4	4	0	0	4	0	2	2	2	2	0	4	1	1	0	1	1	4	0	2	3	0	3	0	4
1	1	1	0	2	0	0	1	1	0	0	0	0	1	0	1	1	1	0	0	0	2	2	1	0
2	3	0	0	0	0	0	1	0	0	2	2	1	1	1	0	2	1	0	0	3	1	1	0	0
1	1	0	1	1	0	0	0	0	0	0	1	1	1	1	0	0	1	0	0	0	0	0	0	1
1	3	0	0	2	0	0	2	1	2	0	0	0	2	1	2	1	4	0	1	0	0	0	0	0
1	2	2	1	1	1	2	2	0	0	1	4	4	2	2	2	2	1	0	1	2	1	1	1	3
1	3	0	1	0	0	0	1	0	0	0	1	1	0	0	1	1	2	0	1	0	1	0	0	3
1	2	1	0	0	0	0	0	1	1	0	1	1	0	1	2	1	2	0	0	0	1	0	1	1
0	0	0	0	0	0	0	0	0	0	0	0	0	0	0	0	0	0	0	0	0	0	0	0	0
2	2	1	0	0	1	1	1	1	1	0	2	1	1	1	1	1	0	0	0	2	1	1	0	2
2	4	1	1	1	0	1	1	0	0	0	2	1	0	0	0	0	0	0	1	1	0	0	1	1
1	1	0	0	0	0	1	2	0	0	0	1	0	2	0	0	0	0	0	0	0	2	0	0	2
3	2	3	2	3	0	1	2	2	3	3	2	3	1	2	3	2	3	2	2	2	3	0	3	3
0	2	0	1	0	0	0	0	0	0	0	0	0	0	0	0	0	2	0	0	0	0	0	0	0
3	3	1	2	4	0	2	3	3	2	0	3	2	3	3	3	2	1	1	1	2	1	2	1	2
1	1	0	0	0	0	0	1	0	1	0	1	1	0	0	0	0	1	0	1	0	0	1	0	0
2	2	0	0	0	0	4	2	1	0	0	2	2	0	0	0	2	2	0	0	0	0	2	0	0
3	3	0	2	0	0	0	2	1	3	0	1	1	0	0	0	0	2	0	0	2	0	0	0	3
0	4	4	0	0	0	0	0	4	0	0	0	0	0	0	0	0	4	0	0	2	4	0	0	1
0	4	0	0	0	0	1	0	2	2	0	0	2	0	0	2	1	4	0	0	1	0	0	0	0
3	2	2	2	1	1	3	2	1	1	0	1	1	2	2	2	2	2	0	3	1	2	1	1	2
3	3	0	0	0	0	0	3	1	0	0	1	2	3	0	1	1	3	0	2	0	3	3	0	2
2	2	0	0	2	0	0	1	0	1	0	1	1	1	1	0	1	1	0	0	0	0	0	0	0
2	2	0	0	0	1	1	1	0	0	0	2	0	1	0	0	1	1	0	0	0	0	0	0	2
1	3	2	0	0	0	3	4	1	3	0	2	0	1	0	0	0	3	0	0	0	0	0	0	2
2	1	0	1	2	0	1	1	0	1	0	1	1	2	1	0	0	1	0	1	0	1	1	0	0
4	4	0	3	3	2	0	2	3	2	0	4	1	1	1	1	1	3	0	0	0	0	0	0	0
1	1	0	0	0	0	0	1	1	0	1	1	0	2	0	1	1	3	0	0	1	0	2	0	2
2	2	0	0	1	0	0	0	0	1	0	1	0	0	0	0	0	1	1	0	0	0	0	0	0
3	2	0	0	1	0	0	1	1	3	0	1	1	0	2	1	1	4	0	2	1	2	0	0	1
1	1	0	2	1	0	0	1	0	0	0	1	0	2	0	0	0	1	0	0	1	1	0	0	0
1	3	0	0	0	0	0	1	0	1	0	0	0	0	1	0	1	4	0	0	0	0	1	0	0
2	3	1	1	4	0	2	2	3	1	0	2	2	0	1	1	1	1	4	0	0	2	1	0	3
1	1	0	0	0	0	0	0	2	0	1	1	1	0	0	0	1	0	0	0	3	1	0	0	2
4	4	3	0	2	0	1	3	0	2	1	4	3	0	2	4	4	4	3	0	0	0	1	0	2
1	4	0	0	3	0	0	0	0	0	0	0	2	0	1	0	1	0	0	0	1	0	0	0	1
3	2	0	0	2	0	1	3	0	2	3	2	2	3	1	1	2	0	0	1	0	0	0	0	0
3	3	1	2	1	0	1	2	1	1	1	3	2	0	2	2	2	1	0	0	1	2	1	0	1
4	3	1	2	2	0	3	4	1	0	0	4	1	0	0	2	2	2	0	0	3	2	2	2	2
3	3	2	1	1	1	2	2	0	2	3	2	2	2	2	2	1	1	2	1	3	2	2	1	4
1	2	0	2	0	0	0	1	0	2	0	1	1	1	1	1	2	4	2	0	0	1	1	0	1
1	3	0	2	1	1	0	1	3	3	0	0	0	2	1	0	0	4	1	1	0	0	1	0	0
1	1	0	0	2	0	1	1	0	0	0	1	1	2	1	0	1	2	0	0	1	1	2	0	1
3	3	0	3	1	0	1	2	2	2	0	2	1	3	2	1	1	3	1	0	0	4	2	0	3
1	4	1	1	1	0	0	1	2	2	0	1	1	0	1	1	1	4	2	0	4	2	1	0	0
3	3	0	0	0	0	0	0	0	0	0	3	1	0	0	0	0	3	0	0	0	0	0	0	0
2	1	0	0	1	0	0	1	1	2	0	2	2	0	0	0	1	3	0	0	0	0	1	0	0
2	1	0	4	2	0	1	1	0	2	1	0	1	3	2	2	2	3	3	0	3	0	1	0	0
1	1	0	0	0	0	0	1	1	0	0	1	1	1	1	0	1	1	0	0	0	0	1	0	0
2	1	0	1	0	0	0	1	0	1	0	0	0	1	0	0	0	2	0	0	0	1	0	0	0
1	2	1	2	0	0	0	1	1	2	1	1	1	2	2	2	2	3	1	1	1	2	1	1	2
3	2	0	0	1	0	0	1	0	3	1	2	1	1	1	1	2	3	0	3	0	3	1	0	1
4	3	2	0	4	0	0	3	0	2	0	4	0	2	4	2	2	4	2	2	2	3	0	1	0
4	3	3	0	2	0	1	2	1	0	0	0	2	0	1	1	1	2	0	0	1	1	1	0	2
1	1	1	0	0	1	0	1	1	0	0	0	0	4	0	0	0	4	1	1	0	0	1	0	0
2	3	0	1	1	1	0	1	0	1	0	2	1	1	1	1	1	3	0	0	0	2	0	0	2
1	2	1	0	2	0	0	1	0	0	2	1	1	0	0	0	1	1	0	0	1	0	1	1	0
2	4	4	2	2	4	3	2	4	2	1	1	2	2	0	2	1	4	4	0	2	4	0	0	4
2	2	1	0	1	0	0	0	1	0	0	2	2	1	1	2	2	1	1	0	2	2	2	1	2
2	2	1	1	0	0	0	1	1	1	0	1	0	0	0	0	0	2	0	0	0	1	0	0	0
1	2	0	1	4	0	2	3	1	1	1	0	0	1	1	1	1	2	1	1	1	1	0	0	1
2	3	0	1	2	0	0	1	1	0	0	1	1	0	0	1	1	3	0	0	0	0	0	0	0
0	1	0	3	2	0	0	1	0	0	0	0	0	3	2	1	0	1	0	0	0	0	1	0	2
0	1	0	0	0	0	0	0	0	1	0	0	0	0	0	0	1	0	0	0	0	0	0	0	2
3	4	0	4	2	0	3	2	0	2	0	2	1	3	1	0	0	4	2	0	0	0	0	0	0
1	1	0	1	1	0	0	1	0	1	0	1	1	1	0	0	1	1	0	1	0	0	1	0	1
1	1	0	3	0	0	3	2	0	1	0	1	0	0	0	0	0	2	2	3	1	0	0	0	0
1	3	0	2	0	0	0	0	0	0	0	0	0	0	0	0	0	2	0	0	0	0	0	0	0
2	2	1	0	0	1	0	1	0	0	0	0	1	0	2	1	1	1	0	0	0	0	0	0	1
1	1	1	2	4	0	1	2	1	1	1	1	1	1	1	0	1	4	1	0	1	2	2	1	1
3	3	2	3	1	0	0	1	1	0	1	2	0	1	1	1	1	3	1	0	1	2	2	1	3
0	1	0	0	0	0	0	0	2	0	0	2	0	2	2	0	0	2	0	0	2	4	2	0	2
1	3	0	0	2	0	0	1	0	0	0	2	0	1	1	0	0	3	0	0	0	0	0	0	3
2	2	0	0	3	0	0	1	0	2	0	1	0	0	1	0	1	3	0	0	0	1	0	0	2
3	3	0	1	1	0	0	1	0	3	0	1	1	1	1	0	0	3	2	0	0	0	0	0	1
2	2	0	0	2	0	1	1	1	1	0	2	1	1	1	0	1	2	1	0	0	2	1	0	2
4	4	4	2	0	1	0	3	3	3	0	3	3	3	3	0	1	4	2	0	2	2	2	0	3
0	2	0	1	2	0	0	0	0	0	0	0	0	0	2	0	0	2	0	0	0	0	0	0	0
1	0	0	4	1	0	0	0	0	3	0	1	0	1	1	0	0	1	0	1	0	0	0	0	0
4	3	0	0	3	0	0	0	0	0	0	2	0	2	0	0	0	4	0	0	0	0	0	0	0
2	2	1	1	2	0	1	1	1	0	2	2	0	0	0	0	0	2	0	1	2	1	0	0	0
0	0	0	0	1	0	0	1	0	0	0	1	0	0	0	0	0	1	0	0	0	0	0	0	0
2	3	0	1	3	0	0	1	0	1	0	1	0	0	0	0	0	3	1	0	0	0	1	0	0
2	3	4	1	3	1	1	4	1	3	0	2	3	2	2	3	1	2	1	2	1	2	0	1	1
4	3	1	4	2	0	4	2	2	3	1	4	3	2	4	4	3	4	2	2	0	4	0	1	3
1	1	0	0	0	0	0	1	0	1	1	0	0	1	0	0	0	1	0	0	1	3	0	0	3
3	2	0	0	2	1	1	3	0	1	0	3	2	1	2	1	1	2	0	0	1	2	0	1	1
2	3	0	1	1	0	0	1	0	0	0	2	1	0	0	1	1	2	0	0	2	3	1	0	4
2	2	0	0	0	0	0	1	0	0	0	0	0	2	0	1	1	0	0	0	2	1	0	0	0
0	3	0	1	0	2	0	0	0	0	0	0	2	0	0	0	0	1	0	0	0	0	0	0	2
4	4	0	0	4	0	0	2	3	0	1	1	1	2	0	0	0	4	0	0	3	1	2	0	2
2	4	0	0	2	1	0	2	1	2	1	1	1	1	1	0	1	4	0	0	0	2	1	1	4
1	3	1	0	0	0	0	2	1	0	0	2	1	3	0	0	0	1	0	1	3	3	1	0	3
1	1	1	1	0	1	0	1	1	1	0	1	1	1	1	1	1	2	1	1	2	2	1	1	2
1	1	0	1	1	0	0	0	1	0	0	1	1	0	0	0	0	1	0	1	0	1	1	0	1
2	2	0	0	2	0	3	4	0	1	0	1	3	0	1	1	1	2	0	0	0	0	3	3	2
4	4	1	3	3	2	2	3	3	1	0	3	4	1	3	3	4	3	0	0	1	4	2	0	4
2	2	0	0	0	0	0	1	0	0	0	0	0	1	0	0	0	1	0	0	0	0	0	0	1
4	4	1	4	3	4	3	4	4	4	4	3	3	4	4	2	3	4	2	4	4	4	2	0	2
0	0	0	1	0	0	0	0	0	0	0	0	1	1	1	0	0	1	0	0	0	0	0	0	1
2	3	0	0	1	0	0	0	3	0	0	2	0	0	1	0	0	3	0	0	3	0	0	0	3
3	2	0	2	1	0	0	0	0	1	0	1	0	0	0	0	0	3	1	0	1	0	0	0	2
1	3	0	0	0	1	1	0	1	0	0	0	0	1	0	0	0	3	0	0	0	0	0	0	0
2	4	1	2	2	0	0	1	1	1	0	0	0	3	1	1	1	4	2	1	1	0	1	0	1
1	1	0	0	1	2	0	1	0	0	0	1	1	1	0	0	1	1	0	0	0	1	0	0	0
2	3	0	0	0	0	0	1	0	0	0	1	0	0	0	0	1	3	0	0	0	0	0	0	3
3	2	0	1	3	1	3	3	1	2	0	4	1	0	4	3	2	4	4	1	1	0	1	2	0
4	4	0	1	0	0	0	1	2	1	0	4	2	1	1	0	0	4	1	1	0	4	0	0	1
3	3	1	0	0	0	0	3	3	3	0	1	0	2	2	1	0	2	0	0	1	0	0	0	0
1	2	0	1	2	0	0	0	0	0	0	0	0	0	0	0	0	2	0	0	0	0	1	0	0
3	3	1	0	1	0	0	1	0	2	0	3	1	3	2	1	1	3	0	0	0	0	0	0	2
3	4	0	3	0	0	0	0	2	0	0	1	0	1	1	1	0	4	3	0	0	1	1	0	0
2	2	0	0	4	1	0	1	0	0	0	2	1	0	2	1	1	2	0	0	0	2	0	0	0
2	3	1	1	1	0	1	1	3	1	1	1	1	4	1	1	1	4	0	0	1	0	1	0	0
1	2	0	0	3	0	1	1	2	2	1	1	0	0	0	0	1	3	0	0	3	2	0	0	3
2	2	0	0	0	0	0	1	1	0	0	2	0	0	1	0	4	4	0	0	0	0	0	0	2
1	3	0	2	1	1	0	2	1	2	0	1	2	2	3	1	1	3	0	4	1	0	1	0	0
1	3	0	0	3	0	0	1	1	1	3	1	1	0	0	0	1	3	0	1	3	1	0	0	3
2	0	0	2	1	0	0	1	0	2	0	2	1	0	2	2	1	3	0	0	0	0	0	0	0
3	3	3	2	3	2	2	2	2	2	1	3	2	3	2	1	1	3	1	2	1	4	1	1	1
2	3	0	3	1	0	0	1	1	0	0	0	0	1	0	0	0	1	0	0	1	0	0	0	0
1	2	0	1	1	1	0	0	1	3	0	0	1	1	0	0	0	4	0	0	0	0	1	0	0
4	4	0	0	0	0	0	1	1	0	0	0	0	1	0	0	2	0	0	0	0	1	0	0	0
1	1	0	0	3	1	0	0	0	1	0	0	0	1	0	1	0	2	0	2	0	0	0	0	0
4	0	0	0	1	0	2	0	0	4	0	1	2	1	1	1	0	3	0	0	0	0	0	0	0
2	2	0	0	1	0	0	1	0	0	0	0	1	2	1	0	0	2	0	0	0	0	1	0	0
0	0	0	0	1	0	0	1	0	0	0	1	1	1	0	0	0	2	0	0	1	1	1	0	0
1	1	2	0	2	0	1	0	1	1	0	2	2	3	2	1	1	2	0	1	1	0	0	0	0
4	3	0	1	0	0	2	1	1	1	1	4	0	0	1	0	1	3	0	2	1	0	1	0	2
2	2	1	3	2	0	3	0	0	0	0	0	0	1	0	0	1	1	0	1	0	1	1	0	0
1	3	0	0	0	0	0	0	0	0	0	0	2	0	0	1	2	2	0	0	2	1	1	0	4
1	2	0	0	2	0	0	1	0	1	0	1	1	1	0	0	0	3	0	0	0	1	0	0	2
2	3	1	0	2	0	0	2	1	1	1	1	1	1	1	1	3	3	0	0	2	1	1	1	1
2	3	0	0	1	0	0	1	0	3	0	1	0	2	0	0	0	3	0	1	1	0	0	0	0
0	2	0	1	0	0	0	1	1	0	0	1	0	1	0	0	0	1	0	0	1	1	1	0	2
2	2	1	1	1	0	0	1	0	0	0	1	1	0	1	1	1	3	0	0	1	0	0	0	0
1	2	0	0	1	0	1	0	0	0	0	1	1	1	1	1	1	2	0	1	2	1	0	0	0
3	3	2	0	0	0	0	2	2	1	0	4	0	4	2	1	1	3	0	0	0	3	0	0	3
3	3	0	1	1	0	0	0	1	0	2	3	0	1	1	0	0	4	2	1	2	0	1	0	2
3	2	0	1	1	1	1	2	2	2	0	2	1	1	2	0	1	2	2	1	0	1	1	0	1
3	4	0	0	0	0	0	2	1	1	1	0	1	0	1	0	2	4	0	0	1	2	1	0	0
2	2	0	3	3	0	0	0	0	3	0	1	1	3	1	1	1	3	2	1	0	0	0	0	1
2	2	0	0	1	0	0	0	0	2	0	0	0	0	0	0	2	1	2	0	2	0	0	0	2
4	1	0	0	4	0	2	3	1	1	0	1	1	2	0	1	2	3	0	0	0	0	2	0	2
1	2	0	2	1	0	0	1	1	2	1	2	0	3	1	1	1	1	0	0	0	1	0	0	0
2	3	0	1	2	0	0	1	0	1	0	1	1	2	1	0	1	4	0	0	0	0	1	0	0
2	4	0	2	3	0	0	2	0	2	0	2	2	1	1	1	1	4	0	3	0	2	0	0	3
2	3	0	0	1	0	0	1	1	0	0	1	0	1	0	1	1	1	0	0	0	0	1	0	0
2	2	0	0	0	0	2	0	0	0	0	2	0	0	0	1	1	0	0	0	1	0	0	0	0
2	3	0	2	0	0	0	0	1	1	0	0	1	2	1	1	1	2	0	1	0	0	1	0	3
2	3	0	3	2	2	2	3	2	1	0	2	2	1	1	1	2	3	1	1	1	2	0	0	1
1	1	0	0	1	0	0	1	1	0	0	0	1	1	1	1	0	2	0	1	1	0	1	0	1
2	1	0	0	0	0	0	1	1	2	0	0	1	0	1	0	1	2	0	0	1	1	1	0	0
4	3	0	1	1	0	0	3	1	1	0	2	1	1	1	1	1	2	0	0	1	0	0	0	0
2	2	0	0	1	0	0	1	0	2	0	1	1	1	1	1	1	4	0	0	0	0	0	0	4
1	2	0	1	0	0	0	0	0	2	0	0	0	1	1	1	0	3	0	0	0	0	0	0	1
2	4	0	0	0	0	0	1	0	1	0	2	2	1	0	0	0	2	0	0	0	1	1	0	3
2	1	0	1	0	0	1	1	0	0	0	0	0	1	1	0	0	3	0	1	0	0	0	0	1
3	3	0	0	0	1	0	2	0	0	0	0	0	0	0	0	0	0	0	0	0	0	1	0	2
4	2	2	3	1	0	2	3	3	3	0	2	2	0	2	3	2	3	1	1	1	0	1	0	1
2	3	0	0	0	0	0	0	0	0	0	0	0	0	0	0	0	2	0	0	0	0	0	0	2
1	2	0	0	1	0	0	0	0	0	0	0	0	0	0	0	0	1	0	0	0	0	0	0	0
1	1	0	0	0	0	0	1	1	1	0	3	0	3	1	0	0	1	0	1	1	2	1	0	1
2	2	1	4	0	1	2	2	1	1	3	1	1	1	2	2	2	4	0	0	4	3	1	1	0
3	4	2	2	4	2	1	4	4	3	2	4	3	3	1	1	1	4	4	4	3	4	4	1	4
1	3	0	2	1	0	1	0	3	0	0	2	2	1	1	1	1	2	0	2	2	2	2	0	2
1	3	0	2	1	3	0	2	1	0	0	1	0	1	1	0	0	2	0	0	0	1	0	0	0
3	3	1	1	4	0	0	2	0	1	0	2	2	1	2	2	2	3	0	0	0	2	1	0	0
3	2	0	0	0	1	0	2	0	0	0	2	0	0	0	0	0	3	0	1	2	2	0	0	0
2	3	0	3	4	0	3	1	0	1	1	2	2	2	2	2	2	3	2	1	1	1	1	1	3
0	1	0	0	0	0	0	0	0	1	0	0	0	0	0	0	0	0	0	0	0	0	0	0	0
2	2	0	2	1	0	2	1	1	0	0	4	0	2	4	2	2	4	0	0	0	2	1	0	1
1	1	0	0	0	0	0	0	0	0	0	0	0	0	0	0	0	0	0	0	0	0	1	0	0
2	1	0	0	2	0	0	0	0	2	0	1	0	1	1	0	0	2	0	0	0	0	0	0	1
3	3	2	3	0	2	1	2	3	2	0	2	3	1	1	1	0	3	1	0	0	1	0	2	3
0	2	0	0	0	0	0	0	0	1	0	1	0	0	0	1	0	3	2	1	3	0	0	0	0
4	4	0	4	2	0	0	1	0	1	0	4	4	0	0	2	2	0	0	0	0	4	0	0	3
1	1	0	1	4	0	0	1	0	0	0	0	0	0	0	0	0	1	0	1	1	0	1	0	0
2	3	0	1	1	0	0	2	1	2	2	1	1	1	0	2	1	3	0	1	0	0	2	2	3
2	1	1	0	0	0	1	1	0	1	0	2	2	1	1	1	1	3	1	1	1	1	1	0	1
4	3	1	0	2	4	0	4	2	4	0	3	2	1	3	2	2	2	0	2	3	2	0	1	2
0	2	0	0	0	0	0	1	0	0	0	0	0	1	0	0	0	1	0	0	0	0	0	0	0
1	2	0	0	0	1	0	0	1	1	0	0	0	0	1	0	1	1	0	0	0	0	0	0	1
1	4	0	0	2	0	0	2	1	0	2	0	0	3	3	0	3	0	0	0	1	3	0	0	0
2	2	1	3	0	2	0	0	0	1	0	2	2	0	0	0	0	3	3	0	0	0	2	0	0
2	3	0	0	1	1	2	1	1	3	0	2	0	2	2	1	1	4	0	3	0	0	1	1	0
2	3	0	1	2	0	0	0	0	0	0	1	0	0	0	0	0	1	0	0	1	0	0	0	1
2	2	0	4	0	0	0	1	1	2	0	0	0	0	0	0	0	4	0	1	0	0	0	0	2
2	3	1	2	3	0	0	3	2	2	1	2	1	1	1	2	2	3	1	1	3	1	3	3	3
4	1	0	0	1	0	2	2	2	2	1	4	2	2	2	3	0	1	2	1	2	1	2	0	2
0	1	0	1	2	0	0	1	1	1	0	2	1	2	1	1	0	2	0	0	1	1	0	0	2
1	2	0	0	0	0	0	0	0	0	1	1	0	0	0	1	1	0	0	0	0	1	0	0	1
4	3	1	1	0	0	0	1	2	1	1	2	1	2	0	1	1	3	0	0	3	1	2	0	3
3	1	0	1	2	1	0	2	1	1	0	1	1	2	1	1	1	2	0	0	0	1	1	0	1
4	3	0	0	2	1	1	2	2	2	0	2	3	1	0	0	1	3	0	0	1	0	2	0	3
2	3	0	1	0	2	1	2	1	0	0	1	0	1	0	1	1	1	0	0	0	0	0	0	2
3	2	0	0	0	0	0	0	2	0	0	2	0	2	2	0	1	1	0	0	0	0	0	0	3
3	4	3	3	4	2	3	3	3	3	2	2	3	2	3	2	2	4	4	3	2	4	3	2	1
0	1	1	0	0	0	0	0	0	0	0	0	0	1	0	0	0	2	0	0	0	0	2	0	0
0	2	0	0	0	0	0	0	0	0	1	0	0	0	1	0	0	0	0	0	0	0	0	0	2
2	3	0	1	2	0	0	1	1	0	0	2	2	1	1	1	1	3	1	0	1	1	0	0	3
1	0	0	0	1	0	0	0	0	0	0	0	0	2	0	0	1	0	0	0	2	0	2	0	0
1	1	0	0	0	0	0	0	0	0	0	0	0	1	0	0	0	1	0	0	0	0	0	0	0
1	1	0	1	0	0	2	0	1	0	0	0	0	0	0	0	0	1	0	1	1	0	0	0	2
2	3	0	4	2	2	1	1	0	1	0	1	3	2	3	2	2	2	0	2	0	0	0	1	2
0	4	0	0	0	1	0	1	0	0	0	0	0	0	0	1	1	0	0	0	0	1	0	0	0
1	3	0	0	0	1	0	0	0	0	0	0	0	0	0	0	1	1	0	1	0	0	1	0	4
1	1	1	0	2	0	0	1	1	1	0	1	0	2	0	0	1	3	0	0	0	0	0	0	1
0	2	2	0	0	2	3	2	0	0	0	3	1	0	1	1	1	2	2	0	0	1	1	0	2
0	1	2	0	2	1	0	0	1	1	0	0	1	2	1	1	1	2	0	0	0	0	2	0	0
1	1	0	0	0	0	0	1	0	0	0	1	1	0	0	0	1	1	0	0	0	1	0	0	0
2	0	0	0	0	0	0	0	0	1	0	0	1	1	0	1	0	1	0	0	0	0	1	2	0
3	3	0	0	0	0	1	2	2	2	0	3	2	0	1	2	2	2	0	0	0	2	0	0	0
0	1	0	1	1	0	0	0	0	1	0	0	0	0	0	0	0	1	0	0	0	0	0	0	2
0	2	0	2	0	0	0	0	1	0	0	0	0	0	1	0	0	2	1	1	0	0	1	0	2
3	3	0	1	0	0	0	0	3	3	0	1		0	2	1	0	2	1	0	0	0	0	0	3
0	1	0	0	0	0	0	1	1	0	0	1	0	0	1	0	0	2	0	0	0	1	0	0	1
0	1	0	0	1	0	0	0	0	0	0	0	0	2	0	0	0	3	0	0	0	0	0	0	0
1	1	1	2	0	1	0	1	1	1	0	2	1	1	1	1	1	1	0	0	3	2	2	0	1
2	2	0	1	0	0	1	2	1	0	0	2	1	0	0	0	0	2	1	0	1	1	1	0	2
2	3	0	0	3	0	2	2	2	2	0	3	2	1	2	2	2	3	1	1	1	3	1	1	2
0	1	0	0	1	0	1	0	0	0	0	0	0	0	0	0	0	0	0	0	0	0	1	0	0
0	1	2	0	0	0	0	0	4	1	1	0	0	2	0	0	1	1	2	0	2	0	2	0	2
2	3	0	0	2	0	0	0	0	0	0	2	0	0	0	0	1	4	0	0	0	0	0	0	0
2	0	0	0	2	0	2	3	1	2	0	0	2	0	0	0	2	2	0	0	0	0	0	0	0
0	2	0	0	4	0	0	1	0	3	0	4	1	0	4	0	4	4	0	0	4	0	4	0	2
2	2	0	0	2	0	0	2	0	2	0	2	2	0	0	2	1	2	0	4	0	0	1	0	2
1	1	0	1	1	1	0	4	0	0	0	0	2	0	0	1	4	4	0	3	0	2	1	1	0
4	4	0	0	0	0	0	4	4	0	0	0	0	0	2	0	2	4	0	0	1	3	0	0	0
4	4	3	3	0	0	1	2	3	1	0	3	2	0	0	3	3	3	1	1	1	1	1	2	2
1	1	0	0	1	0	0	1	1	1	0	0	0	0	0	0	0	1	0	0	0	0	0	0	0
3	3	0	1	1	1	1	0	1	3	0	2	0	3	1	1	0	4	3	2	3	2	1	0	1
2	3	1	3	2	1	2	2	0	0	0	1	0	2	2	2	2	2	1	0	0	1	0	0	2
1	2	0	1	0	0	0	1	1	0	0	0	1	0	0	0	1	1	0	0	0	0	0	0	2
1	1	0	1	1	0	0	0	1	2	1	1	1	0	0	1	1	2	0	1	1	1	0	0	1
1	2	0	0	0	0	0	1	0	0	0	1	1	1	0	0	0	2	0	1	1	1	1	0	0
0	0	0	3	4	0	0	1	0	0	0	0	0	4	2	0	0	0	2	0	0	0	1	0	0
2	3	2	1	1	0	0	1	2	0	0	1	1	0	1	1	1	3	0	0	0	0	0	0	0
2	2	2	2	1	1	1	1	2	2	1	0	1	1	1	1	1	3	0	0	2	2	2	1	2
1	3	1	0	0	1	0	0	1	1	0	0	0	4	2	1	1	3	0	3	0	0	0	0	0
1	2	0	0	0	1	0	1	0	0	0	1	0	1	2	1	1	0	0	0	0	1	0	0	0
2	2	0	2	0	0	0	2	2	2	0	1	1	0	1	1	1	4	2	0	0	2	1	0	0
1	1	0	0	0	0	1	1	1	0	0	1	0	0	0	1	0	1	0	0	1	0	1	0	1
1	1	0	0	0	0	2	2	0	2	0	0	1	2	1	0	0	2	0	0	0	0	0	0	0
1	1	0	0	1	0	1	2	0	0	0	1	1	0	0	1	1	1	0	0	0	0	1	0	0
2	1	0	2	0	1	0	3	0	1	0	0	1	0	0	0	0	3	1	0	0	0	0	0	0
2	1	0	0	0	0	0	2	1	0	0	2	2	0	0	1	1	1	1	2	1	2	2	0	1
1	1	0	0	0	0	2	1	0	0	0	1	0	0	0	0	0	1	0	0	0	1	0	0	3
2	2	0	1	2	0	0	1	1	0	0	0	1	0	0	0	0	1	0	0	0	0	1	0	0
3	3	0	0	0	0	0	0	0	0	0	1	0	1	0	0	1	2	0	0	0	1	0	0	0
1	1	0	0	0	0	1	0	0	0	0	1	0	0	0	0	0	0	0	0	0	0	1	0	0
2	2	2	3	0	1	0	1	1	1	1	1	1	1	0	1	1	1	1	0	0	1	1	0	2
1	1	0	0	1	0	0	2	0	0	0	0	0	0	0	1	1	0	0	0	2	0	0	0	3
3	4	0	1	1	0	0	2	3	1	4	4	2	1	1	1	2	1	0	1	4	1	1	0	3
1	1	3	1	3	1	0	2	1	1	0	3	2	1	1	1	1	1	0	1	0	1	1	0	1
3	3	0	3	0	0	0	1	1	2	0	1	1	1	2	1	1	4	3	0	0	0	0	0	0
1	2	0	1	2	2	0	2	1	2	0	1	1	2	2	1	1	0	3	1	2	1	3	0	3
2	2	0	0	0	0	0	0	0	1	0	1	0	0	0	0	0	2	0	0	0	0	0	0	0
0	0	0	0	0	0	0	0	0	1	0	0	0	1	0	0	0	0	0	0	3	0	0	0	0
3	3	2	0	0	0	1	2	3	2	0	2	3	3	2	2	2	3	0	0	0	3	2	1	2
2	3	0	2	0	0	0	0	0	3	0	1	0	0	1	0	0	2	2	1	0	0	0	0	3
0	1	0	0	0	0	0	0	0	0	0	0	0	0	0	0	0	0	0	0	0	0	0	0	0
3	3	0	0	0	3	0	2	1	1	0	3	2	1	0	0	0	3	0	0	0	3	0	0	0
0	1	0	0	2	0	0	0	0	0	0	1	0	0	0	0	0	0	1	0	0	0	0	0	0
1	3	1	1	2	0	1	1	1	2	1	1	0	1	1	1	1	1	0	1	1	1	1	0	0
3	3	0	3	2	0	2	2	1	1	0	2	2	1	1	1	2	2	0	1	2	1	1	0	1
0	1	0	0	0	1	0	1	0	0	0	0	0	0	0	0	1	0	0	0	0	0	1	0	0
3	3	0	1	1	2	0	1	0	2	0	3	1	0	1	1	1	2	0	1	0	2	1	0	0
1	1	0	0	0	2	0	0	0	1	0	1	0	0	0	0	0	4	0	1	0	0	1	0	0
0	0	0	0	0	0	0	1	0	0	0	3	0	0	0	0	0	2	0	0	0	0	0	0	0
2	3	0	2	0	0	0	2	2	0	1	2	2	1	2	1	1	3	2	0	2	1	1	0	2
2	2	0	1	0	0	0	1	0	0	0	0	1	1	0	0	0	1	0	0	1	1	0	0	2
3	3	0	2	2	0	1	0	1	0	0	1	0	0	0	0	0	1	0	0	0	0	0	0	4
3	3	1	0	0	0	1	1	1	3	0	1	1	0	1	0	1	4	0	0	1	0	0	0	2
2	3	0	0	0	0	0	0	0	2	0	1	0	0	0	0	0	2	0	0	0	0	0	0	0
0	2	0	0	0	0	0	2	2	2	0	0	0	0	0	0	0	2	0	0	0	2	0	0	0
1	3	0	0	1	0	0	0	1	1	0	0	1	2	2	1	0	3	0	1	0	0	0	0	1
3	3	1	0	4	0	1	1	0	1	0	0	0	1	3	0	1	3	0	1	1	1	1	0	0
1	0	0	3	0	0	0	0	0	0	0	0	0	0	0	0	0	0	0	0	0	0	0	0	0
1	0	0	1	0	1	0	0	0	1	0	0	0	0	1	1	1	1	0	0	0	0	1	0	0
1	1	0	0	0	0	0	0	1	0	1	0	0	1	0	0	0	1	1	0	0	0	0	0	0
2	3	0	0	0	0	0	0	0	0	0	1	0	0	0	0	0	3	0	0	0	0	0	0	1
0	2	0	0	0	0	0	2	0	0	0	1	1	0	1	0	1	0	0	0	1	1	1	0	2
0	0	0	0	0	0	0	0	0	0	0	0	0	0	0	0	0	0	0	0	0	0	0	0	0
2	2	0	0	2	0	1	1	1	1	0	2	1	2	1	1	1	2	1	1	2	2	1	0	2
2	2	0	1	1	0	1	2	2	1	1	1	0	1	0	0	0	2	1	0	1	1	0	0	1
3	3	0	1	0	0	0	1	1	0	0	2	1	0	0	0	0	3	0	0	0	0	1	0	0
2	2	0	0	0	1	0	0	2	0	0	0	0	1	0	0	0	2	0	0	1	0	1	0	0
4	4	2	0	4	2	0	3	3	2	0	2	1	4	3	2	3	3	0	1	0	0	2	0	4
3	4	0	1	1	0	2	2	1	1	1	0	1	1	0	1	1	1	0	1	1	3	1	0	0
1	3	1	1	2	0	0	2	3	1	0	0	0	1	1	1	1	4	0	0	0	0	1	0	0
1	2	0	0	0	0	0	1	0	3	0	1	0	1	0	0	0	0	0	0	1	1	0	0	2
1	1	1	1	1	0	0	0	0	0	0	0	0	1	2	0	0	2	0	0	0	0	0	0	1
1	2	0	0	0	0	0	1	1	2	0	2	1	2	1	0	0	3	0	0	1	0	2	0	1
2	3	1	3	1	1	0	1	0	3	0	3	1	0	0	0	1	4	0	0	0	0	1	0	0
2	2	1	0	0	1	0	2	1	1	0	2	1	4	2	2	1	1	0	1	1	1	0	0	0
2	3	0	1	0	0	0	1	1	1	0	0	0	1	1	0	0	2	0	0	0	1	0	0	0
1	2	0	2	0	0	0	1	0	0	0	1	0	0	0	0	0	0	0	0	2	0	0	0	0
2	0	1	0	2	2	2	1	2	3	0	1	1	0	0	0	2	0	2	4	2	4	1	1	3
1	2	1	1	1	1	1	1	1	1	1	1	1	4	1	1	1	1	1	1	1	1	1	2	1
2	2	0	3	1	0	0	1	0	0	0	1	1	1	0	1	1	1	0	0	1	0	1	0	1
1	2	1	0	1	0	1	1	1	1	0	1	0	0	1	0	1	1	1	0	0	0	0	0	1
0	4	0	2	0	0	0	3	0	0	0	2	0	0	0	0	0	4	0	0	0	0	0	0	0
2	2	3	0	2	0	1	1	2	2	0	1	1	0	3	2	2	3	0	1	1	1	1	1	4
3	3	0	1	3	0	0	3	3	3	0	3	1	3	2	1	1	4	3	0	2	4	1	0	4
1	3	0	3	1	0	3	2	0	1	0	1	1	2	1	0	1	3	0	0	0	0	0	0	0
2	2	0	0	1	0	0	1	0	0	1	1	1	0	0	0	0	3	1	0	2	0	2	0	0
2	0	0	0	2	0	0	2	1	1	0	2	2	1	0	0	0	2	0	0	0	3	2	0	3
2	2	2	3	1	0	2	4	2	2	0	2	1	3	4	4	4	4	2	2	1	1	0	2	0
1	2	0	0	0	0	0	1	0	0	1	1	1	0	1	0	1	2	0	0	1	0	1	0	0
3	3	1	1	0	0	1	1	0	2	1	2	1	1	1	1	1	3	1	0	2	1	1	0	1
2	3	2	0	3	0	0	2	0	0	3	2	1	1	1	1	1	0	3	0	0	1	1	0	3
4	4	0	0	1	0	4	2	2	2	0	0	0	4	2	2	2	2	0	0	2	0	0	0	2
2	1	0	1	0	0	2	4	4	1	0	0	0	0	2	1	1	4	0	1	0	0	0	0	1
2	1	0	1	0	0	0	1	0	0	0	3	2	1	0	0	0	0	0	0	0	1	1	0	0
1	1	0	0	0	0	1	0	0	1	0	0	0	0	0	0	0	0	0	1	0	0	1	0	0
1	1	0	0	0	0	0	0	0	2	0	0	0	0	0	0	0	0	0	0	0	0	0	0	2
2	3	0	0	4	1	0	1	3	0	0	1	1	1	0	1	1	2	0	0	0	2	1	0	1
3	3	1	0	3	1	1	1	2	4	2	2	1	1	2	1	1	3	0	2	0	2	1	0	3
1	1	0	1	2	1	0	1	2	0	0	0	1	1	0	0	1	2	0	0	0	1	2	0	0
1	3	0	0	0	0	1	0	0	0	0	2	1	0	0	0	0	1	0	4	0	2	1	0	0
3	4	2	4	1	0	4	4	0	4	1	4	4	4	0	2	3	4	4	2	2	0	1	0	2
1	2	0	1	0	0	0	0	0	1	0	0	0	1	0	0	0	4	0	0	0	0	0	0	0
0	2	0	0	0	0	0	0	0	0	0	0	0	0	0	0	0	0	0	0	0	0	0	0	0
1	2	0	1	1	0	0	0	0	0	0	1	0	0	0	0	0	1	0	0	0	0	0	0	0
2	2	0	0	1	0	0	1	1	0	0	2	0	4	0	0	0	1	0	0	0	0	1	0	1
1	1	2	0	0	0	0	1	1	1	1	0	0	3	1	0	0	1	0	1	1	2	0	0	0
1	1	0	0	1	0	0	0	0	0	0	0	0	0	0	0	0	1	0	0	0	0	0	0	1
0	0	0	0	4	0	0	0	0	0	0	0	0	0	0	0	0	0	0	0	0	0	0	0	0
1	4	0	1	0	0	0	0	0	2	0	1	0	3	0	0	0	1	2	2	1	0	0	0	1

## Sheet: CSI 9 part A
1	2	9	10	12	13	15	18	23
0	1	0	0	0	0	0	0	0
1	3	1	1	1	1	1	3	1
3	4	0	3	2	2	2	4	1
2	0	1	0	0	0	0	2	0
0	4	0	1	0	0	0	4	0
4	4	4	4	4	3	2	4	1
1	1	0	3	1	0	0	4	0
0	2	1	2	0	2	2	2	1
2	4	1	1	2	0	1	4	0
1	1	0	0	1	1	0	0	1
2	4	2	1	2	0	1	1	0
2	3	0	1	1	0	1	3	0
4	2	2	3	3	3	3	2	3
1	3	0	1	0	0	0	1	1
1	2	1	0	0	0	0	2	0
3	4	3	2	4	2	2	4	0
1	0	0	1	0	0	1	1	0
1	1	0	0	0	2	1	4	0
1	2	0	2	1	0	0	4	0
4	2	2	4	4	0	3	4	1
0	0	0	0	0	0	0	0	0
2	3	2	0	0	1	1	3	4
1	4	2	1	1	0	0	3	0
1	1	0	0	1	0	0	0	0
2	3	0	0	1	1	1	1	0
2	2	0	0	1	1	1	2	1
4	3	0	0	2	0	0	4	0
3	2	1	2	2	2	2	2	1
2	4	0	3	0	0	0	4	0
1	0	1	2	1	1	1	3	1
4	4	0	0	2	0	3	2	0
1	3	1	0	0	3	0	4	0
2	3	0	1	3	0	2	3	0
4	4	0	0	1	0	1	2	0
1	2	1	1	1	0	1	0	0
2	2	2	1	2	2	2	2	2
3	2	0	1	1	2	1	1	2
1	2	1	0	1	0	0	1	0
2	3	1	3	2	2	2	3	1
0	1	4	1	0	1	0	0	0
3	4	0	2	0	0	2	4	0
1	2	0	1	2	0	0	3	0
1	4	0	0	1	2	0	1	0
0	3	0	2	0	0	0	0	0
1	1	1	2	1	2	2	2	2
4	2	4	2	1	1	1	4	0
4	3	1	1	2	1	1	4	0
2	4	2	1	3	2	0	4	1
1	2	1	1	1	0	0	1	1
2	1	1	1	1	1	1	1	0
2	3	2	2	1	0	1	2	0
3	2	0	2	0	0	1	4	1
2	1	0	2	1	0	1	3	1
2	4	0	0	0	0	1	3	0
3	3	0	1	2	4	2	1	2
2	3	0	1	1	0	1	3	0
1	1	0	0	3	1	0	3	0
2	3	0	0	0	0	0	2	0
0	0	0	0	0	0	0	0	0
2	2	1	1	1	0	0	2	0
3	3	0	1	0	0	1	2	1
2	3	2	1	2	1	1	3	0
2	2	3	0	0	0	1	0	0
2	3	1	0	1	0	1	2	0
2	2	2	3	1	1	1	2	0
2	1	1	1	4	1	4	3	1
0	1	0	0	0	0	0	1	0
2	2	0	0	2	0	0	0	0
1	4	1	0	1	1	1	4	0
3	3	1	1	0	1	2	0	0
0	1	0	0	0	0	0	2	0
3	1	0	2	0	0	0	3	0
1	1	0	1	0	0	0	2	0
2	4	0	2	0	2	0	4	2
1	1	0	0	1	0	0	1	0
0	1	0	0	0	0	0	0	0
1	1	0	0	0	0	0	1	0
2	3	2	2	2	0	2	3	1
1	1	1	0	1	1	1	3	0
2	3	1	1	2	1	2	2	1
2	2	1	2	0	0	0	3	0
1	3	1	2	3	1	0	3	0
1	1	0	0	0	1	0	3	0
2	4	0	0	1	1	0	2	0
0	0	0	0	0	0	0	3	0
3	2	1	3	3	3	3	3	1
0	0	0	0	0	0	0	0	0
1	0	1	1	0	0	0	0	1
1	1	0	0	0	1	0	3	1
1	2	1	1	2	0	0	3	1
2	3	3	1	1	1	0	3	3
1	2	0	0	0	1	0	2	0
0	2	0	0	0	0	0	1	0
1	1	1	0	1	0	1	2	0
3	2	1	1	2	1	1	2	0
0	1	0	0	0	2	1	4	4
1	3	0	1	1	1	1	3	2
1	1	0	0	0	0	0	1	0
1	2	1	1	2	1	2	1	1
2	2	0	0	1	0	0	3	0
2	1	0	2	1	1	1	4	1
2	2	0	1	1	0	1	1	0
1	2	0	0	1	0	0	1	0
0	0	1	1	1	1	0	1	1
1	3	1	0	1	1	1	1	1
1	0	0	0	0	0	0	0	0
1	1	0	1	1	1	0	1	0
2	3	1	1	1	1	1	0	3
1	3	0	0	0	0	0	3	0
2	1	0	0	1	1	1	0	1
1	3	0	0	0	0	1	3	0
3	4	2	2	2	0	1	4	0
4	4	3	3	2	1	1	4	0
2	3	1	0	1	1	2	2	1
2	2	0	0	1	1	2	2	0
2	2	1	0	0	0	0	2	1
3	3	0	1	1	1	1	3	1
4	0	1	0	4	4	2	4	1
1	2	0	0	0	0	0	0	0
2	1	0	2	1	1	1	1	1
2	0	0	0	2	0	0	0	0
2	3	0	1	3	1	1	4	1
1	2	0	0	1	0	1	3	0
2	4	4	4	4	3	0	4	0
2	0	0	0	1	3	3	3	3
1	1	1	1	0	0	1	1	0
3	4	2	1	1	1	1	2	2
1	1	0	0	0	1	0	1	0
2	2	2	1	1	2	1	1	2
3	2	2	1	1	3	2	3	3
1	3	1	1	1	0	0	3	0
0	3	1	1	0	2	3	4	0
0	1	0	0	0	0	0	1	1
2	4	0	1	2	1	0	1	0
2	3	3	0	1	3	1	0	1
2	2	2	2	2	2	0	1	1
3	2	1	1	2	1	3	3	2
0	2	0	0	0	0	0	1	0
1	3	0	0	0	0	2	0	0
1	1	0	0	0	0	0	1	0
1	1	0	0	0	0	0	0	0
2	1	0	1	3	2	0	3	1
1	1	0	0	0	0	0	2	0
1	3	1	0	1	0	0	3	1
1	0	0	0	0	0	0	0	0
1	1	0	1	0	0	0	1	1
0	2	0	0	0	0	0	1	1
2	2	1	1	1	1	2	2	0
2	1	1	1	1	1	1	2	1
4	2	2	2	3	3	3	2	2
2	4	3	2	3	2	3	4	0
2	2	0	0	0	1	1	3	1
1	2	0	0	2	0	0	1	0
3	2	0	3	2	2	1	0	1
2	1	1	1	0	1	0	0	2
2	3	2	1	1	0	2	3	2
1	3	2	0	1	1	0	4	3
0	0	0	0	0	0	0	0	0
0	1	0	0	0	0	0	0	0
2	1	1	2	0	0	0	1	0
1	4	0	0	0	1	0	2	1
2	4	0	0	2	1	0	4	1
2	1	2	1	1	1	1	4	1
2	2	0	0	3	0	0	3	0
1	2	0	2	0	3	1	3	1
0	1	0	0	0	0	0	3	0
1	1	0	0	0	0	0	3	0
0	1	0	0	0	0	2	1	0
1	2	0	2	1	0	1	2	1
2	3	1	0	0	1	1	3	2
0	2	0	0	0	0	0	1	0
1	1	0	0	1	0	1	1	0
1	4	0	0	0	2	2	4	0
2	2	0	0	1	1	0	1	1
0	2	1	0	3	2	1	1	3
4	4	2	2	4	1	0	4	3
1	1	1	0	0	0	0	1	2
2	3	0	0	2	1	1	1	1
1	1	0	0	1	1	1	1	0
1	3	1	2	0	0	1	4	0
1	2	0	0	4	4	2	1	1
1	3	0	0	1	1	0	2	0
1	2	1	1	1	1	1	2	0
0	0	0	0	0	0	0	0	0
2	2	1	1	2	1	1	0	1
2	4	0	0	2	1	0	0	0
1	1	0	0	1	0	0	0	0
3	2	2	3	2	3	2	3	0
0	2	0	0	0	0	0	2	0
3	3	3	2	3	2	3	1	2
1	1	0	1	1	1	0	1	1
2	2	1	0	2	2	0	2	2
3	3	1	3	1	1	0	2	0
0	4	4	0	0	0	0	4	0
0	4	2	2	0	2	0	4	0
3	2	1	1	1	1	2	2	1
3	3	1	0	1	2	0	3	3
2	2	0	1	1	1	1	1	0
2	2	0	0	2	0	0	1	0
1	3	1	3	2	0	0	3	0
2	1	0	1	1	1	1	1	1
4	4	3	2	4	1	1	3	0
1	1	1	0	1	0	0	3	2
2	2	0	1	1	0	0	1	0
3	2	1	3	1	1	2	4	0
1	1	0	0	1	0	0	1	0
1	3	0	1	0	0	1	4	1
2	3	3	1	2	2	1	1	1
1	1	2	0	1	1	0	0	0
4	4	0	2	4	3	2	4	1
1	4	0	0	0	2	1	0	0
3	2	0	2	2	2	1	0	0
3	3	1	1	3	2	2	1	1
4	3	1	0	4	1	0	2	2
3	3	0	2	2	2	2	1	2
1	2	0	2	1	1	1	4	1
1	3	3	3	0	0	1	4	1
1	1	0	0	1	1	1	2	2
3	3	2	2	2	1	2	3	2
1	4	2	2	1	1	1	4	1
3	3	0	0	3	1	0	3	0
2	1	1	2	2	2	0	3	1
2	1	0	2	0	1	2	3	1
1	1	1	0	1	1	1	1	1
2	1	0	1	0	0	0	2	0
1	2	1	2	1	1	2	3	1
3	2	0	3	2	1	1	3	1
4	3	0	2	4	0	4	4	0
4	3	1	0	0	2	1	2	1
1	1	1	0	0	0	0	4	1
2	3	0	1	2	1	1	3	0
1	2	0	0	1	1	0	1	1
2	4	4	2	1	2	0	4	0
2	2	1	0	2	2	1	1	2
2	2	1	1	1	0	0	2	0
1	2	1	1	0	0	1	2	0
2	3	1	0	1	1	0	3	0
0	1	0	0	0	0	2	1	1
0	1	0	1	0	0	0	0	0
3	4	0	2	2	1	1	4	0
1	1	0	1	1	1	0	1	1
1	1	0	1	1	0	0	2	0
1	3	0	0	0	0	0	2	0
2	2	0	0	0	1	2	1	0
1	1	1	1	1	1	1	4	2
3	3	1	0	2	0	1	3	2
0	1	2	0	2	0	2	2	2
1	3	0	0	2	0	1	3	0
2	2	0	2	1	0	1	3	0
3	3	0	3	1	1	1	3	0
2	2	1	1	2	1	1	2	1
4	4	3	3	3	3	3	4	2
0	2	0	0	0	0	2	2	0
1	0	0	3	1	0	1	1	0
4	3	0	0	2	0	0	4	0
2	2	1	0	2	0	0	2	0
0	0	0	0	1	0	0	1	0
2	3	0	1	1	0	0	3	1
2	3	1	3	2	3	2	2	0
4	3	2	3	4	3	4	4	0
1	1	0	1	0	0	0	1	0
3	2	0	1	3	2	2	2	0
2	3	0	0	2	1	0	2	1
2	2	0	0	0	0	0	0	0
0	3	0	0	0	2	0	1	0
4	4	3	0	1	1	0	4	2
2	4	1	2	1	1	1	4	1
1	3	1	0	2	1	0	1	1
1	1	1	1	1	1	1	2	1
1	1	1	0	1	1	0	1	1
2	2	0	1	1	3	1	2	3
4	4	3	1	3	4	3	3	2
2	2	0	0	0	0	0	1	0
4	4	4	4	3	3	4	4	2
0	0	0	0	0	1	1	1	0
2	3	3	0	2	0	1	3	0
3	2	0	1	1	0	0	3	0
1	3	1	0	0	0	0	3	0
2	4	1	1	0	0	1	4	1
1	1	0	0	1	1	0	1	0
2	3	0	0	1	0	0	3	0
3	2	1	2	4	1	4	4	1
4	4	2	1	4	2	1	4	0
3	3	3	3	1	0	2	2	0
1	2	0	0	0	0	0	2	1
3	3	0	2	3	1	2	3	0
3	4	2	0	1	0	1	4	1
2	2	0	0	2	1	2	2	0
2	3	3	1	1	1	1	4	1
1	2	2	2	1	0	0	3	0
2	2	1	0	2	0	1	4	0
1	3	1	2	1	2	3	3	1
1	3	1	1	1	1	0	3	0
2	0	0	2	2	1	2	3	0
3	3	2	2	3	2	2	3	1
2	3	1	0	0	0	0	1	0
1	2	1	3	0	1	0	4	1
4	4	1	0	0	0	0	0	0
1	1	0	1	0	0	0	2	0
4	0	0	4	1	2	1	3	0
2	2	0	0	0	1	1	2	1
0	0	0	0	1	1	0	2	1
1	1	1	1	2	2	2	2	0
4	3	1	1	4	0	1	3	1
2	2	0	0	0	0	0	1	1
1	3	0	0	0	2	0	2	1
1	2	0	1	1	1	0	3	0
2	3	1	1	1	1	1	3	1
2	3	0	3	1	0	0	3	0
0	2	1	0	1	0	0	1	1
2	2	0	0	1	1	1	3	0
1	2	0	0	1	1	1	2	0
3	3	2	1	4	0	2	3	0
3	3	1	0	3	0	1	4	1
3	2	2	2	2	1	2	2	1
3	4	1	1	0	1	1	4	1
2	2	0	3	1	1	1	3	0
2	2	0	2	0	0	0	1	0
4	1	1	1	1	1	0	3	2
1	2	1	2	2	0	1	1	0
2	3	0	1	1	1	1	4	1
2	4	0	2	2	2	1	4	0
2	3	1	0	1	0	0	1	1
2	2	0	0	2	0	0	0	0
2	3	1	1	0	1	1	2	1
2	3	2	1	2	2	1	3	0
1	1	1	0	0	1	1	2	1
2	1	1	2	0	1	1	2	1
4	3	1	1	2	1	1	2	0
2	2	0	2	1	1	1	4	0
1	2	0	2	0	0	1	3	0
2	4	0	1	2	2	0	2	1
2	1	0	0	0	0	1	3	0
3	3	0	0	0	0	0	0	1
4	2	3	3	2	2	2	3	1
2	3	0	0	0	0	0	2	0
1	2	0	0	0	0	0	1	0
1	1	1	1	3	0	1	1	1
2	2	1	1	1	1	2	4	1
3	4	4	3	4	3	1	4	4
1	3	3	0	2	2	1	2	2
1	3	1	0	1	0	1	2	0
3	3	0	1	2	2	2	3	1
3	2	0	0	2	0	0	3	0
2	3	0	1	2	2	2	3	1
0	1	0	1	0	0	0	0	0
2	2	1	0	4	0	4	4	1
1	1	0	0	0	0	0	0	1
2	1	0	2	1	0	1	2	0
3	3	3	2	2	3	1	3	0
0	2	0	1	1	0	0	3	0
4	4	0	1	4	4	0	0	0
1	1	0	0	0	0	0	1	1
2	3	1	2	1	1	0	3	2
2	1	0	1	2	2	1	3	1
4	3	2	4	3	2	3	2	0
0	2	0	0	0	0	0	1	0
1	2	1	1	0	0	1	1	0
1	4	1	0	0	0	3	0	0
2	2	0	1	2	2	0	3	2
2	3	1	3	2	0	2	4	1
2	3	0	0	1	0	0	1	0
2	2	1	2	0	0	0	4	0
2	3	2	2	2	1	1	3	3
4	1	2	2	4	2	2	1	2
0	1	1	1	2	1	1	2	0
1	2	0	0	1	0	0	0	0
4	3	2	1	2	1	0	3	2
3	1	1	1	1	1	1	2	1
4	3	2	2	2	3	0	3	2
2	3	1	0	1	0	0	1	0
3	2	2	0	2	0	2	1	0
3	4	3	3	2	3	3	4	3
0	1	0	0	0	0	0	2	2
0	2	0	0	0	0	1	0	0
2	3	1	0	2	2	1	3	0
1	0	0	0	0	0	0	0	2
1	1	0	0	0	0	0	1	0
1	1	1	0	0	0	0	1	0
2	3	0	1	1	3	3	2	0
0	4	0	0	0	0	0	0	0
1	3	0	0	0	0	0	1	1
1	1	1	1	1	0	0	3	0
0	2	0	0	3	1	1	2	1
0	1	1	1	0	1	1	2	2
1	1	0	0	1	1	0	1	0
2	0	0	1	0	1	0	1	1
3	3	2	2	3	2	1	2	0
0	1	0	1	0	0	0	1	0
0	2	1	0	0	0	1	2	1
3	3	3	3	1		2	2	0
0	1	1	0	1	0	1	2	0
0	1	0	0	0	0	0	3	0
1	1	1	1	2	1	1	1	2
2	2	1	0	2	1	0	2	1
2	3	2	2	3	2	2	3	1
0	1	0	0	0	0	0	0	1
0	1	4	1	0	0	0	1	2
2	3	0	0	2	0	0	4	0
2	0	1	2	0	2	0	2	0
0	2	0	3	4	1	4	4	4
2	2	0	2	2	2	0	2	1
1	1	0	0	0	2	0	4	1
4	4	4	0	0	0	2	4	0
4	4	3	1	3	2	0	3	1
1	1	1	1	0	0	0	1	0
3	3	1	3	2	0	1	4	1
2	3	0	0	1	0	2	2	0
1	2	1	0	0	1	0	1	0
1	1	1	2	1	1	0	2	0
1	2	0	0	1	1	0	2	1
0	0	0	0	0	0	2	0	1
2	3	2	0	1	1	1	3	0
2	2	2	2	0	1	1	3	2
1	3	1	1	0	0	2	3	0
1	2	0	0	1	0	2	0	0
2	2	2	2	1	1	1	4	1
1	1	1	0	1	0	0	1	1
1	1	0	2	0	1	1	2	0
1	1	0	0	1	1	0	1	1
2	1	0	1	0	1	0	3	0
2	1	1	0	2	2	0	1	2
1	1	0	0	1	0	0	1	0
2	2	1	0	0	1	0	1	1
3	3	0	0	1	0	0	2	0
1	1	0	0	1	0	0	0	1
2	2	1	1	1	1	0	1	1
1	1	0	0	0	0	0	0	0
3	4	3	1	4	2	1	1	1
1	1	1	1	3	2	1	1	1
3	3	1	2	1	1	2	4	0
1	2	1	2	1	1	2	0	3
2	2	0	1	1	0	0	2	0
0	0	0	1	0	0	0	0	0
3	3	3	2	2	3	2	3	2
2	3	0	3	1	0	1	2	0
0	1	0	0	0	0	0	0	0
3	3	1	1	3	2	0	3	0
0	1	0	0	1	0	0	0	0
1	3	1	2	1	0	1	1	1
3	3	1	1	2	2	1	2	1
0	1	0	0	0	0	0	0	1
3	3	0	2	3	1	1	2	1
1	1	0	1	1	0	0	4	1
0	0	0	0	3	0	0	2	0
2	3	2	0	2	2	2	3	1
2	2	0	0	0	1	0	1	0
3	3	1	0	1	0	0	1	0
3	3	1	3	1	1	1	4	0
2	3	0	2	1	0	0	2	0
0	2	2	2	0	0	0	2	0
1	3	1	1	0	1	2	3	0
3	3	0	1	0	0	3	3	1
1	0	0	0	0	0	0	0	0
1	0	0	1	0	0	1	1	1
1	1	1	0	0	0	0	1	0
2	3	0	0	1	0	0	3	0
0	2	0	0	1	1	1	0	1
0	0	0	0	0	0	0	0	0
2	2	1	1	2	1	1	2	1
2	2	2	1	1	0	0	2	0
3	3	1	0	2	1	0	3	1
2	2	2	0	0	0	0	2	1
4	4	3	2	2	1	3	3	2
3	4	1	1	0	1	0	1	1
1	3	3	1	0	0	1	4	1
1	2	0	3	1	0	0	0	0
1	1	0	0	0	0	2	2	0
1	2	1	2	2	1	1	3	2
2	3	0	3	3	1	0	4	1
2	2	1	1	2	1	2	1	0
2	3	1	1	0	0	1	2	0
1	2	0	0	1	0	0	0	0
2	0	2	3	1	1	0	0	1
1	2	1	1	1	1	1	1	1
2	2	0	0	1	1	0	1	1
1	2	1	1	1	0	1	1	0
0	4	0	0	2	0	0	4	0
2	2	2	2	1	1	3	3	1
3	3	3	3	3	1	2	4	1
1	3	0	1	1	1	1	3	0
2	2	0	0	1	1	0	3	2
2	0	1	1	2	2	0	2	2
2	2	2	2	2	1	4	4	0
1	2	0	0	1	1	1	2	1
3	3	0	2	2	1	1	3	1
2	3	0	0	2	1	1	0	1
4	4	2	2	0	0	2	2	0
2	1	4	1	0	0	2	4	0
2	1	0	0	3	2	0	0	1
1	1	0	1	0	0	0	0	1
1	1	0	2	0	0	0	0	0
2	3	3	0	1	1	0	2	1
3	3	2	4	2	1	2	3	1
1	1	2	0	0	1	0	2	2
1	3	0	0	2	1	0	1	1
3	4	0	4	4	4	0	4	1
1	2	0	1	0	0	0	4	0
0	2	0	0	0	0	0	0	0
1	2	0	0	1	0	0	1	0
2	2	1	0	2	0	0	1	1
1	1	1	1	0	0	1	1	0
1	1	0	0	0	0	0	1	0
0	0	0	0	0	0	0	0	0
1	4	0	2	1	0	0	1	0

## Sheet: CSI B
1	2	3	4	5	6	7	8	9	10	number of 1
0	0	0	0	0	0	0	0	0	0	0
0	0	0	0	0	0	0	0	0	0	0
0	0	0	0	1	0	0	0	0	0	1
0	0	0	0	0	0	0	0	0	0	0
0	0	0	0	1	0	0	0	0	0	1
0	0	0	0	0	0	0	0	0	0	0
0	0	0	0	0	0	0	0	0	0	0
0	0	0	1	0	0	0	0	0	0	1
0	0	0	0	0	0	0	1	0	0	1
0	0	0	0	0	0	0	0	0	0	0
0	0	0	0	0	0	0	0	0	0	0
0	0	0	1	0	0	0	0	0	0	1
0	0	0	0	0	0	0	0	0	0	0
0	0	0	0	0	0	0	0	0	0	0
0	0	0	0	0	0	0	0	0	0	0
0	0	0	0	0	0	0	0	0	0	0
0	0	0	0	0	0	0	0	0	0	0
0	0	0	0	0	0	0	0	0	0	0
0	0	0	0	1	0	0	0	0	0	1
0	0	0	0	1	0	0	0	0	0	1
0	0	0	0	0	0	0	0	0	0	0
0	0	0	0	0	0	0	1	0	0	1
0	0	0	0	0	0	0	0	0	0	0
0	0	0	0	0	0	0	0	0	0	0
0	0	0	0	0	0	0	0	0	0	0
0	0	0	0	0	0	0	1	0	1	2
0	0	0	0	0	0	0	0	0	0	0
0	0	0	0	0	0	0	0	0	1	1
0	0	0	0	0	0	0	0	0	0	0
0	0	0	0	0	0	0	0	0	0	0
0	0	0	1	0	0	0	0	0	0	1
0	0	0	0	0	0	0	1	0	0	1
0	0	0	0	1	0	0	0	0	1	2
0	0	0	0	0	0	0	0	0	0	0
0	0	0	0	0	0	0	0	0	0	0
0	0	0	0	0	0	0	0	0	0	0
0	0	0	0	0	0	0	0	0	0	0
0	0	0	0	0	0	0	0	0	0	0
0	0	0	0	0	0	0	0	0	0	0
0	0	0	0	0	0	0	0	0	0	0
0	0	0	0	0	0	0	0	0	0	0
0	0	0	0	0	0	0	0	0	0	0
0	0	0	0	0	0	0	0	0	0	0
0	0	0	0	0	0	0	0	0	0	0
0	0	0	0	0	0	0	0	0	0	0
0	0	0	0	0	0	0	0	0	0	0
0	0	0	0	0	0	0	0	0	0	0
0	0	0	0	0	0	0	0	0	0	0
0	0	0	0	0	0	0	0	0	0	0
0	0	0	0	0	0	0	0	0	0	0
0	0	0	0	1	1	0	0	0	0	2
0	0	0	0	1	0	0	0	0	0	1
0	0	0	0	0	0	0	0	0	0	0
0	0	0	0	0	0	0	0	0	0	0
0	0	0	0	0	0	0	0	0	0	0
0	0	0	0	0	0	0	0	0	0	0
0	0	0	0	0	0	0	0	0	0	0
0	0	0	0	0	0	0	0	0	0	0
0	0	0	0	0	0	0	0	0	0	0
0	0	0	0	0	0	0	0	0	0	0
0	0	0	0	1	0	0	0	0	0	1
0	0	0	0	0	0	0	0	0	0	0
0	0	0	0	0	0	0	0	0	0	0
0	0	0	0	0	0	0	0	0	0	0
0	0	0	0	1	0	0	0	0	0	1
0	0	0	0	0	0	0	0	0	0	0
0	0	0	1	0	0	0	0	0	0	1
0	0	0	0	0	0	0	0	0	0	0
0	0	0	0	0	0	0	0	0	0	0
0	0	0	0	1	0	0	0	0	1	2
0	0	0	0	0	0	0	0	0	0	0
0	0	0	0	0	0	0	1	0	0	1
0	0	0	0	0	0	0	0	0	0	0
0	0	0	0	0	0	0	0	0	0	0
0	0	0	0	0	0	0	0	0	0	0
0	0	0	0	0	0	0	0	0	0	0
0	0	0	0	0	0	0	0	0	0	0
0	0	0	0	1	0	0	0	0	0	1
0	0	0	0	0	0	0	0	0	0	0
0	0	0	0	1	0	0	0	0	0	1
0	0	0	0	0	1	0	1	0	0	2
0	0	0	0	0	0	0	0	0	0	0
0	0	0	0	0	0	0	0	0	0	0
0	0	0	0	0	0	0	0	0	0	0
0	0	0	0	0	0	0	0	0	0	0
0	0	0	0	0	0	0	0	1	0	1
0	0	0	0	0	0	0	0	0	0	0
0	0	0	0	0	0	0	0	0	0	0
0	0	0	0	0	0	0	0	0	0	0
0	0	0	0	0	0	0	0	0	0	0
0	0	0	0	0	0	0	0	0	0	0
0	0	0	0	0	0	0	0	0	0	0
0	0	0	0	0	0	0	0	0	0	0
0	0	0	0	0	0	0	0	0	0	0
0	0	0	0	0	0	0	0	0	0	0
0	0	0	0	0	0	0	0	0	0	0
0	0	0	0	0	0	0	0	0	0	0
0	0	0	0	0	0	0	0	0	0	0
0	0	0	0	0	0	0	1	0	0	1
0	0	0	0	0	0	0	0	0	0	0
0	0	0	1	0	0	0	0	0	0	1
0	0	0	0	0	0	0	0	0	0	0
0	0	0	0	0	0	0	0	0	0	0
0	0	0	0	0	0	0	0	0	0	0
0	0	0	0	0	0	0	0	0	0	0
0	0	0	0	0	0	0	0	0	0	0
0	0	0	0	0	0	0	0	0	0	0
0	0	0	0	0	0	0	0	0	1	1
0	0	0	0	0	0	0	0	0	0	0
0	0	0	0	0	0	0	0	0	0	0
0	0	0	1	0	1	0	0	0	0	2
1	0	0	0	0	0	0	1	0	0	2
0	0	0	0	0	1	0	0	0	0	1
0	0	0	0	0	0	0	0	0	0	0
0	0	0	0	0	0	0	0	0	0	0
0	0	0	0	0	0	0	0	0	0	0
0	0	0	1	0	0	0	0	0	0	1
0	0	0	0	0	0	0	0	0	0	0
0	0	0	0	0	0	0	1	0	0	1
0	0	0	0	0	0	0	0	0	0	0
0	0	0	0	0	0	0	0	0	0	0
0	0	0	0	0	0	0	0	0	0	0
0	0	0	0	0	0	0	0	0	0	0
0	0	0	0	0	0	0	1	0	0	1
0	0	0	0	0	0	0	0	0	0	0
0	0	0	0	0	0	0	1	0	0	1
0	0	0	0	0	0	0	0	0	0	0
0	0	0	0	0	0	0	0	0	0	0
0	0	0	0	0	0	0	0	0	0	0
0	0	0	0	0	0	0	0	0	0	0
0	0	0	0	0	0	0	0	0	0	0
0	0	0	0	0	0	0	0	0	0	0
0	0	0	0	0	0	0	0	0	0	0
0	0	0	1	0	0	0	0	0	0	1
0	0	0	0	0	0	0	0	0	0	0
0	0	0	0	0	0	0	0	0	0	0
0	0	0	0	0	0	0	0	0	0	0
0	0	0	0	0	0	0	0	0	0	0
0	0	0	0	0	0	0	0	0	0	0
0	0	0	0	0	0	0	0	0	0	0
0	0	0	0	0	0	0	0	0	0	0
0	0	0	0	0	0	0	0	0	0	0
0	0	0	0	0	0	0	0	0	0	0
0	0	0	0	0	0	0	0	0	0	0
0	0	0	0	0	0	0	0	0	0	0
0	0	0	0	0	0	0	0	0	0	0
0	0	0	0	0	0	0	0	0	0	0
0	0	0	0	0	0	0	0	1	0	1
0	0	0	0	0	0	0	0	0	0	0
0	0	0	0	0	0	0	1	1	1	3
0	0	0	0	0	0	0	0	1	0	1
0	0	0	0	0	0	0	0	0	0	0
0	0	0	0	0	0	0	0	0	0	0
0	0	0	0	0	0	0	0	0	0	0
0	0	0	0	0	0	0	0	0	0	0
0	0	0	0	0	1	0	0	0	0	1
0	0	0	1	0	0	0	0	0	0	1
0	0	0	0	0	0	0	0	0	0	0
0	0	0	0	0	0	0	0	0	0	0
0	0	0	0	0	0	0	0	0	0	0
0	0	0	0	0	0	0	0	0	0	0
0	0	0	0	0	0	0	0	0	0	0
0	0	0	0	0	0	0	0	0	0	0
0	0	0	0	0	0	0	0	0	0	0
0	0	0	0	0	0	0	0	0	0	0
0	0	0	0	0	0	0	0	0	0	0
0	0	0	1	0	0	0	0	0	0	1
0	0	0	0	0	0	0	0	0	1	1
0	0	0	0	0	0	0	1	0	0	1
0	0	0	0	0	0	0	1	0	0	1
0	0	0	0	0	0	0	0	0	0	0
0	0	0	0	0	0	0	0	0	0	0
0	0	0	0	0	0	0	0	0	1	1
0	0	0	0	0	0	0	0	0	0	0
0	0	0	0	0	0	0	0	0	0	0
0	0	0	0	0	0	0	0	0	0	0
0	0	0	0	0	0	0	0	0	0	0
0	0	0	0	0	0	0	1	0	0	1
0	0	0	0	0	0	0	0	0	0	0
0	0	0	0	0	0	0	0	0	0	0
0	0	0	0	0	0	0	0	0	0	0
0	0	0	1	1	0	0	0	0	0	2
0	0	0	0	0	0	0	0	1	0	1
0	0	0	0	0	0	0	0	0	0	0
0	0	0	0	1	0	0	0	0	0	1
0	0	0	0	0	0	0	0	0	0	0
0	1	0	0	0	0	0	1	0	0	2
0	0	0	0	1	1	0	0	0	1	3
0	0	0	0	0	0	0	0	0	0	0
0	0	0	0	1	1	0	0	1	1	4
0	0	0	0	0	0	0	0	0	0	0
0	0	0	0	0	0	0	0	0	0	0
0	0	0	0	1	0	0	0	0	0	1
0	0	0	0	0	0	0	0	0	0	0
0	0	0	0	0	0	0	0	0	0	0
0	0	0	0	0	0	0	1	0	0	1
0	0	0	0	0	0	0	0	0	0	0
0	0	0	0	0	0	0	0	0	0	0
0	0	0	0	0	0	0	0	0	0	0
0	0	0	0	0	0	0	0	0	0	0
0	0	0	0	0	0	0	1	0	0	1
0	0	0	0	0	0	0	0	0	0	0
0	0	0	0	0	0	0	0	0	0	0
0	0	0	0	0	0	0	0	0	0	0
0	0	0	0	1	0	0	0	0	0	1
0	0	0	0	0	0	0	0	0	0	0
0	0	0	0	0	0	0	0	0	0	0
0	0	0	0	0	0	0	0	0	0	0
0	0	0	0	0	0	0	0	0	0	0
0	0	0	1	1	0	0	0	0	1	3
0	0	0	0	0	0	0	0	0	0	0
0	0	0	0	0	0	0	0	0	0	0
0	0	0	0	0	0	0	0	0	0	0
0	0	0	0	0	0	0	0	0	0	0
0	0	0	0	0	0	0	0	0	0	0
0	0	0	0	0	0	0	0	0	0	0
0	0	0	0	0	0	0	0	0	0	0
0	0	0	0	1	0	0	0	0	0	1
0	0	0	0	0	0	0	0	0	0	0
0	0	0	1	0	0	0	0	0	0	1
0	0	0	0	0	0	0	0	0	0	0
0	0	0	0	0	0	0	0	0	0	0
0	0	0	1	0	0	0	0	0	0	1
0	0	0	0	0	0	0	0	0	0	0
0	0	0	0	1	0	0	0	0	0	1
0	0	0	0	0	0	0	0	0	1	1
0	0	0	0	0	0	0	0	0	0	0
0	0	0	0	1	0	0	0	1	0	2
0	0	0	0	0	0	0	0	0	1	1
0	0	0	0	0	0	0	0	0	0	0
0	0	0	0	0	0	0	0	0	0	0
0	0	0	0	0	0	0	0	0	0	0
0	0	0	0	0	0	0	0	0	0	0
0	0	0	0	0	0	0	0	0	0	0
0	0	0	0	0	0	0	0	0	0	0
0	0	0	1	0	0	0	0	0	0	1
0	0	0	0	0	0	0	0	0	0	0
0	0	0	0	0	0	0	0	0	0	0
0	0	0	0	0	0	0	0	0	0	0
0	0	0	1	0	0	0	0	0	0	1
0	0	0	0	0	0	0	0	0	0	0
0	0	0	0	0	0	0	0	0	0	0
0	0	0	0	0	0	0	0	0	0	0
0	0	0	0	0	0	0	0	1	0	1
0	0	0	0	0	0	0	0	0	0	0
0	0	0	0	0	0	0	0	0	0	0
0	0	0	0	0	0	0	0	0	0	0
0	0	0	0	0	0	0	0	0	0	0
0	0	0	0	1	0	0	0	0	0	1
0	0	0	0	1	0	0	0	0	0	1
0	0	0	0	0	0	0	0	0	0	0
0	0	0	0	0	0	0	0	0	0	0
0	0	0	0	0	0	0	0	0	0	0
0	0	0	0	1	0	0	1	0	0	2
0	0	0	0	0	0	0	0	0	0	0
0	0	0	0	0	0	0	0	0	0	0
0	0	0	0	0	0	0	0	0	0	0
0	0	0	1	0	0	0	0	0	0	1
0	0	0	0	0	0	0	0	1	0	1
0	0	0	0	1	0	0	0	1	1	3
0	0	0	0	0	0	0	0	0	0	0
0	0	0	0	0	0	0	0	0	1	1
0	0	0	0	0	0	0	0	0	0	0
0	0	0	0	0	0	0	0	0	0	0
0	0	0	0	0	0	0	0	0	0	0
0	0	0	0	0	0	0	0	0	0	0
0	0	0	0	0	0	0	0	0	0	0
0	0	0	0	0	0	0	0	0	0	0
0	0	0	0	0	0	0	0	0	0	0
0	0	0	0	0	0	0	0	0	0	0
0	0	0	0	0	0	0	0	0	0	0
0	0	0	0	0	0	0	0	0	1	1
0	0	0	0	0	0	0	0	0	0	0
0	0	0	0	0	0	0	0	0	0	0
0	0	0	1	0	0	0	0	0	0	1
0	0	0	0	0	0	0	0	0	0	0
0	0	0	0	0	0	0	0	0	0	0
0	0	0	0	0	0	0	0	0	0	0
0	0	0	1	0	0	0	0	0	0	1
0	0	0	0	0	0	0	0	0	0	0
0	0	0	0	0	0	0	0	0	0	0
0	0	0	1	0	0	0	0	0	1	2
0	0	0	1	0	0	0	0	1	0	2
0	0	0	0	0	1	0	0	0	0	1
0	0	0	0	0	0	0	0	0	0	0
0	0	0	0	0	0	0	0	0	0	0
0	0	0	0	0	0	0	0	0	0	0
0	0	0	0	0	0	0	0	0	0	0
0	0	0	0	0	0	0	1	0	0	1
0	0	0	0	0	0	0	0	0	0	0
0	0	0	0	0	0	0	0	0	0	0
0	0	0	0	0	0	0	0	0	0	0
0	0	0	0	0	0	0	0	0	0	0
0	0	0	0	0	0	0	0	0	1	1
0	0	0	0	1	1	1	0	0	0	3
0	0	0	0	0	0	0	0	0	0	0
0	0	0	0	1	0	0	0	0	0	1
0	0	0	0	0	0	0	0	0	0	0
0	0	0	0	0	0	0	0	0	0	0
0	0	0	0	0	0	0	0	0	0	0
0	0	0	1	0	0	0	0	0	0	1
0	0	0	0	0	0	0	0	0	0	0
0	0	0	0	0	0	0	0	0	0	0
0	0	0	1	0	0	0	0	0	0	1
0	0	0	0	0	0	0	0	0	0	0
0	0	0	0	0	0	0	0	0	0	0
0	0	0	0	0	0	0	0	0	0	0
0	0	0	0	0	0	0	0	1	1	2
0	0	0	0	0	0	0	0	0	0	0
0	0	0	0	0	0	0	0	0	0	0
0	0	0	0	0	0	0	0	0	0	0
0	0	0	0	0	0	0	0	0	0	0
0	0	0	0	0	0	0	0	0	0	0
0	0	0	0	0	0	0	0	0	0	0
0	0	0	0	0	0	0	0	0	0	0
0	0	0	0	0	0	0	0	0	0	0
0	0	0	0	0	0	0	0	0	0	0
0	0	0	0	0	0	0	0	0	0	0
0	0	0	0	0	0	0	0	0	0	0
0	0	0	0	0	0	0	0	0	0	0
0	0	0	0	0	0	0	0	0	0	0
0	0	0	0	0	0	0	0	0	0	0
0	0	0	0	0	0	0	0	0	0	0
0	0	0	0	0	0	0	0	0	0	0
0	0	0	0	0	0	0	0	0	0	0
0	0	0	0	0	0	0	0	0	0	0
0	0	0	0	0	0	0	0	0	0	0
1	0	0	0	1	0	0	0	0	0	2
0	0	0	0	0	0	0	0	0	0	0
0	0	0	0	0	0	0	0	0	0	0
0	0	0	0	0	0	0	0	0	0	0
0	0	0	0	0	0	0	0	0	0	0
0	0	0	0	0	0	0	0	0	0	0
0	0	0	0	1	0	0	0	1	0	2
0	0	0	0	0	0	0	0	0	0	0
0	0	0	0	0	0	0	0	0	0	0
0	0	0	0	0	0	0	0	0	0	0
0	0	0	0	0	0	0	0	0	0	0
0	0	0	0	0	0	0	0	0	1	1
0	1	0	0	1	0	0	0	0	0	2
0	0	0	0	0	0	0	0	0	0	0
0	0	0	1	0	0	0	0	0	0	1
0	0	0	1	0	0	0	0	1	0	2
0	0	0	0	0	0	0	0	0	0	0
0	0	0	0	0	0	0	0	0	0	0
0	0	0	0	0	0	0	0	0	0	0
0	0	0	0	0	0	0	0	0	0	0
0	0	0	0	0	0	0	0	0	0	0
0	0	0	0	1	1	0	0	0	0	2
0	0	0	0	0	0	0	0	0	0	0
0	0	0	0	0	0	0	0	0	0	0
0	0	0	0	0	0	0	0	0	0	0
0	0	0	0	0	0	0	0	0	0	0
0	0	0	0	0	0	0	0	1	1	2
0	0	0	0	0	0	0	0	0	0	0
0	0	0	0	0	0	0	0	0	0	0
0	0	0	0	0	0	0	0	0	0	0
0	0	0	0	0	0	0	0	0	0	0
0	0	0	0	0	0	0	0	0	0	0
0	0	0	0	0	0	0	0	0	0	0
0	0	0	0	0	0	0	0	0	0	0
0	0	0	0	0	0	0	0	0	0	0
0	0	0	1	0	0	0	0	0	0	1
0	0	0	0	0	0	0	1	0	0	1
0	0	0	0	0	0	0	0	0	0	0
0	0	0	0	0	0	0	0	0	0	0
0	0	0	0	0	0	0	0	0	0	0
0	0	0	0	1	0	0	0	0	0	1
0	0	0	0	1	0	0	0	0	0	1
0	0	0	0	0	0	0	0	0	0	0
0	0	0	0	0	0	0	0	0	0	0
0	0	0	0	0	0	0	0	0	0	0
0	0	0	1	0	0	0	1	0	1	3
0	0	0	0	0	0	0	0	0	0	0
0	0	0	0	0	0	0	0	0	0	0
0	0	0	0	0	0	0	0	0	0	0
0	0	0	0	0	0	0	0	0	0	0
0	0	0	0	0	0	0	0	0	0	0
0	0	0	1	0	0	0	0	0	0	1
0	0	0	1	1	0	0	0	0	0	2
0	0	0	0	0	0	0	0	0	0	0
0	0	0	0	0	0	0	0	0	0	0
0	0	0	0	0	0	0	0	0	0	0
0	0	0	0	0	0	0	0	0	0	0
0	0	0	0	0	0	0	0	0	0	0
0	0	0	0	0	0	0	0	0	0	0
0	0	0	0	1	0	0	0	0	0	1
0	0	0	0	0	0	0	0	0	0	0
0	0	0	0	0	0	0	0	0	0	0
0	0	0	0	0	0	0	0	0	0	0
0	0	0	0	0	0	0	0	0	0	0
0	0	0	0	0	0	0	0	0	0	0
0	0	0	0	0	0	0	0	0	0	0
0	0	0	0	0	0	0	0	0	0	0
0	0	0	0	0	0	0	0	0	0	0
0	0	0	0	0	0	0	0	0	1	1
0	0	0	0	0	0	0	0	0	0	0
0	0	0	0	0	0	0	0	0	0	0
0	0	0	0	0	0	0	0	0	0	0
0	0	0	0	0	0	0	0	0	0	0
0	0	0	0	0	0	0	0	0	0	0
0	0	0	0	0	0	0	0	0	0	0
0	0	0	0	0	0	0	0	0	0	0
0	0	0	0	0	0	0	0	0	0	0
0	0	0	0	0	0	0	0	0	0	0
0	0	0	0	0	0	0	0	0	0	0
0	0	0	1	0	0	0	0	0	0	1
0	0	0	1	0	0	0	0	0	0	1
0	0	0	0	0	0	0	0	0	0	0
0	0	0	0	1	0	0	0	0	0	1
0	0	0	0	0	0	0	0	0	0	0
0	0	0	1	0	0	0	0	0	0	1
0	0	0	0	0	0	0	0	0	0	0
0	0	0	0	0	0	0	0	0	0	0
0	0	0	0	0	0	0	0	0	0	0
0	0	0	0	0	0	0	0	1	1	2
0	0	0	1	0	0	0	0	0	0	1
0	0	0	0	0	0	0	0	0	0	0
0	0	0	0	0	0	0	0	0	0	0
0	0	0	0	0	0	0	0	0	0	0
0	0	0	0	0	0	0	0	0	0	0
0	0	0	0	0	0	0	0	0	0	0
0	0	0	0	0	0	0	0	0	0	0
0	0	0	0	0	0	0	0	0	0	0
0	0	0	0	0	0	0	0	0	0	0
0	0	0	0	0	0	0	0	0	0	0
0	0	0	0	0	0	0	0	0	0	0
0	0	0	0	0	0	0	0	0	0	0
0	0	0	0	0	0	0	0	0	0	0
0	0	0	0	0	0	0	0	0	0	0
0	0	0	1	0	0	0	0	0	0	1
0	0	0	0	0	0	0	0	0	0	0
0	0	0	0	0	0	0	1	0	0	1
0	0	0	0	0	0	0	0	0	0	0
0	0	0	0	0	0	0	1	1	1	3
0	0	0	0	0	0	0	0	0	0	0
0	0	0	0	0	0	0	0	0	0	0
0	0	0	0	0	0	0	1	0	0	1
0	0	0	0	0	0	0	0	0	0	0
0	0	0	1	0	0	0	0	0	0	1
0	0	0	0	0	0	0	0	0	0	0
0	0	0	0	0	0	0	0	0	0	0
0	0	0	0	1	0	0	1	0	0	2
0	0	0	0	0	0	0	0	0	0	0
0	0	0	0	0	0	0	0	0	0	0
0	0	0	1	1	0	0	1	0	0	3
0	0	0	0	0	0	0	0	0	0	0
0	0	0	0	0	1	0	0	0	0	1
0	0	0	0	0	0	0	0	0	0	0
0	0	0	0	0	0	0	1	0	0	1
0	0	0	0	0	0	0	0	0	0	0
0	0	0	0	0	0	0	0	0	0	0
0	0	0	0	0	0	0	0	0	0	0
0	0	0	0	0	0	0	0	0	0	0
0	0	0	0	0	0	0	0	0	0	0
0	0	0	0	0	0	0	0	0	0	0
0	0	0	0	0	0	0	1	0	0	1
0	0	0	0	0	0	0	0	0	0	0
0	0	0	0	0	0	0	0	0	0	0
0	0	0	0	0	0	0	0	0	0	0
0	0	0	0	0	1	0	0	0	0	1
0	0	0	0	0	0	0	0	0	0	0
0	0	0	0	0	0	0	0	0	0	0
0	0	0	0	0	1	0	0	0	0	1
0	0	0	0	0	0	0	0	0	0	0
0	0	0	0	0	0	0	0	0	0	0
0	0	0	0	0	0	0	0	0	0	0
0	0	0	0	0	0	0	0	0	0	0
0	0	0	0	0	0	0	0	0	0	0
0	0	0	0	0	0	0	1	0	0	1
0	0	0	0	0	0	0	0	0	0	0
0	0	0	0	0	0	0	0	0	0	0
0	0	0	0	0	0	0	0	0	0	0
0	0	0	0	1	0	0	0	0	0	1
0	0	0	1	0	0	0	1	1	0	3
0	0	0	0	0	0	0	0	0	0	0
0	0	0	0	0	0	0	0	0	0	0
0	0	0	0	0	0	0	0	0	0	0
0	0	0	0	0	0	0	0	1	0	1
0	0	0	1	0	1	0	0	0	0	2
0	0	0	0	0	0	0	0	0	0	0
0	0	0	0	0	0	0	1	0	0	1
0	0	0	0	0	0	0	0	0	0	0
0	0	0	1	1	0	0	0	1	1	4
0	0	0	0	0	0	0	0	0	0	0
0	0	0	0	0	0	0	0	0	1	1
0	0	0	0	0	0	0	0	0	1	1
0	0	0	0	0	0	0	0	0	0	0
0	0	0	0	0	0	0	0	0	0	0
0	0	0	0	0	0	0	0	0	0	0
0	0	0	0	0	0	0	0	0	0	0
0	0	0	0	0	0	0	0	0	0	0
0	0	0	0	0	0	0	0	0	0	0
0	0	0	0	0	0	0	0	0	0	0
0	0	0	0	0	0	0	0	0	0	0
0	0	0	0	0	0	0	0	0	0	0
0	0	0	1	0	0	0	1	1	1	4
0	0	0	0	0	0	0	0	0	0	0
0	0	0	0	0	0	0	0	0	0	0
0	0	0	0	0	0	0	0	0	0	0
0	0	0	0	0	0	0	0	0	0	0
0	0	0	0	0	0	0	0	0	0	0
0	0	0	0	0	0	0	0	0	0	0
0	0	0	0	0	0	0	0	0	0	0
0	0	0	1	1	0	1	0	0	0	3

## Sheet: Clinical profiles
Pain duration	EQ-5D	Pain intensity	Pain interference
24	0.768	0	0
2	0.768	3.75	1.57143
1	0.592	3.25	5.42857
8	0.768	5.5	2.14286
2	0.768	2	0
20	0.483	7.5	9.42857
3	0.693	0.75	2.14286
8	0.67	3.25	0.142857
1	0.768	4.5	3.57143
3	0.804	2	1.28571
1	0.592	7.5	10
2	0.768	2	0.142857
144	0.661	5.5	4.28571
144	0.768	5.75	2.42857
4	0.649	5.25	7.14286
288	0.587	4.75	6.42857
24	0.768	2.25	0.714286
5	0.612	2	2.14286
1	0.768	1.75	1
4	0.654	4	1.71429
1	0.768	2.5	2.28571
2	0.61	3.33333	6.71429
2	0.768	2.25	0.714286
24	0.768	3.25	2
3	0.705	2	2.71429
72	0.786	1	1.85714
8	0.649	2	4.42857
144	0.483	5.25	5.71429
24	0.768	3.5	0.428571
2	0.768	3	3.28571
72	0.419	4.25	6.28571
8	0.693	3	4.28571
8	0.548	6.75	5.42857
7	0.473	2.5	9.42857
24	0.768	4.5	0.714286
4	0.631	2	2.28571
4	0.596	1	4
1	0.649	1.25	1.14286
3	0.608	4.75	3.71429
2	0.724	2.25	2
1	0.768	4	0.714286
96	0.768	3	0.857143
6	0.768	3.5	3
24	0.649	1.5	3.57143
4	0.405	3.5	4
480	0.536	3	3
3	0.768	4.5	4.57143
1	0.768	6.5	3.42857
36	1	2.25	0.714286
3	0.494	6.5	6.57143
2	0.649	4.75	0.857143
4	0.768	1.75	1.14286
1	0.768	2.25	0.428571
4	0.768	4	0.571429
1	0.768	3	3.57143
168	0.768	5	4.85714
96	0.654	4.25	2
3	0.67	2.5	1.85714
16	1	0	0
2	1	0.75	0.428571
1	0.768	2.5	2.57143
7	0.61	4.5	5.42857
192	0.587	4.25	3.14286
20	0.768	3.25	3.14286
144	0.768	0.75	0.428571
2	0.67	0.75	3.71429
12	1	0.75	0
12	1	1.75	0.571429
3	0.768	5.25	7.85714
4	1	3.5	4.14286
12	0.768	0.75	0.285714
20	0.768	2	1.85714
5	0.693	2.5	1.28571
40	0.724	3.5	1.28571
2	0.724	2.5	1.14286
4	0.751	0	0
4	0.768	1.75	1
4	0.714	6.25	3.14286
1	0.768	4	4
48	0.587	2.25	5
96	1	1	1.28571
1	0.649	6.25	6.85714
2	0.724	1.75	4.71429
5	0.67	4.25	3.28571
2	0.67	1.33333	1.85714
1	0.533	5.5	5.42857
2	0.649	1	2.85714
2	0.768	3	0.428571
2	0.768	0.75	0.142857
1	0.768	1	0
7	0.724	3.75	4.57143
1	0.724	0.75	3.85714
12	0.768	0.75	0
3	0.768	2.25	0.857143
2	0.652	2	2.14286
144	0.786	3.25	1.14286
1	0.768	2.75	1.85714
3	0.73	0	0.333333
1	0.693	2	1.14286
3	0.768	3.75	2.57143
48	0.705	2	0.857143
4	0.786	2.5	2.57143
9	0.724	2.5	0.428571
8	0.661	5.25	1.14286
32	0.768	1	0.714286
3	0.768	0.25	0.142857
2	0.649	1.75	0.285714
3	0.649	5.25	4.28571
8	1	1.5	0.857143
4	0.73	0.25	0.714286
20	0.724	3.25	1.42857
24	0.592	5.5	4.71429
4	0.536	6	3.85714
3	0.649	5	2
2	0.705	0.75	1.14286
3	0.768	1.25	0
14	0.768	1.25	0
4	0.587	2.75	6.42857
4	0.649	0.5	2.85714
2	1	1	0.285714
3	0.768	3.25	0.285714
80	0.654	1.75	2.14286
1	0.768	2.75	2
1	0.61	4.5	6.85714
3	1	0.75	0
1	0.649	2.75	4.28571
4	0.423	8	7.42857
1	0.768	2.5	1
1	0.724	3.5	2.71429
1	0.768	4.5	1.71429
20	0.649	4	2.85714
7	0.587	3.5	3.57143
1	1	0.75	0
24	0.714	1.5	1.14286
8	0.473	6	8
3	1	1.75	2.71429
4	0.724	2	4.71429
2	0.768	1	1.85714
4	0.768	1.5	0.714286
4	0.768	2	0.142857
1	1	1.5	0
6	0.768	1	2.14286
1	1	1	1.14286
12	0.768	2.75	1.42857
1	0.724	3	1
6	0.693	4	3.28571
1	0.768	1.25	0.571429
3	0.67	2.25	1.14286
4	0.768	3	3.57143
1	0.587	2.5	3.85714
12	0.768	2.5	2.42857
5	0.649	1.5	4.14286
5	0.693	2.25	0.857143
1	0.724	3.5	4.28571
96	0.768	1	0.285714
48	0.705	2	0.285714
4	0.587	3	1
32	0.768	2.25	2.14286
3	0.768	0.5	0.428571
1	0.768	1	0.714286
5	0.693	1.25	0.714286
1	0.768	3.25	1
3	0.705	3.75	2.14286
2	0.768	3.25	1.28571
4	0.705	2.75	3.57143
24	0.768	0.75	0
2	0.768	5	4.71429
4	1	0	0
2	1	0.5	1.28571
24	0.693	3.25	1.28571
24	0.768	1.5	0.571429
1	1	2.25	0.428571
3	0.419	4.25	7.42857
1	0.768	2.75	1.57143
3	0.724	3.25	2
24	0.705	5.75	6.71429
3	0.768	3.75	2.57143
3	0.649	3	6.14286
4	0.768	2	0.142857
12	0.705	4.25	1.71429
12	0.533	4.25	6.83333
4	0.533	7	5.57143
10	0.705	3	1.28571
8	0.804	1.75	0.428571
96	0.768	2	2
24	0.768	2.5	0.285714
4	0.768	2	0.571429
8	0.587	2.75	3.42857
2	0.768	1.5	0.571429
2	0.768	5.25	3.57143
1	0.649	2	2.71429
2	0.768	1.75	1.71429
48	0.768	5	3.85714
12	0.693	6.75	1.71429
24	0.768	2.75	2
3	0.693	0.75	0.857143
96	0.705	0.25	1.85714
6	0.569	2	3
6	0.649	2.25	2
4	0.768	3.75	3.28571
5	0.768	3	0.142857
192	0.494	7.75	6.42857
2	0.768	2	0.571429
8	0.768	3.25	1.85714
4	0.649	2.5	3
1	0.768	1.5	0.571429
3	0.768	3.5	0.142857
96	0.473	2.75	3.71429
1	0.768	2.25	0.142857
5	0.661	2.5	5.85714
16	0.649	4.25	4
1	1	2.5	1.28571
240	0.587	5	3
64	0.419	4.75	6.28571
3	0.596	3.75	4.42857
48	0.768	0.5	0.285714
7	0.661	5	2.28571
7	0.649	0.75	1
8	0.533	1	1.85714
96	0.631	0.25	0.857143
8	0.724	2.75	5.28571
8	0.768	2.75	2.28571
8	0.661	3.25	2.71429
4	0.768	1.25	0.571429
5	0.703	0	0.571429
1	0.661	5.75	5.28571
48	0.768	3	2
1	0.705	0	7.14286
1	0.786	4.5	6.71429
48	0.587	2.5	2.57143
4	0.533	3.75	4.14286
24	0.768	2	2
20	0.693	5	4.85714
1	0.786	1.5	0.428571
72	0.654	3.75	1.14286
2	0.768	0.75	0.142857
8	0.548	7	5.14286
2	0.768	2.5	1.71429
2	0.768	2	0.571429
4	0.724	2	0.714286
96	0.724	2.75	1.57143
2	0.768	2.25	0.714286
12	0.768	2.75	0.714286
8	0.587	2.25	6.57143
36	1	2.5	1.14286
1	0.768	6	4.71429
48	0.768	1	1.57143
3	0.768	5	2.85714
6	0.649	2	1.14286
4	0.724	6	3.42857
12	0.714	3	2.71429
96	0.419	3.75	3.14286
1	0.768	1	1
2	1	1	1.28571
1	0.67	1.75	1
1	0.804	3	1.14286
16	0.768	3.75	0.142857
7	0.768	1.75	0.714286
3	0.419	3	6.42857
1	0.548	4.75	6.14286
2	0.587	2.75	3.57143
40	0.533	2.75	4.28571
24	0.768	3	1.71429
2	0.705	2.75	2.14286
20	0.67	4.75	5.85714
4	0.693	4.25	2.85714
16	0.419	6.25	0.857143
96	0.768	1	1.85714
2	0.724	1.5	1
2	0.768	2	1
4	0.768	1	0.285714
28	0.334	9	10
16	0.444	1	4.42857
22	0.37	9.75	9.71429
12	0.768	2.5	2
1	0.768	3.5	0.714286
2	0.724	1.75	0.857143
4	0.714	2	0.428571
12	1	3.5	4.57143
4	0.73	1.5	4.42857
3	0.724	3	2.14286
12	0.705	2	2
4	0.61	5	4.71429
24	0.61	7.5	4
72	0.768	3.75	2
2	0.419	5.5	6.14286
96	0.67	9	3.57143
8	0.693	4.5	1.85714
8	0.768	2.75	4.71429
92	0.768	1	0
12	0.768	4.5	1.85714
1	0.67	4	3.71429
3	0.768	4.75	4.42857
1	0.768	3	0.428571
2	0.724	4.75	5.71429
3	0.649	2	2.57143
2	0.693	2	2
3	0.768	5	2.71429
2	0.533	1	1
12	0.724	3	2
2	0.768	1.75	0.571429
4	1	0	0.142857
5	0.705	2.75	1.28571
2	0.693	5.25	3.85714
6	0.724	3	2.14286
2	0.533	2	4.42857
3	0.724	2.75	3.57143
3	0.724	5.25	5.71429
3	0.768	4.5	2.85714
4	0.724	1.5	0.714286
2	0.724	4.5	3.57143
4	0.693	2.75	3.14286
13	0.693	4	4.85714
3	0.724	3.25	2.28571
48	0.649	3.5	3.28571
16	0.768	6.25	1.57143
4	0.649	1.25	1.85714
96	0.724	2.25	0.857143
48	0.768	2.25	0.857143
24	0.768	1.75	0.142857
7	0.649	1.5	2.85714
8	0.768	1	0.285714
2	0.768	3.25	3.28571
3	0.649	3.25	3
240	0.724	4.5	2.71429
5	0.587	4	4
2	0.67	2.5	1
6	0.473	2.75	5.14286
4	0.768	4.5	5.42857
2	0.768	1.75	2.71429
2	0.768	1.5	0
24	0.482	5.5	4.28571
3	0.768	3	2.28571
6	0.494	7.5	3.28571
12	0.705	4.25	2.42857
2	0.768	1.75	0.714286
1	0.768	3	1.71429
4	0.768	0.75	0.714286
96	0.705	3	2.71429
2	0.596	5	3.57143
1	0.693	4.75	5.71429
2	0.533	0.25	1
1	0.768	3	3
6	0.608	2.75	2.71429
1	0.768	1.75	1.14286
1	1	1	0
10	0.705	3.25	3.85714
2	0.768	0.5	0
2	0.693	2	0.571429
1	0.482	8.25	9.57143
240	0.768	1.75	1.28571
2	0.446	5	7.14286
22	0.768	1.75	0.857143
6	0.705	3.5	0.285714
7	0.786	2	0.857143
4	0.444	3.5	7.85714
12	0.768	1	0.571429
8	0.533	3.5	3.57143
10	0.649	5.75	4.28571
2	0.67	3.25	4.42857
26	0.724	3.25	3.28571
8	0.768	3.25	4.42857
24	0.768	1.75	0.857143
1	0.533	2.5	6.28571
12	0.631	4.5	6.57143
18	0.768	3.25	2.14286
4	0.587	2.5	6.85714
1	0.654	6.25	0.857143
6	0.724	0.75	1.14286
4	0.649	2.5	1.14286
4	0.596	4.5	4.28571
24	0.768	4.5	7.71429
3	0.419	6	6.57143
12	1	1	0
1	0.768	3.25	0.714286
60	0.724	4	6.57143
1	0.768	1.5	1.57143
8	0.768	5	0.857143
24	0.649	4.25	1
2	0.533	2.5	6
44	0.497	2.75	2.28571
2	0.724	4.75	6.14286
96	0.768	3	1.85714
1	0.693	4.25	2
24	0.768	1.25	0.571429
2	1	1.25	0
8	0.67	2.25	2
4	0.608	5.75	5.14286
4	0.67	1.75	0.285714
2	0.768	2.5	1.14286
1	0.473	8.75	6.42857
288	0.768	2.75	0.571429
8	0.768	1.25	0.285714
240	0.768	3	5.14286
12	0.768	3	2.71429
528	0.705	3.75	5.71429
4	0.768	1	0
8	0.705	0.5	1
8	0.714	1.75	2.57143
2	0.693	2	2.57143
8	0.768	3.75	0.714286
1	0.596	5.25	3.28571
96	0.649	3.25	3.57143
1	0.661	5	8.42857
144	0.661	3.75	6.14286
3	1	2	0.714286
4	0.67	4	1.85714
8	0.587	6	8
1	0.705	0.75	0.285714
6	1	1	2.14286
4	0.768	3.25	2.14286
8	0.724	3.75	0.714286
16	0.548	4.25	4.71429
2	0.666	4	4.85714
8	0.67	1	0.857143
4	0.649	1	1.57143
4	0.768	2	2.71429
1	0.768	1.5	0
68	0.768	0	0
144	1	1	0
2	0.67	2.75	1.71429
1	1	4.5	1.42857
4	0.768	1.5	0.857143
4	0.804	0	0
48	0.705	3	0.714286
12	0.557	1.25	2.14286
2	0.592	4.25	2.42857
4	0.705	3	3.71429
12	0.473	4	2.57143
4	0.72	1.5	4
4	0.768	3.75	2
1	0.517	4.75	3.85714
4	0.768	1.5	1.57143
4	0.768	0	2.28571
2	0.548	5	5.14286
1	0.768	3.75	0.142857
2	1	0	0
8	0.649	2.5	4.85714
4	0.768	3	1.14286
480	0.654	6.75	2.57143
12	0.768	6.75	2.71429
6	0.724	2	0.571429
8	0.608	4.25	5.57143
4	0.622	2.25	2.71429
24	0.768	3.25	0.857143
72	0.693	2.5	0.714286
8	0.649	3.25	3.71429
4	0.724	3.25	2.57143
4	0.768	4.75	3.57143
12	0.724	2.25	1.71429
4	1	3.75	1
12	0.768	1.25	0.571429
6	0.724	2.5	3.42857
1	0.768	2	0.714286
16	0.601	5.75	3.71429
7	1	3	0.428571
4	0.768	1.25	0.714286
8	0.768	0.75	0.142857
4	0.768	4.5	1.57143
24	1	2	1
24	0.693	3.5	0.428571
4	0.768	5.5	3
24	0.714	1.5	0.714286
16	0.705	3.75	2
8	0.768	1.25	1.42857
24	0.768	4.25	3
2	0.768	3	2.71429
4	0.693	3.5	2.14286
4	0.693	5	1.71429
52	0.596	4	4.57143
4	0.724	1	2.28571
4	0.67	2.25	4
32	0.768	2.25	0
96	0.649	8	5.14286
4	0.649	1	0.571429
4	0.705	1.5	1
4	0.768	0	0.142857
28	0.768	3	2.42857
2	0.661	3	0.714286
24	0.768	2.75	2.71429
48	0.768	5.5	2.42857
96	0.768	1	0
104	0.768	1	0.142857
1	0.705	2.25	2.85714
12	0.768	5.5	1.42857
8	0.724	1.75	0.857143
4	0.661	6.5	7.42857
24	0.768	0.5	0.285714
20	0.705	3.25	1.28571
4	0.58	7.75	6.71429
4	1	1.25	0.571429
48	0.724	0.25	0
48	0.649	3.25	5.85714
480	0.705	4.5	4.14286
8	0.533	2.5	2.28571
12	0.768	2.75	3.85714
4	0.656	5.75	4.14286
2	1	0.75	0.857143
4	0.661	2	2.57143
16	0.768	3	0
8	0.768	3	0.428571
4	0.649	2.25	2.14286
4	1	1.75	0.571429
2	0.768	1	0
4	0.649	6.25	8.14286
22.6317	0.713616	2.97211	2.51575
57.4635	0.119376	1.78119	2.14318

## Sheet: ICC
CSI-25 1st	CSI-25 2nd	CSI-9 1st	CSI-9 2nd
11	15	6	11
45	56	22	25
11	8	9	7
12	15	4	6
40	51	23	24
10	10	4	4
16	19	8	9
4	11	3	10
36	42	20	24
1	0	0	0
20	40	7	16
21	13	14	12
14	5	10	3
16	18	13	9
22	20	12	10
26	18	15	13
52	41	22	17
16	21	8	13
28	26	13	11
27	41	10	15
13	19	8	12
29	27	15	14
7	19	4	12
14	13	10	7
31	31	14	17
31	34	12	13
17	8	11	6
23	36	12	19
18	15	12	7
22	26	13	15
12	19	5	9
20	20	10	9
11	8	6	5
20	29	11	14
31	31	16	19
21	22	15	17
29	33	20	19
13	11	9	8
37	20	24	9
26	27	10	13
15	18	11	13
11	22	8	11
19	20	11	10
43	41	20	18
21	21	10	11
25	22	11	9
6	10	4	7
4	3	2	0
11	15	6	9
13	19	5	11
24	24	14	15
17	12	8	8
11	10	9	10
25	22	13	14
27	35	14	18
1	3	0	2
9	11	8	6
8	17	8	13
22	18	14	11
6	5	4	3
11	9	9	9
8	9	5	5
35	36	18	16
1	5	1	4
0	1	0	1
13	5	8	3
29	28	17	17
12	13	9	9
28	35	15	15
9	16	5	10
15	24	8	14
19	18	8	6
18	17	10	10
6	4	5	3
49	48	24	22
3	2	1	0
18	5	8	4
16	13	10	7
13	14	10	11
32	34	13	17
13	11	7	6
7	3	3	3
27	25	12	7
26	23	14	13
32	27	15	12
18	20	11	13
3	5	2	3
33	28	15	12
8	11	6	8
34	36	15	13
5	19	3	8
12	16	4	5
13	16	7	6
20	17	10	10
12	12	2	1
14	15	7	6
34	33	14	13
18	14	9	7
17	16	7	7
12	14	7	8
